# Supplementary material for: Bis(μ-N,N-di­allyl­dithio­carbamato)bis[(N,N-di­allyl­dithio­carbamato)cadmium]
Source: Acta Crystallogr E Crystallogr Commun. 2017 Aug 21;73(Pt 9):1353–6. doi: 10.1107/S2056989017011616 (PMC5588579; doi:10.1107/S2056989017011616)
Supplement: Supplementary file 1 [file e-73-01353-sup1.cif]

##############################################################################
#                                                                            #
# This CIF contains the data in a paper accepted for publication in          #
# Acta Crystallographica Section E. It conforms to the requirements of       #
# Notes for Authors for Acta Crystallographica Section E, and has been       #
# peer reviewed under the auspices of the IUCr Commission on Journals.       #
#                                                                            #
# Full details of the Crystallographic Information File format               #
# are given in the paper "The Crystallographic Information File (CIF):       #
# a New Standard Archive File for Crystallography" by S. R. Hall, F. H.      #
# Allen and I. D. Brown [Acta Cryst. (1991), A47, 655-685].                  #
#                                                                            #
# The current version of the core CIF dictionary is obtainable from          #
# ftp://ftp.iucr.org/pub/cif_core.dic.                                       #
#                                                                            #
# Software is freely available for graphical display of the structure(s)     #
# in this CIF. For information consult the CIF software page                 #
# http://www.iucr.org/resources/cif/software.                                #
#                                                                            #
# This file may be used for bona fide research purposes within the           #
# scientific community so long as proper attribution is given to the journal # 
# article from which it was obtained.                                        #
#                                                                            #
##############################################################################
data_I
_audit_creation_method     'SHELXL-2017/1'
_journal_date_recd_electronic     2017-07-19
_journal_date_accepted     2017-08-07
_journal_name_full     'Acta Crystallographica, Section E'
_journal_year     2017
_journal_volume     73
_journal_issue      9
_journal_page_first     1353
_journal_page_last     1356
_journal_paper_category     GM
_journal_paper_doi     10.1107/S2056989017011616
_journal_coeditor_code     ZL2710
_publ_contact_author_name     'Charmaine Arderne'
_publ_contact_author_address
;
Department of Chemistry
University of Johannesburg
PO Box 524
Auckland Park
Johannesburg 2006
South Africa
;
_publ_contact_author_email     'carderne@uj.ac.za'
_publ_contact_author_fax     '+27115592819'
_publ_contact_author_phone     '+27115592360'
_publ_section_title
;\
Bis(\m-<i>N</i>,<i>N</i>-diallyldithiocarbamato)\
bis[(<i>N</i>,<i>N</i>-diallyldithiocarbamato)cadmium]
;
loop_
    _publ_author_name
    _publ_author_footnote
    _publ_author_address
    'Onwudiwe, Damian C.' .
;\
Department of Chemistry, School of Mathematical and Physical Sciences Faculty \
of Agriculture
Science and Technology, North-West University (Mafikeng Campus),
Private Bag X2046, Mmabatho 2735, South Africa
Material Science Innovation and Modelling (MaSIM) Research Focus Area,
Faculty of Agriculture, Science and Technology,
North-West University (Mafikeng Campus), Private Bag X2046, Mmabatho,
South Africa
;
    'Hrubaru, Madalina' .
;
C.D. Nenitescu Center of Organic Chemistry of the Romania Academy,
Splaiul Independentei, 2023, Bucharest, Romania
;
    'Hosten, Eric C.' .
;
Department of Chemistry, Nelson Mandela Metropolitan University, PO Box 77000,
Port Elizabeth 6031, South Africa
;
    'Arderne, Charmaine' .
;
Department of Chemistry
University of Johannesburg
PO Box 524
Auckland Park
Johannesburg 2006
South Africa
;
_publ_section_synopsis
;
The characteristic feature of this cadmium(II) complex is the formation of a
dimeric bridged structure where the two Cd^II^ cations are bridged by S atoms
from the <i>N</i>,<i>N</i>-diallylldithiocarbamate ligands.
;
_database_code_depnum_ccdc_archive     899314
_chemical_name_systematic
;\
Bis(\m-<i>N</i>,<i>N</i>-diallyldithiocarbamato)\
bis[(<i>N</i>,<i>N</i>-diallyldithiocarbamato)cadmium]
;
_chemical_name_common     ?
_chemical_formula_moiety     'C28 H40 Cd2 N4 S8'
_chemical_formula_sum     'C28 H40 Cd2 N4 S8'
_chemical_formula_iupac     '[Cd2 (C7 H10 N S2)4]'
_chemical_formula_weight     913.92
_chemical_melting_point     ?
_shelx_space_group_comment
;
The symmetry employed for this shelxl refinement is uniquely defined
by the following loop, which should always be used as a source of
symmetry information in preference to the above space-group names.
They are only intended as comments.
;
_space_group_crystal_system     triclinic
_space_group_name_H-M_alt     'P -1'
_space_group_name_Hall     '-P 1'
loop_
    _space_group_symop_operation_xyz
    'x, y, z'
    '-x, -y, -z'
_cell_length_a     8.0872(2)
_cell_length_b     9.4146(2)
_cell_length_c     13.0721(3)
_cell_angle_alpha     75.8580(10)
_cell_angle_beta     78.4600(10)
_cell_angle_gamma     77.4880(10)
_cell_volume     930.75(4)
_cell_formula_units_Z     1
_cell_measurement_reflns_used     9892
_cell_measurement_theta_min     3.11
_cell_measurement_theta_max     28.37
_cell_measurement_temperature     200(2)
_exptl_crystal_description     platelet
_exptl_crystal_colour     colourless
_exptl_crystal_size_max     0.595
_exptl_crystal_size_mid     0.441
_exptl_crystal_size_min     0.170
_exptl_crystal_density_diffrn     1.631
_exptl_crystal_density_meas     ?
_exptl_crystal_density_method     ?
_exptl_crystal_F_000     460
_exptl_absorpt_coefficient_mu     1.616
_exptl_absorpt_correction_type     numerical
_exptl_absorpt_process_details
;
(SADABS; Bruker, 2011)
;
_shelx_estimated_absorpt_T_min     0.446
_shelx_estimated_absorpt_T_max     0.771
_exptl_absorpt_correction_T_min     0.8239
_exptl_absorpt_correction_T_max     1.0000
_diffrn_ambient_temperature     200(2)
_diffrn_radiation_type     MoK\a
_diffrn_radiation_wavelength     0.71073
_diffrn_radiation_source     'sealed tube'
_diffrn_radiation_monochromator     'graphite'
_diffrn_measurement_device_type     'Bruker APEXII CCD'
_diffrn_measurement_method     '\f and \w scans'
_diffrn_detector_area_resol_mean     8.3333
_diffrn_reflns_number     16101
_diffrn_reflns_av_R_equivalents     0.0146
_diffrn_reflns_theta_min     2.497
_diffrn_reflns_theta_max     28.372
_diffrn_reflns_theta_full     25.242
_diffrn_measured_fraction_theta_max     0.994
_diffrn_measured_fraction_theta_full     0.995
_diffrn_reflns_limit_h_min     -10
_diffrn_reflns_limit_h_max     10
_diffrn_reflns_limit_k_min     -12
_diffrn_reflns_limit_k_max     12
_diffrn_reflns_limit_l_min     -16
_diffrn_reflns_limit_l_max     17
_refine_special_details
;
Carbon-bound H atoms were placed in calculated positions and were included in
the refinement in the riding model approximation, with <i>U</i>(H) set to 1.2
<i>U</i>~eq~(C).
Two reflections with large differences between their observed and calculated
intensity were omitted. This is probably due to obstruction by the beam stop.
;
_reflns_number_total     4644
_reflns_number_gt     4391
_reflns_threshold_expression     'I > 2\s(I)'
_refine_ls_structure_factor_coef     Fsqd
_refine_ls_matrix_type     full
_refine_ls_R_factor_all     0.0168
_refine_ls_R_factor_gt     0.0150
_refine_ls_wR_factor_gt     0.0356
_refine_ls_wR_factor_ref     0.0371
_refine_ls_goodness_of_fit_ref     1.152
_refine_ls_restrained_S_all     1.152
_refine_ls_number_reflns     4644
_refine_ls_number_parameters     191
_refine_ls_number_restraints     0
_refine_ls_hydrogen_treatment     constr
_refine_ls_weighting_scheme     calc
_refine_ls_weighting_details
              'w=1/[\s^2^(Fo^2^)+(0.0111P)^2^+0.3546P] where P=(Fo^2^+2Fc^2^)/3'
_atom_sites_solution_hydrogens     geom
_atom_sites_solution_primary     dual
_atom_sites_solution_secondary     ?
_refine_ls_shift/su_max     0.002
_refine_ls_shift/su_mean     0.000
_refine_diff_density_max     0.281
_refine_diff_density_min     -0.308
_refine_ls_extinction_method
;
SHELXL2017 (Sheldrick, 2015)
;
_refine_ls_extinction_coef     0.0173(7)
_refine_ls_extinction_expression
                                  'Fc^*^=kFc[1+0.001xFc^2^\l^3^/sin(2\q)]^-1/4^'
loop_
    _atom_type_symbol
    _atom_type_description
    _atom_type_scat_dispersion_real
    _atom_type_scat_dispersion_imag
    _atom_type_scat_source
    'C' 'C' 0.0033 0.0016
                         'International Tables Vol C Tables 4.2.6.8 and 6.1.1.4'
    'H' 'H' 0.0000 0.0000
                         'International Tables Vol C Tables 4.2.6.8 and 6.1.1.4'
    'Cd' 'Cd' -0.8075 1.2024
                         'International Tables Vol C Tables 4.2.6.8 and 6.1.1.4'
    'N' 'N' 0.0061 0.0033
                         'International Tables Vol C Tables 4.2.6.8 and 6.1.1.4'
    'S' 'S' 0.1246 0.1234
                         'International Tables Vol C Tables 4.2.6.8 and 6.1.1.4'
_computing_data_collection
;
<i>BIS</i> (Bruker, 2011)
;
_computing_cell_refinement
;
APEX2 (Bruker, 2011)
;
_computing_data_reduction
;
SAINT (Bruker, 2009)
;
_computing_structure_solution
;
SHELXS97 (Sheldrick, 2008)
;
_computing_structure_refinement
;
SHELXL2017 (Sheldrick, 2015)
;
_computing_molecular_graphics
;
ORTEP-3 for Windows (Farrugia, 2012)
;
_computing_publication_material
;
PLATON (Spek, 2009) and Mercury (Macrae et al., 2008)
;
loop_
    _atom_site_type_symbol
    _atom_site_label
    _atom_site_fract_x
    _atom_site_fract_y
    _atom_site_fract_z
    _atom_site_U_iso_or_equiv
    _atom_site_adp_type
    _atom_site_calc_flag
    _atom_site_occupancy
    _atom_site_disorder_assembly
    _atom_site_disorder_group
    Cd Cd1 0.89235(2) -0.00613(2) 0.63560(2) 0.02744(4) Uani d 1 . .
    S S11 0.78076(5) -0.22154(4) 0.60114(3) 0.03471(8) Uani d 1 . .
    S S12 0.78142(4) 0.06086(3) 0.43671(3) 0.02551(7) Uani d 1 . .
    S S21 0.84065(5) -0.02186(4) 0.84095(3) 0.03026(7) Uani d 1 . .
    S S22 0.80123(4) 0.25713(4) 0.67413(2) 0.02688(7) Uani d 1 . .
    N N1 0.66681(14) -0.17652(12) 0.41751(9) 0.0263(2) Uani d 1 . .
    N N2 0.76538(14) 0.25083(12) 0.88135(8) 0.0252(2) Uani d 1 . .
    C C11 0.73731(15) -0.12060(14) 0.47817(10) 0.0234(2) Uani d 1 . .
    C C12 0.61897(18) -0.32572(16) 0.45381(11) 0.0323(3) Uani d 1 . .
    H H12A 0.522086 -0.328088 0.418787 0.039 Uiso calc 1 . .
    H H12B 0.579076 -0.343192 0.531802 0.039 Uiso calc 1 . .
    C C13 0.7621(2) -0.44839(16) 0.43028(13) 0.0402(3) Uani d 1 . .
    H H13 0.865773 -0.457570 0.456951 0.048 Uiso calc 1 . .
    C C14 0.7529(3) -0.54414(18) 0.37491(16) 0.0535(5) Uani d 1 . .
    H H14A 0.650843 -0.537598 0.347257 0.064 Uiso calc 1 . .
    H H14B 0.848334 -0.620204 0.362346 0.064 Uiso calc 1 . .
    C C15 0.6278(2) -0.09675(16) 0.31078(11) 0.0342(3) Uani d 1 . .
    H H15A 0.641253 0.008254 0.299629 0.041 Uiso calc 1 . .
    H H15B 0.506864 -0.097581 0.307348 0.041 Uiso calc 1 . .
    C C16 0.74035(18) -0.16349(18) 0.22396(11) 0.0367(3) Uani d 1 . .
    H H16 0.860609 -0.180714 0.223617 0.044 Uiso calc 1 . .
    C C17 0.6869(2) -0.2001(2) 0.14846(13) 0.0468(4) Uani d 1 . .
    H H17A 0.567516 -0.184585 0.146136 0.056 Uiso calc 1 . .
    H H17B 0.767061 -0.242477 0.095478 0.056 Uiso calc 1 . .
    C C21 0.79907(15) 0.16963(13) 0.80674(10) 0.0221(2) Uani d 1 . .
    C C22 0.78373(18) 0.18663(15) 0.99407(10) 0.0302(3) Uani d 1 . .
    H H22A 0.861484 0.238077 1.015705 0.036 Uiso calc 1 . .
    H H22B 0.836930 0.080256 1.001404 0.036 Uiso calc 1 . .
    C C23 0.6172(2) 0.19957(18) 1.06666(12) 0.0420(4) Uani d 1 . .
    H H23 0.528018 0.158623 1.053323 0.050 Uiso calc 1 . .
    C C24 0.5865(3) 0.2647(2) 1.14844(14) 0.0635(6) Uani d 1 . .
    H H24A 0.673453 0.306597 1.163574 0.076 Uiso calc 1 . .
    H H24B 0.477492 0.269906 1.192382 0.076 Uiso calc 1 . .
    C C25 0.72097(18) 0.41463(14) 0.85522(11) 0.0307(3) Uani d 1 . .
    H H25A 0.640375 0.449151 0.915541 0.037 Uiso calc 1 . .
    H H25B 0.662323 0.445861 0.791634 0.037 Uiso calc 1 . .
    C C26 0.8754(2) 0.48598(16) 0.83349(13) 0.0407(3) Uani d 1 . .
    H H26 0.964495 0.461004 0.777955 0.049 Uiso calc 1 . .
    C C27 0.8956(3) 0.5809(2) 0.88618(19) 0.0629(5) Uani d 1 . .
    H H27A 0.808789 0.608066 0.942160 0.075 Uiso calc 1 . .
    H H27B 0.997242 0.622596 0.868496 0.075 Uiso calc 1 . .
loop_
    _atom_site_aniso_label
    _atom_site_aniso_U_11
    _atom_site_aniso_U_22
    _atom_site_aniso_U_33
    _atom_site_aniso_U_12
    _atom_site_aniso_U_13
    _atom_site_aniso_U_23
    Cd1 0.02830(6) 0.03364(6) 0.02419(6) -0.00931(4) -0.00001(4) -0.01311(4)
    S11 0.0509(2) 0.03708(18) 0.02178(15) -0.02237(16) -0.00800(14) -0.00194(13)
    S12 0.02576(15) 0.02429(14) 0.02685(15) -0.00332(11) -0.00321(12)
                                                                    -0.00771(11)
    S21 0.04427(19) 0.02305(14) 0.02257(15) -0.00670(13) -0.00156(13)
                                                                    -0.00538(11)
    S22 0.03366(16) 0.02749(15) 0.02034(14) -0.00547(12) -0.00683(12)
                                                                    -0.00441(11)
    N1 0.0255(5) 0.0302(5) 0.0262(5) -0.0061(4) -0.0051(4) -0.0093(4)
    N2 0.0296(5) 0.0239(5) 0.0214(5) 0.0007(4) -0.0052(4) -0.0070(4)
    C11 0.0198(5) 0.0288(6) 0.0225(5) -0.0051(4) 0.0005(4) -0.0093(5)
    C12 0.0311(7) 0.0389(7) 0.0328(7) -0.0180(6) -0.0036(5) -0.0096(6)
    C13 0.0388(8) 0.0292(7) 0.0493(9) -0.0108(6) -0.0098(7) 0.0045(6)
    C14 0.0623(11) 0.0312(8) 0.0604(11) -0.0166(7) 0.0138(9) -0.0086(7)
    C15 0.0404(8) 0.0328(7) 0.0330(7) 0.0007(6) -0.0179(6) -0.0098(6)
    C16 0.0267(6) 0.0527(9) 0.0279(7) -0.0097(6) -0.0037(5) -0.0010(6)
    C17 0.0537(10) 0.0539(10) 0.0336(8) -0.0058(8) -0.0040(7) -0.0163(7)
    C21 0.0188(5) 0.0252(6) 0.0227(5) -0.0039(4) -0.0028(4) -0.0064(4)
    C22 0.0365(7) 0.0318(6) 0.0212(6) 0.0017(5) -0.0062(5) -0.0089(5)
    C23 0.0427(8) 0.0414(8) 0.0309(7) -0.0007(7) 0.0002(6) 0.0023(6)
    C24 0.0823(14) 0.0469(10) 0.0345(9) 0.0170(10) 0.0156(9) -0.0033(7)
    C25 0.0376(7) 0.0243(6) 0.0286(6) 0.0035(5) -0.0072(5) -0.0091(5)
    C26 0.0487(9) 0.0285(7) 0.0445(9) -0.0070(6) -0.0074(7) -0.0067(6)
    C27 0.0769(14) 0.0452(10) 0.0796(14) -0.0149(9) -0.0308(12) -0.0187(10)
_geom_special_details
;
 All esds (except the esd in the dihedral angle between two l.s. planes)
 are estimated using the full covariance matrix.  The cell esds are taken
 into account individually in the estimation of esds in distances, angles
 and torsion angles; correlations between esds in cell parameters are only
 used when they are defined by crystal symmetry.  An approximate (isotropic)
 treatment of cell esds is used for estimating esds involving l.s. planes.
;
loop_
    _geom_bond_atom_site_label_1
    _geom_bond_atom_site_label_2
    _geom_bond_site_symmetry_2
    _geom_bond_distance
    _geom_bond_publ_flag
    Cd1 S11 . 2.5558(3) yes
    Cd1 S22 . 2.5709(3) yes
    Cd1 S12 2_756 2.6021(3) yes
    Cd1 S21 . 2.6050(3) yes
    Cd1 S12 . 2.8016(3) yes
    S11 C11 . 1.7162(13) yes
    S12 C11 . 1.7532(13) yes
    S21 C21 . 1.7224(12) yes
    S22 C21 . 1.7263(12) yes
    N1 C11 . 1.3213(16) yes
    N1 C15 . 1.4735(17) ?
    N1 C12 . 1.4779(17) ?
    N2 C21 . 1.3333(15) yes
    N2 C22 . 1.4738(16) ?
    N2 C25 . 1.4749(16) ?
    C12 C13 . 1.490(2) ?
    C12 H12A . 0.9900 ?
    C12 H12B . 0.9900 ?
    C13 C14 . 1.308(2) ?
    C13 H13 . 0.9500 ?
    C14 H14A . 0.9500 ?
    C14 H14B . 0.9500 ?
    C15 C16 . 1.483(2) ?
    C15 H15A . 0.9900 ?
    C15 H15B . 0.9900 ?
    C16 C17 . 1.297(2) ?
    C16 H16 . 0.9500 ?
    C17 H17A . 0.9500 ?
    C17 H17B . 0.9500 ?
    C22 C23 . 1.484(2) ?
    C22 H22A . 0.9900 ?
    C22 H22B . 0.9900 ?
    C23 C24 . 1.315(3) ?
    C23 H23 . 0.9500 ?
    C24 H24A . 0.9500 ?
    C24 H24B . 0.9500 ?
    C25 C26 . 1.490(2) ?
    C25 H25A . 0.9900 ?
    C25 H25B . 0.9900 ?
    C26 C27 . 1.307(2) ?
    C26 H26 . 0.9500 ?
    C27 H27A . 0.9500 ?
    C27 H27B . 0.9500 ?
loop_
    _geom_angle_atom_site_label_1
    _geom_angle_atom_site_label_2
    _geom_angle_atom_site_label_3
    _geom_angle_site_symmetry_1
    _geom_angle_site_symmetry_3
    _geom_angle
    _geom_angle_publ_flag
    S11 Cd1 S22 . . 143.705(13) yes
    S11 Cd1 S12 . 2_756 103.129(12) ?
    S22 Cd1 S12 . 2_756 111.289(11) ?
    S11 Cd1 S21 . . 108.203(11) yes
    S22 Cd1 S21 . . 70.264(10) yes
    S12 Cd1 S21 2_756 . 110.826(11) ?
    S11 Cd1 S12 . . 67.486(10) yes
    S22 Cd1 S12 . . 96.950(10) yes
    S12 Cd1 S12 2_756 . 96.257(9) yes
    S21 Cd1 S12 . . 152.651(11) yes
    C11 S11 Cd1 . . 91.26(4) ?
    C11 S12 Cd1 . 2_756 100.48(4) ?
    C11 S12 Cd1 . . 82.68(4) ?
    Cd1 S12 Cd1 2_756 . 83.743(9) yes
    C21 S21 Cd1 . . 84.58(4) ?
    C21 S22 Cd1 . . 85.57(4) ?
    C11 N1 C15 . . 123.59(11) ?
    C11 N1 C12 . . 121.48(11) ?
    C15 N1 C12 . . 114.93(11) ?
    C21 N2 C22 . . 123.16(10) ?
    C21 N2 C25 . . 122.11(11) ?
    C22 N2 C25 . . 114.53(10) ?
    N1 C11 S11 . . 120.74(10) ?
    N1 C11 S12 . . 120.64(10) ?
    S11 C11 S12 . . 118.58(7) ?
    N1 C12 C13 . . 113.50(11) ?
    N1 C12 H12A . . 108.9 ?
    C13 C12 H12A . . 108.9 ?
    N1 C12 H12B . . 108.9 ?
    C13 C12 H12B . . 108.9 ?
    H12A C12 H12B . . 107.7 ?
    C14 C13 C12 . . 123.61(16) ?
    C14 C13 H13 . . 118.2 ?
    C12 C13 H13 . . 118.2 ?
    C13 C14 H14A . . 120.0 ?
    C13 C14 H14B . . 120.0 ?
    H14A C14 H14B . . 120.0 ?
    N1 C15 C16 . . 112.59(12) ?
    N1 C15 H15A . . 109.1 ?
    C16 C15 H15A . . 109.1 ?
    N1 C15 H15B . . 109.1 ?
    C16 C15 H15B . . 109.1 ?
    H15A C15 H15B . . 107.8 ?
    C17 C16 C15 . . 124.89(14) ?
    C17 C16 H16 . . 117.6 ?
    C15 C16 H16 . . 117.6 ?
    C16 C17 H17A . . 120.0 ?
    C16 C17 H17B . . 120.0 ?
    H17A C17 H17B . . 120.0 ?
    N2 C21 S21 . . 120.81(9) ?
    N2 C21 S22 . . 119.72(9) ?
    S21 C21 S22 . . 119.47(7) ?
    N2 C22 C23 . . 112.57(11) ?
    N2 C22 H22A . . 109.1 ?
    C23 C22 H22A . . 109.1 ?
    N2 C22 H22B . . 109.1 ?
    C23 C22 H22B . . 109.1 ?
    H22A C22 H22B . . 107.8 ?
    C24 C23 C22 . . 123.46(19) ?
    C24 C23 H23 . . 118.3 ?
    C22 C23 H23 . . 118.3 ?
    C23 C24 H24A . . 120.0 ?
    C23 C24 H24B . . 120.0 ?
    H24A C24 H24B . . 120.0 ?
    N2 C25 C26 . . 111.95(11) ?
    N2 C25 H25A . . 109.2 ?
    C26 C25 H25A . . 109.2 ?
    N2 C25 H25B . . 109.2 ?
    C26 C25 H25B . . 109.2 ?
    H25A C25 H25B . . 107.9 ?
    C27 C26 C25 . . 123.99(18) ?
    C27 C26 H26 . . 118.0 ?
    C25 C26 H26 . . 118.0 ?
    C26 C27 H27A . . 120.0 ?
    C26 C27 H27B . . 120.0 ?
    H27A C27 H27B . . 120.0 ?
loop_
    _geom_torsion_atom_site_label_1
    _geom_torsion_atom_site_label_2
    _geom_torsion_atom_site_label_3
    _geom_torsion_atom_site_label_4
    _geom_torsion_site_symmetry_1
    _geom_torsion_site_symmetry_2
    _geom_torsion_site_symmetry_3
    _geom_torsion_site_symmetry_4
    _geom_torsion
    _geom_torsion_publ_flag
    C15 N1 C11 S11 . . . . -179.31(10) ?
    C12 N1 C11 S11 . . . . 1.48(17) ?
    C15 N1 C11 S12 . . . . 2.97(17) ?
    C12 N1 C11 S12 . . . . -176.24(9) ?
    Cd1 S11 C11 N1 . . . . -178.09(10) ?
    Cd1 S11 C11 S12 . . . . -0.33(7) ?
    Cd1 S12 C11 N1 2_756 . . . -99.72(10) ?
    Cd1 S12 C11 N1 . . . . 178.07(10) ?
    Cd1 S12 C11 S11 2_756 . . . 82.51(7) ?
    Cd1 S12 C11 S11 . . . . 0.30(6) ?
    C11 N1 C12 C13 . . . . -86.54(16) ?
    C15 N1 C12 C13 . . . . 94.18(15) ?
    N1 C12 C13 C14 . . . . -123.54(16) ?
    C11 N1 C15 C16 . . . . 110.28(15) ?
    C12 N1 C15 C16 . . . . -70.47(16) ?
    N1 C15 C16 C17 . . . . 128.82(17) ?
    C22 N2 C21 S21 . . . . 8.51(17) ?
    C25 N2 C21 S21 . . . . -176.94(10) ?
    C22 N2 C21 S22 . . . . -171.47(10) ?
    C25 N2 C21 S22 . . . . 3.08(17) ?
    Cd1 S21 C21 N2 . . . . -176.69(10) ?
    Cd1 S21 C21 S22 . . . . 3.29(6) ?
    Cd1 S22 C21 N2 . . . . 176.65(10) ?
    Cd1 S22 C21 S21 . . . . -3.33(7) ?
    C21 N2 C22 C23 . . . . -114.38(14) ?
    C25 N2 C22 C23 . . . . 70.69(16) ?
    N2 C22 C23 C24 . . . . -123.84(16) ?
    C21 N2 C25 C26 . . . . -91.28(15) ?
    C22 N2 C25 C26 . . . . 83.71(15) ?
    N2 C25 C26 C27 . . . . -122.19(18) ?
loop_
    _geom_hbond_atom_site_label_D
    _geom_hbond_atom_site_label_H
    _geom_hbond_atom_site_label_A
    _geom_hbond_site_symmetry_A
    _geom_hbond_distance_DH
    _geom_hbond_distance_HA
    _geom_hbond_distance_DA
    _geom_hbond_angle_DHA
    _geom_hbond_publ_flag
    C12 H12B S11 . 0.99 2.59 2.9783(14) 103 yes
    C15 H15A S12 . 0.99 2.50 3.0438(14) 115 yes
    C22 H22B S21 . 0.99 2.50 3.0381(13) 114 yes
    C25 H25B S22 . 0.99 2.56 2.9845(14) 106 yes
_shelx_hkl_file
;
  -3   0   0  362.11    6.07
  -3   0   0  365.04    6.62
  -3   0   0  344.93    5.93
  -3   0   0  359.53    6.53
   3   0   0  368.29    6.57
   3   0   0  352.26    5.96
   3   0   0  357.24    6.08
  -4   0   0   60.95    1.07
  -4   0   0   63.05    1.17
  -4   0   0   62.02    1.04
  -4   0   0   61.80    1.16
   4   0   0   59.95    1.07
   4   0   0   62.62    1.16
   4   0   0   60.43    1.04
  -5   0   0    1.27    0.10
  -5   0   0    1.50    0.14
  -5   0   0    1.41    0.13
  -5   0   0    1.13    0.12
   5   0   0    1.19    0.12
   5   0   0    1.41    0.11
   5   0   0    1.26    0.14
  -6   0   0   53.96    1.02
  -6   0   0   54.52    0.97
  -6   0   0   54.68    1.12
  -6   0   0   53.91    1.11
   6   0   0   52.03    1.01
   6   0   0   54.71    1.11
   6   0   0   52.71    0.98
  -7   0   0   28.48    0.65
  -7   0   0   28.64    0.60
   7   0   0   28.45    0.61
   7   0   0   27.70    0.64
  -8   0   0   20.70    0.49
   8   0   0   20.15    0.50
   8   0   0   20.32    0.54
  -9   0   0   49.07    0.96
   9   0   0   47.74    1.03
   9   0   0   49.18    0.99
  10   0   0   20.06    0.55
  10   0   0   19.41    0.59
 -10   1   0    7.53    0.32
   9  -1   0   52.21    1.01
   9  -1   0   50.51    1.10
  -9   1   0   49.52    1.01
   8  -1   0   17.33    0.51
   8  -1   0   17.66    0.45
  -8   1   0   17.34    0.46
   7  -1   0    9.21    0.29
   7  -1   0    8.74    0.33
  -7   1   0    8.78    0.30
   6  -1   0   54.63    1.05
   6  -1   0   53.18    1.13
   6  -1   0   53.72    1.12
   6  -1   0   54.89    0.99
  -6   1   0   54.50    1.05
  -6   1   0   54.00    0.99
  -6   1   0   55.87    1.13
   5  -1   0   55.86    1.10
   5  -1   0   55.28    0.97
   5  -1   0   55.88    1.11
   5  -1   0   54.39    1.03
  -5   1   0   55.30    0.98
  -5   1   0   55.73    1.03
  -5   1   0   54.18    1.10
  -5   1   0   55.84    1.10
   4  -1   0   18.51    0.37
   4  -1   0   17.44    0.41
   4  -1   0   17.98    0.44
   4  -1   0   17.68    0.43
  -4   1   0   17.75    0.43
  -4   1   0   17.57    0.37
  -4   1   0   17.54    0.43
  -4   1   0   17.68    0.41
   3  -1   0   99.86    1.81
   3  -1   0  100.78    1.73
   3  -1   0  100.62    1.81
   3  -1   0  103.32    1.84
   3  -1   0  101.11    1.81
   3  -1   0  105.51    1.90
  -3   1   0  103.17    1.77
  -3   1   0  104.30    1.89
  -3   1   0  103.09    1.87
  -3   1   0   99.64    1.82
   2  -1   0   88.19    1.75
   2  -1   0   89.22    1.76
   2  -1   0   87.60    1.53
   2  -1   0   88.02    1.65
   2  -1   0   89.03    1.74
   2  -1   0   86.75    1.50
  -2   1   0   85.79    1.52
  -2   1   0   87.19    1.53
  -2   1   0   89.72    1.68
  -2   1   0   87.54    1.55
  -2   1   0   87.16    1.62
   1  -1   0  209.26    3.69
   1  -1   0  203.49    3.70
  -1   1   0  205.60    3.68
  -1   1   0  208.28    3.68
  -2  -1   0    0.52    0.07
  -2  -1   0    0.52    0.06
  -2  -1   0    0.35    0.07
  -2  -1   0    0.54    0.08
  -2  -1   0    0.58    0.05
   2   1   0    0.62    0.07
   2   1   0    0.50    0.08
   2   1   0    0.73    0.06
  -3  -1   0  239.20    4.03
  -3  -1   0  236.04    4.01
  -3  -1   0  244.93    4.13
  -3  -1   0  245.55    4.51
  -3  -1   0  241.46    4.53
   3   1   0  241.91    4.11
   3   1   0  245.60    4.55
   3   1   0  241.77    4.11
   3   1   0  245.20    4.07
   3   1   0  243.17    4.47
  -4  -1   0  369.51    6.24
  -4  -1   0  378.01    7.04
  -4  -1   0  383.22    7.09
  -4  -1   0  382.04    6.41
   4   1   0  373.57    6.83
   4   1   0  376.01    6.38
   4   1   0  371.35    6.36
   4   1   0  382.63    6.41
   4   1   0  381.57    6.91
  -5  -1   0   31.94    0.70
  -5  -1   0   32.48    0.71
  -5  -1   0   32.17    0.59
  -5  -1   0   32.21    0.62
   5   1   0   31.70    0.61
   5   1   0   30.74    0.62
   5   1   0   31.82    0.69
   5   1   0   32.37    0.61
  -6  -1   0    0.10    0.05
  -6  -1   0   -0.14    0.07
  -6  -1   0    0.05    0.07
  -6  -1   0    0.06    0.08
   6   1   0   -0.07    0.07
   6   1   0    0.04    0.06
  -7  -1   0   -0.02    0.07
  -7  -1   0   -0.15    0.07
  -7  -1   0   -0.04    0.05
   7   1   0   -0.13    0.06
   7   1   0    0.02    0.06
  -8  -1   0    6.80    0.24
   8   1   0    6.49    0.27
   8   1   0    6.88    0.27
   9   1   0   12.31    0.41
   9   1   0   11.93    0.40
  10   1   0   14.11    0.45
  -9   2   0   17.50    0.50
   8  -2   0   45.40    1.01
   8  -2   0   48.57    0.89
  -8   2   0   45.35    0.94
   7  -2   0   11.01    0.31
   7  -2   0   10.69    0.39
  -7   2   0   10.42    0.33
   6  -2   0   66.69    1.12
   6  -2   0   62.17    1.22
   6  -2   0   64.32    1.31
   6  -2   0   64.34    1.32
  -6   2   0   64.05    1.16
   5  -2   0  243.88    4.40
   5  -2   0  238.41    4.42
   5  -2   0  242.38    4.63
   5  -2   0  236.48    4.03
  -5   2   0  234.22    4.23
  -5   2   0  245.86    4.32
  -5   2   0  240.69    3.96
   4  -2   0   98.68    1.80
   4  -2   0   96.28    1.69
   4  -2   0   98.79    1.81
   4  -2   0   99.58    1.66
  -4   2   0  100.03    1.70
  -4   2   0   98.46    1.63
  -4   2   0  100.97    1.79
   3  -2   0   84.02    1.52
   3  -2   0   82.88    1.39
   3  -2   0   84.29    1.53
   3  -2   0   84.61    1.52
   3  -2   0   83.80    1.44
   3  -2   0   83.88    1.41
  -3   2   0   87.15    1.52
  -3   2   0   84.55    1.44
  -3   2   0   84.11    1.46
   2  -2   0   21.43    0.43
   2  -2   0   22.01    0.45
   2  -2   0   21.28    0.44
  -2   2   0   21.88    0.43
  -2   2   0   20.86    0.43
  -2   2   0   22.19    0.38
  -2   2   0   21.34    0.43
  -2   2   0   21.58    0.38
   0  -2   0  144.91    2.48
   0  -2   0  142.19    2.55
   0   2   0  142.40    2.58
   0   2   0  144.43    2.47
  -1  -2   0  299.51    5.11
  -2  -2   0  166.58    2.63
  -2  -2   0  161.46    3.39
  -2  -2   0  167.00    3.03
  -2  -2   0  163.46    3.02
   2   2   0  166.20    2.62
   2   2   0  161.59    2.94
   2   2   0  161.39    3.42
   2   2   0  167.73    2.96
   2   2   0  166.82    3.53
  -3  -2   0   60.05    1.08
  -3  -2   0   58.85    1.07
  -3  -2   0   59.75    1.08
  -3  -2   0   58.39    1.19
  -3  -2   0   58.73    1.00
   3   2   0   58.96    0.99
   3   2   0   58.69    1.02
   3   2   0   58.91    1.06
   3   2   0   59.64    0.96
  -4  -2   0  449.26    7.43
  -4  -2   0  493.47    8.72
  -4  -2   0  455.30    9.70
  -4  -2   0  494.45    7.80
  -4  -2   0  443.15    9.45
  -4  -2   0  488.29    8.68
   4   2   0  485.39    7.79
   4   2   0  479.04    8.51
   4   2   0  483.81    7.87
  -5  -2   0  233.85    5.18
  -5  -2   0  250.06    4.05
  -5  -2   0  249.68    4.26
  -5  -2   0  251.46    4.42
  -5  -2   0  247.47    4.50
  -5  -2   0  242.29    4.99
  -5  -2   0  244.44    4.02
   5   2   0  245.50    4.21
   5   2   0  248.24    4.53
   5   2   0  252.76    4.31
  -6  -2   0    0.60    0.08
  -6  -2   0    0.77    0.11
  -6  -2   0    0.91    0.12
  -6  -2   0    0.60    0.11
  -6  -2   0    0.76    0.09
   6   2   0    0.62    0.08
   6   2   0    0.61    0.10
   6   2   0    0.53    0.08
   6   2   0    0.67    0.08
  -7  -2   0   19.93    0.51
  -7  -2   0   20.31    0.57
  -7  -2   0   19.97    0.47
  -7  -2   0   20.26    0.40
   7   2   0   20.42    0.47
   7   2   0   19.84    0.48
  -8  -2   0   18.36    0.47
   8   2   0   18.31    0.46
   8   2   0   18.28    0.48
   9   2   0    8.23    0.33
  10   2   0    8.25    0.35
  -9   3   0    6.59    0.32
   8  -3   0   11.82    0.45
  -8   3   0   11.65    0.39
   7  -3   0    1.15    0.17
  -7   3   0    1.13    0.14
   6  -3   0    8.32    0.34
   6  -3   0    9.30    0.38
   6  -3   0    7.05    0.36
  -6   3   0    8.98    0.29
   5  -3   0  102.17    1.89
   5  -3   0  100.12    1.79
   5  -3   0  100.53    1.90
  -5   3   0  101.87    1.70
   4  -3   0  229.04    4.28
   4  -3   0  217.56    4.02
   4  -3   0  229.40    4.30
  -4   3   0  223.80    3.65
  -4   3   0  222.17    3.90
   3  -3   0   17.00    0.41
   3  -3   0   16.97    0.41
   3  -3   0   16.72    0.41
   3  -3   0   16.58    0.40
  -3   3   0   16.48    0.40
  -3   3   0   17.02    0.34
   2  -3   0  153.99    2.84
   2  -3   0  156.63    2.96
   2  -3   0  153.90    2.93
  -2   3   0  154.07    2.57
  -2   3   0  152.57    2.55
  -2   3   0  152.02    2.79
   1  -3   0  303.66    5.47
   1  -3   0  318.98    5.39
   1  -3   0  311.24    5.47
  -1   3   0  305.56    5.30
   0  -3   0   79.16    1.49
   0  -3   0   81.38    1.49
   0   3   0   78.64    1.38
   0   3   0   80.32    1.41
  -1  -3   0  158.43    2.61
  -1  -3   0  157.99    2.89
   1   3   0  152.04    3.28
   1   3   0  158.24    2.61
   1   3   0  154.94    2.68
  -2  -3   0   55.19    0.97
  -2  -3   0   54.67    1.02
  -2  -3   0   56.24    0.98
  -2  -3   0   56.19    1.14
   2   3   0   54.65    1.16
  -3  -3   0  316.54    5.60
  -3  -3   0  300.82    6.18
  -3  -3   0  305.44    5.56
  -3  -3   0  308.99    5.58
   3   3   0  307.37    4.85
   3   3   0  310.02    6.51
   3   3   0  301.46    6.24
  -4  -3   0  228.01    3.72
  -4  -3   0  221.60    4.30
  -4  -3   0  219.91    4.69
  -4  -3   0  230.70    4.20
   4   3   0  224.99    3.81
   4   3   0  221.81    3.69
   4   3   0  226.72    3.72
  -5  -3   0   38.29    0.81
  -5  -3   0   39.62    0.82
  -5  -3   0   39.75    0.69
  -5  -3   0   38.91    0.90
   5   3   0   38.95    0.68
   5   3   0   39.76    0.71
  -6  -3   0    4.61    0.17
  -6  -3   0    3.85    0.23
  -6  -3   0    4.48    0.26
  -6  -3   0    3.85    0.23
   6   3   0    5.14    0.17
   6   3   0    4.06    0.18
  -7  -3   0    3.70    0.18
  -7  -3   0    3.97    0.26
  -7  -3   0    3.90    0.24
   7   3   0    3.88    0.18
   7   3   0    3.69    0.19
   7   3   0    3.83    0.20
   8   3   0    4.05    0.22
   9   3   0   13.15    0.42
  10   3   0   29.30    0.73
  -9   4   0   19.35    0.56
  -8   4   0   13.72    0.44
   7  -4   0    3.33    0.25
  -7   4   0    3.65    0.22
   6  -4   0   24.97    0.65
   6  -4   0   24.78    0.67
  -6   4   0   24.85    0.57
   5  -4   0   40.72    0.89
   5  -4   0   42.38    0.92
   5  -4   0   42.53    0.93
  -5   4   0   42.18    0.80
   4  -4   0   57.05    1.12
   4  -4   0   54.69    1.09
   4  -4   0   57.05    1.13
  -4   4   0   56.88    1.09
  -4   4   0   57.78    0.99
   3  -4   0   41.39    0.84
   3  -4   0   41.51    0.83
   3  -4   0   41.93    0.84
  -3   4   0   41.61    0.82
  -3   4   0   41.88    0.73
   2  -4   0   11.99    0.30
   2  -4   0   11.95    0.30
  -2   4   0   12.03    0.32
   1  -4   0  166.92    3.05
   1  -4   0  171.42    3.11
   1  -4   0  167.16    3.07
  -1   4   0  168.22    2.93
   0  -4   0  666.00   10.92
   0   4   0  653.14   11.02
   0   4   0  680.36   10.89
  -1  -4   0  366.37    6.50
  -1  -4   0  378.84    6.14
   1   4   0  376.47    6.12
  -2  -4   0   17.60    0.33
  -2  -4   0   17.41    0.41
  -2  -4   0   17.03    0.33
   2   4   0   17.78    0.45
  -3  -4   0  581.03   11.07
  -3  -4   0  579.15    9.89
  -3  -4   0  551.99    9.76
  -3  -4   0  578.28    9.90
   3   4   0  532.33   11.12
  -4  -4   0  143.24    2.59
  -4  -4   0  137.46    2.59
  -4  -4   0  141.91    2.74
   4   4   0  141.41    2.27
   4   4   0  139.41    3.07
   4   4   0  141.25    2.33
   4   4   0  139.47    2.98
  -5  -4   0    0.02    0.05
  -5  -4   0    0.08    0.08
   5   4   0    0.14    0.04
  -6  -4   0    0.34    0.09
  -6  -4   0    0.54    0.12
  -6  -4   0    0.54    0.09
  -6  -4   0    0.51    0.07
   6   4   0    0.41    0.06
  -7  -4   0    0.48    0.10
   7   4   0    0.52    0.08
  -8  -4   0    0.43    0.11
   8   4   0    0.23    0.09
   8   4   0    0.49    0.09
   9   4   0   35.37    0.78
  10   4   0   44.80    0.97
  -8   5   0    6.57    0.32
  -7   5   0   -0.01    0.09
   6  -5   0   27.24    0.72
   6  -5   0   28.49    0.75
  -6   5   0   27.44    0.62
   5  -5   0   93.75    1.80
   5  -5   0   91.07    1.71
   5  -5   0   92.92    1.79
  -5   5   0   93.03    1.59
   4  -5   0   28.63    0.67
   4  -5   0   28.90    0.68
   4  -5   0   29.58    0.68
  -4   5   0   29.55    0.58
   3  -5   0    0.02    0.06
   3  -5   0   -0.03    0.06
   3  -5   0    0.01    0.06
   3  -5   0   -0.02    0.06
  -3   5   0    0.00    0.06
  -3   5   0    0.01    0.04
   2  -5   0    6.92    0.25
   2  -5   0    6.74    0.22
   2  -5   0    6.78    0.22
   2  -5   0    6.46    0.22
  -2   5   0    7.20    0.25
   1  -5   0   36.61    0.69
   1  -5   0   38.06    0.69
   1  -5   0   36.65    0.71
  -1   5   0   36.60    0.71
   0  -5   0  344.55    6.35
   0  -5   0  357.07    6.10
   0   5   0  359.34    6.00
  -1  -5   0  308.26    5.67
  -1  -5   0  323.58    5.31
   1   5   0  315.83    5.27
  -2  -5   0   61.90    1.13
   2   5   0   62.08    1.29
   2   5   0   61.53    1.00
  -3  -5   0  183.95    3.32
  -3  -5   0  182.60    3.24
  -3  -5   0  185.48    3.33
  -3  -5   0  177.31    3.30
   3   5   0  175.58    3.73
  -4  -5   0  128.12    2.48
  -4  -5   0  125.50    2.33
  -4  -5   0  129.33    2.25
  -4  -5   0  126.77    2.21
   4   5   0  130.07    2.66
   4   5   0  128.46    2.51
  -5  -5   0   35.24    0.81
  -5  -5   0   33.38    0.73
  -5  -5   0   32.94    0.76
  -5  -5   0   34.40    0.73
   5   5   0   34.55    0.61
  -6  -5   0    0.21    0.10
  -6  -5   0    0.25    0.08
  -6  -5   0    0.15    0.08
   6   5   0    0.33    0.06
  -7  -5   0    0.15    0.09
  -7  -5   0    0.13    0.09
   7   5   0    0.26    0.07
  -8  -5   0    3.25    0.26
   8   5   0    2.94    0.20
   8   5   0    2.99    0.20
   9   5   0   23.68    0.59
  10   5   0   11.53    0.42
  -8   6   0    6.35    0.32
  -7   6   0    8.81    0.33
   6  -6   0    9.14    0.40
   6  -6   0    9.91    0.42
  -6   6   0    9.59    0.33
   5  -6   0  113.72    2.09
   5  -6   0  116.65    2.18
   5  -6   0  115.55    2.18
  -5   6   0  113.17    1.94
   4  -6   0   99.45    1.87
   4  -6   0   98.45    1.87
   4  -6   0   97.89    1.81
  -4   6   0  101.54    1.67
   3  -6   0    0.56    0.11
   3  -6   0    0.37    0.09
   3  -6   0    0.46    0.09
  -3   6   0    0.44    0.06
   2  -6   0  105.37    1.85
   2  -6   0  103.22    1.85
   2  -6   0  103.23    1.85
   2  -6   0  100.04    1.80
  -2   6   0  105.43    1.80
   1  -6   0  108.94    1.93
   1  -6   0  107.59    1.88
   1  -6   0  106.31    1.83
  -1   6   0  105.77    1.81
   0  -6   0   44.36    0.77
   0  -6   0   43.46    0.81
   0  -6   0   43.01    0.76
   0  -6   0   42.99    0.86
   0   6   0   43.74    0.80
  -1  -6   0   15.35    0.33
   1   6   0   14.89    0.33
  -2  -6   0    3.18    0.19
   2   6   0    2.94    0.19
   2   6   0    2.78    0.10
  -3  -6   0   19.19    0.39
  -3  -6   0   19.28    0.39
  -3  -6   0   18.94    0.39
   3   6   0   18.86    0.53
  -4  -6   0  188.70    3.40
  -4  -6   0  187.26    3.40
  -4  -6   0  184.05    3.14
   4   6   0  184.52    3.71
  -5  -6   0   89.39    1.65
  -5  -6   0   91.59    1.83
  -5  -6   0   87.97    1.66
  -5  -6   0   88.39    1.67
   5   6   0   91.15    1.45
   5   6   0   89.45    1.85
   5   6   0   90.30    1.44
  -6  -6   0    0.21    0.10
  -6  -6   0    0.04    0.08
  -6  -6   0    0.10    0.07
  -6  -6   0    0.33    0.11
   6   6   0    0.08    0.05
  -7  -6   0    9.54    0.38
  -7  -6   0    8.96    0.38
  -7  -6   0    9.42    0.40
   7   6   0    9.41    0.30
  -8  -6   0   21.99    0.64
  -8  -6   0   22.83    0.67
   8   6   0   22.46    0.54
  -9  -6   0   10.22    0.46
   9   6   0    9.95    0.36
   9   6   0    9.79    0.36
  10   6   0    1.77    0.21
  -7   7   0    6.10    0.30
   6  -7   0    9.57    0.43
  -6   7   0    9.22    0.33
   5  -7   0   62.60    1.31
   5  -7   0   63.66    1.34
  -5   7   0   63.27    1.16
   4  -7   0   44.19    0.98
   4  -7   0   44.96    0.97
   4  -7   0   42.87    0.96
  -4   7   0   44.61    0.83
   3  -7   0    1.17    0.17
   3  -7   0    1.00    0.16
  -3   7   0    1.03    0.11
   2  -7   0   35.36    0.74
   2  -7   0   37.29    0.76
   2  -7   0   35.60    0.78
   1  -7   0  112.93    2.00
   1  -7   0  113.74    1.97
   1  -7   0  111.70    2.00
   1  -7   0  119.18    2.06
  -1   7   0  116.01    1.96
   0  -7   0   53.89    1.00
   0  -7   0   53.21    0.96
   0  -7   0   56.77    0.98
   0  -7   0   54.44    1.08
   0   7   0   54.83    1.00
  -1  -7   0    9.49    0.34
   1   7   0    9.11    0.25
  -2  -7   0    0.14    0.08
   2   7   0    0.21    0.04
   2   7   0    0.23    0.10
  -3  -7   0   34.65    0.66
  -3  -7   0   36.06    0.66
  -3  -7   0   34.03    0.78
   3   7   0   34.43    0.86
  -4  -7   0   79.15    1.42
  -4  -7   0   75.70    1.48
  -4  -7   0   77.55    1.42
   4   7   0   79.99    1.68
  -5  -7   0   50.49    1.08
  -5  -7   0   49.40    1.00
  -5  -7   0   51.91    1.02
   5   7   0   52.13    1.17
  -6  -7   0    0.22    0.08
  -6  -7   0    0.33    0.12
  -6  -7   0    0.25    0.08
   6   7   0    0.22    0.05
  -7  -7   0    9.99    0.39
  -7  -7   0    9.24    0.41
  -7  -7   0    9.33    0.38
   7   7   0    9.42    0.29
  -8  -7   0    6.04    0.33
  -8  -7   0    6.57    0.38
   8   7   0    6.43    0.27
  -9  -7   0    3.73    0.30
  -9  -7   0    4.00    0.33
   9   7   0    3.50    0.24
   9   7   0    3.47    0.24
   6  -8   0   13.72    0.53
  -6   8   0   12.66    0.41
   5  -8   0   35.13    0.87
  -5   8   0   35.14    0.74
   4  -8   0   15.13    0.48
   4  -8   0   15.10    0.48
   4  -8   0   14.51    0.49
  -4   8   0   15.07    0.38
   3  -8   0    0.26    0.10
   3  -8   0    0.29    0.08
   3  -8   0    0.32    0.09
  -3   8   0    0.32    0.06
   2  -8   0   34.79    0.73
   2  -8   0   32.16    0.71
   2  -8   0   33.28    0.76
   1  -8   0   40.79    0.84
   1  -8   0   39.29    0.79
   1  -8   0   41.80    0.80
  -1   8   0   40.37    0.83
   0  -8   0   39.79    0.78
   0  -8   0   39.89    0.73
   0  -8   0   36.63    0.71
   0   8   0   38.14    0.77
  -1  -8   0   53.53    1.10
   1   8   0   52.36    0.96
  -2  -8   0    2.36    0.24
   2   8   0    2.42    0.23
   2   8   0    2.48    0.13
  -3  -8   0  113.98    2.01
  -3  -8   0  116.66    2.11
  -3  -8   0  119.34    2.01
   3   8   0  115.15    2.40
  -4  -8   0   95.62    1.82
  -4  -8   0   95.68    1.73
  -4  -8   0   99.44    1.74
   4   8   0   98.36    2.06
  -5  -8   0    7.90    0.28
  -5  -8   0    8.25    0.28
  -5  -8   0    7.78    0.36
   5   8   0    8.01    0.37
  -6  -8   0    9.36    0.33
  -6  -8   0    9.22    0.41
  -6  -8   0    9.34    0.33
   6   8   0    9.69    0.24
   6   8   0    9.89    0.40
  -7  -8   0    9.32    0.37
  -7  -8   0    7.99    0.35
  -7  -8   0    7.59    0.39
   7   8   0    8.00    0.26
  -8  -8   0    0.30    0.11
   8   8   0    0.27    0.08
  -9  -8   0    2.28    0.25
  -9  -8   0    2.16    0.29
   9   8   0    1.96    0.21
   9   8   0    2.06    0.20
   5  -9   0   19.95    0.63
  -5   9   0   20.01    0.52
   4  -9   0   12.69    0.45
   4  -9   0   12.24    0.45
  -4   9   0   12.42    0.36
   3  -9   0    0.00    0.08
   3  -9   0    0.09    0.10
   3  -9   0    0.03    0.08
   2  -9   0   17.83    0.52
   2  -9   0   17.30    0.46
   2  -9   0   18.15    0.47
   1  -9   0   23.05    0.52
   1  -9   0   23.12    0.58
   1  -9   0   22.07    0.51
   0  -9   0   28.82    0.57
   0  -9   0   26.50    0.55
   0   9   0   28.06    0.62
  -1  -9   0    7.46    0.19
  -1  -9   0    8.09    0.22
  -1  -9   0    7.84    0.35
   1   9   0    7.69    0.26
   1   9   0    7.78    0.40
  -2  -9   0    2.26    0.24
  -2  -9   0    2.44    0.11
   2   9   0    2.30    0.24
  -3  -9   0   12.95    0.32
  -3  -9   0   14.09    0.32
  -3  -9   0   14.21    0.49
   3   9   0   13.47    0.52
  -4  -9   0   31.92    0.66
  -4  -9   0   32.17    0.66
  -4  -9   0   32.40    0.82
   4   9   0   31.79    0.88
  -5  -9   0   16.65    0.56
  -5  -9   0   16.34    0.44
  -5  -9   0   17.24    0.44
   5   9   0   17.70    0.59
  -6  -9   0    1.76    0.17
  -6  -9   0    1.17    0.18
  -6  -9   0    1.65    0.18
  -7  -9   0    3.90    0.30
  -7  -9   0    3.40    0.25
  -7  -9   0    4.12    0.26
  -8  -9   0   11.04    0.49
  -8  -9   0   10.67    0.44
   8   9   0   11.28    0.36
   4 -10   0   52.91    1.18
   3 -10   0    0.03    0.11
   3 -10   0    0.03    0.11
   2 -10   0   64.70    1.30
   2 -10   0   60.73    1.25
   2 -10   0   64.67    1.27
   1 -10   0   76.21    1.39
   1 -10   0   70.50    1.37
   0 -10   0    5.42    0.21
   0 -10   0    4.76    0.19
  -1 -10   0   16.10    0.36
  -1 -10   0   17.58    0.39
   1  10   0   16.54    0.63
  -2 -10   0    4.24    0.30
  -2 -10   0    4.59    0.16
  -2 -10   0    4.33    0.15
   2  10   0    4.84    0.34
  -3 -10   0    0.09    0.11
  -3 -10   0    0.13    0.05
  -3 -10   0    0.13    0.05
   3  10   0   -0.02    0.12
  -4 -10   0    8.89    0.41
  -4 -10   0    9.14    0.27
  -4 -10   0    8.71    0.27
   4  10   0    8.87    0.44
  -5 -10   0   42.58    0.88
  -5 -10   0   40.94    0.87
  -5 -10   0   43.20    1.05
  -6 -10   0    9.61    0.35
  -6 -10   0    9.88    0.47
  -6 -10   0    9.92    0.36
  -7 -10   0   13.41    0.46
  -7 -10   0   13.40    0.55
  -7 -10   0   11.33    0.45
   2 -11   0   18.06    0.52
   2 -11   0   18.17    0.52
   1 -11   0   52.10    1.04
   1 -11   0   49.51    1.02
   0 -11   0   12.49    0.35
   0 -11   0   11.70    0.34
  -1 -11   0    9.62    0.27
  -1 -11   0   10.44    0.29
   1  11   0    9.69    0.51
  -2 -11   0   11.52    0.31
  -2 -11   0   11.55    0.48
  -2 -11   0   10.97    0.28
   2  11   0   10.72    0.52
  -3 -11   0    0.11    0.06
  -3 -11   0    0.03    0.12
  -3 -11   0    0.08    0.05
   3  11   0    0.06    0.14
  -4 -11   0    0.89    0.19
  -4 -11   0    1.21    0.13
  -4 -11   0    1.05    0.13
  -5 -11   0   11.84    0.36
  -5 -11   0   11.49    0.51
  -5 -11   0   11.38    0.35
  -6 -11   0    3.63    0.35
  -6 -11   0    3.46    0.22
  -6 -11   0    3.40    0.23
  -1 -12   0   -0.01    0.07
  -1 -12   0    0.01    0.07
   1  12   0    0.09    0.18
  -2 -12   0    4.67    0.20
  -2 -12   0    4.43    0.19
   2  12   0    4.85    0.40
  -3 -12   0   10.71    0.51
  -3 -12   0   10.44    0.31
  -3 -12   0    9.85    0.29
  -5 -11   1   18.26    0.49
  -5 -11   1   17.49    0.48
  -5 -11   1   17.36    0.64
  -4 -11   1    3.31    0.31
  -4 -11   1    3.22    0.19
  -4 -11   1    3.36    0.19
  -3 -11   1   -0.16    0.12
  -3 -11   1    0.14    0.07
  -3 -11   1    0.09    0.06
   2  11  -1    2.46    0.28
  -2 -11   1    2.56    0.17
  -2 -11   1    2.43    0.16
  -2 -11   1    2.41    0.26
   1  11  -1    7.92    0.45
  -1 -11   1    7.75    0.27
  -1 -11   1    7.33    0.25
   0 -11   1    4.77    0.22
   0 -11   1    5.02    0.24
   1 -11   1    4.57    0.25
   1 -11   1    4.91    0.27
   2 -11   1   37.34    0.86
   2 -11   1   36.40    0.85
  -7 -10   1   47.02    1.19
  -7 -10   1   48.95    1.09
  -7 -10   1   47.28    1.07
  -6 -10   1   -0.05    0.08
  -6 -10   1    0.11    0.13
  -6 -10   1    0.02    0.09
  -5 -10   1   34.28    0.78
  -5 -10   1   36.12    0.95
  -5 -10   1   36.86    0.79
  -4 -10   1    7.56    0.39
  -4 -10   1    7.78    0.27
  -4 -10   1    7.74    0.27
   3  10  -1    3.07    0.27
  -3 -10   1    3.51    0.17
  -3 -10   1    3.22    0.28
  -3 -10   1    3.33    0.17
   2  10  -1   -0.05    0.14
  -2 -10   1    0.06    0.06
  -2 -10   1    0.02    0.06
  -2 -10   1   -0.06    0.12
   1  10  -1   26.71    0.84
  -1 -10   1   26.06    0.56
  -1 -10   1   27.15    0.76
  -1 -10   1   27.85    0.59
   0 -10   1   16.85    0.43
   0 -10   1   16.27    0.41
   1 -10   1    5.00    0.25
   1 -10   1    5.95    0.30
   1 -10   1    5.25    0.27
   2 -10   1   44.94    0.98
   2 -10   1   46.29    1.02
   2 -10   1   46.54    1.00
   3 -10   1   13.37    0.46
   3 -10   1   12.53    0.44
   4 -10   1   -0.22    0.12
   8   9  -1   32.17    0.69
  -8  -9   1   30.12    0.82
  -8  -9   1   30.12    0.89
   7   9  -1   11.74    0.33
  -7  -9   1   11.05    0.42
  -7  -9   1   11.69    0.51
  -7  -9   1   11.85    0.44
  -6  -9   1   -0.01    0.08
  -6  -9   1   -0.04    0.08
  -6  -9   1   -0.05    0.11
  -5  -9   1    1.41    0.16
  -5  -9   1    1.51    0.16
  -5  -9   1    1.69    0.24
   4   9  -1    6.38    0.34
  -4  -9   1    6.45    0.24
  -4  -9   1    6.14    0.24
  -4  -9   1    5.85    0.33
   3   9  -1   26.28    0.77
  -3  -9   1   25.86    0.57
  -3  -9   1   27.66    0.56
  -3  -9   1   26.83    0.73
   2   9  -1   33.68    0.93
  -2  -9   1   33.42    0.67
  -2  -9   1   35.21    0.68
  -2  -9   1   35.11    0.85
   1   9  -1    1.24    0.20
  -1  -9   1    0.71    0.14
  -1  -9   1    1.14    0.13
  -1  -9   1    1.09    0.11
   0   9  -1    4.30    0.22
   0  -9   1    4.62    0.18
   0  -9   1    4.54    0.23
   0  -9   1    4.85    0.20
   1  -9   1   15.09    0.40
   1  -9   1   13.82    0.38
   1  -9   1   14.58    0.44
   2  -9   1   17.02    0.46
   2  -9   1   17.61    0.48
   2  -9   1   17.53    0.51
   3  -9   1    4.52    0.28
   3  -9   1    4.46    0.25
   3  -9   1    4.28    0.25
  -4   9  -1    3.98    0.22
   4  -9   1    3.87    0.28
   4  -9   1    4.04    0.30
  -5   9  -1   -0.08    0.09
   5  -9   1    0.00    0.12
   8   8  -1   12.77    0.39
  -8  -8   1   12.17    0.47
  -8  -8   1   12.48    0.53
   7   8  -1    7.96    0.27
  -7  -8   1    7.63    0.40
  -7  -8   1    7.46    0.33
  -7  -8   1    7.98    0.36
   6   8  -1    2.45    0.14
  -6  -8   1    2.20    0.25
  -6  -8   1    2.16    0.19
  -6  -8   1    2.23    0.20
   5   8  -1    0.72    0.14
  -5  -8   1    0.35    0.08
  -5  -8   1    0.37    0.12
  -5  -8   1    0.53    0.09
   4   8  -1    4.50    0.27
  -4  -8   1    4.16    0.19
  -4  -8   1    4.22    0.19
  -4  -8   1    4.15    0.29
   3   8  -1   18.25    0.57
  -3  -8   1   18.07    0.54
  -3  -8   1   17.22    0.41
  -3  -8   1   17.93    0.40
   2   8  -1   46.87    1.14
   2   8  -1   49.13    0.85
  -2  -8   1   49.90    0.89
  -2  -8   1   48.49    1.03
  -2  -8   1   46.83    0.88
   1   8  -1   15.77    0.38
  -1  -8   1   16.35    0.49
  -1  -8   1   16.32    0.36
  -1  -8   1   15.81    0.38
  -1  -8   1   15.32    0.34
   0   8  -1    0.89    0.13
   0  -8   1    0.64    0.13
   0  -8   1    0.61    0.09
   0  -8   1    0.68    0.10
   0  -8   1    0.72    0.12
  -1   8  -1   42.80    0.88
   1  -8   1   45.30    0.87
   1  -8   1   42.42    0.85
   1  -8   1   43.04    0.88
   2  -8   1   27.56    0.66
   2  -8   1   26.25    0.61
   2  -8   1   27.91    0.63
  -3   8  -1    8.60    0.24
   3  -8   1    8.52    0.32
   3  -8   1    8.01    0.34
   3  -8   1    8.54    0.32
  -4   8  -1    3.52    0.19
   4  -8   1    3.54    0.26
   4  -8   1    3.83    0.27
   4  -8   1    3.40    0.24
  -5   8  -1    4.61    0.24
   5  -8   1    4.32    0.30
  -6   8  -1    8.40    0.33
   6  -8   1    9.00    0.43
   9   7  -1    9.81    0.36
  -9  -7   1    9.99    0.48
   8   7  -1   31.93    0.69
   8   7  -1   32.23    0.69
  -8  -7   1   31.78    0.83
  -8  -7   1   31.04    0.86
   7   7  -1   31.16    0.64
  -7  -7   1   30.48    0.77
  -7  -7   1   30.45    0.83
  -7  -7   1   31.06    0.78
   6   7  -1    1.00    0.12
  -6  -7   1    1.02    0.17
  -6  -7   1    1.58    0.19
  -6  -7   1    1.12    0.18
   5   7  -1   11.01    0.22
   5   7  -1   11.36    0.39
  -5  -7   1   10.60    0.41
  -5  -7   1   10.88    0.34
  -5  -7   1   10.67    0.34
   4   7  -1   60.27    1.31
  -4  -7   1   60.89    1.14
  -4  -7   1   58.94    1.22
  -4  -7   1   60.33    1.14
   3   7  -1   26.03    0.69
  -3  -7   1   26.44    0.53
  -3  -7   1   26.15    0.65
  -3  -7   1   25.59    0.54
   2   7  -1    1.09    0.15
   2   7  -1    0.79    0.08
  -2  -7   1    0.78    0.08
  -2  -7   1    0.72    0.12
  -2  -7   1    0.77    0.08
   1   7  -1   26.18    0.52
  -1  -7   1   25.93    0.62
  -1  -7   1   25.97    0.52
  -1  -7   1   26.52    0.50
  -1  -7   1   25.01    0.49
   0   7  -1   11.47    0.32
   0  -7   1   11.35    0.27
   0  -7   1   11.87    0.38
   0  -7   1   12.09    0.30
   0  -7   1   11.53    0.32
  -1   7  -1   28.04    0.62
   1  -7   1   28.64    0.62
   1  -7   1   29.39    0.60
   1  -7   1   27.45    0.58
   2  -7   1  141.11    2.46
   2  -7   1  136.91    2.37
   2  -7   1  137.27    2.45
  -3   7  -1   96.45    1.56
   3  -7   1   91.49    1.72
   3  -7   1   92.53    1.76
   3  -7   1   97.49    1.78
  -4   7  -1    2.54    0.18
   4  -7   1    2.55    0.23
   4  -7   1    2.42    0.23
   4  -7   1    2.77    0.24
  -5   7  -1   66.70    1.23
   5  -7   1   67.92    1.38
   5  -7   1   65.75    1.39
  -6   7  -1    9.47    0.34
   6  -7   1    9.87    0.43
  -7   7  -1   -0.03    0.09
   9   6  -1    1.97    0.20
  -9  -6   1    2.37    0.28
   8   6  -1   32.38    0.70
   8   6  -1   32.67    0.71
  -8  -6   1   31.72    0.83
  -8  -6   1   32.50    0.86
   7   6  -1   73.73    1.30
  -7  -6   1   69.63    1.47
  -7  -6   1   72.81    1.49
  -7  -6   1   74.59    1.50
   6   6  -1    6.79    0.22
  -6  -6   1    6.77    0.30
  -6  -6   1    6.83    0.30
  -6  -6   1    6.92    0.33
   5   6  -1   53.58    0.89
  -5  -6   1   52.21    1.10
  -5  -6   1   52.37    1.05
  -5  -6   1   51.94    1.05
   4   6  -1   94.01    1.88
  -4  -6   1   91.89    1.67
  -4  -6   1   92.83    1.71
  -4  -6   1   91.92    1.68
   3   6  -1   17.82    0.50
  -3  -6   1   17.58    0.48
  -3  -6   1   18.11    0.39
  -3  -6   1   17.98    0.40
   2   6  -1    0.15    0.03
   2   6  -1    0.19    0.08
  -2  -6   1    0.15    0.03
  -2  -6   1    0.16    0.04
  -2  -6   1    0.11    0.07
   1   6  -1   10.41    0.26
  -1  -6   1   10.54    0.22
  -1  -6   1   10.65    0.33
  -1  -6   1   11.16    0.23
  -1  -6   1   10.79    0.26
   0   6  -1   18.97    0.42
   0  -6   1   18.97    0.42
   0  -6   1   19.53    0.40
   0  -6   1   19.52    0.48
   0  -6   1   18.95    0.38
  -1   6  -1    0.76    0.12
   1  -6   1    1.11    0.13
   1  -6   1    0.72    0.11
   1  -6   1    0.82    0.10
  -2   6  -1  211.08    3.44
   2  -6   1  209.07    3.86
   2  -6   1  208.27    3.84
   2  -6   1  212.31    3.93
  -3   6  -1  225.14    3.73
   3  -6   1  221.88    3.91
   3  -6   1  222.00    4.17
   3  -6   1  226.44    4.10
  -4   6  -1    2.68    0.18
   4  -6   1    2.81    0.23
   4  -6   1    3.30    0.23
   4  -6   1    2.52    0.23
  -5   6  -1  108.12    1.85
   5  -6   1  105.32    1.98
   5  -6   1  108.77    2.07
   5  -6   1  109.50    2.07
  -6   6  -1   29.93    0.67
   6  -6   1   29.64    0.79
   6  -6   1   31.22    0.81
  -7   6  -1    0.51    0.11
  -8   6  -1    0.14    0.11
  10   5  -1    0.75    0.13
   9   5  -1   14.05    0.44
   8   5  -1   13.24    0.39
  -8  -5   1   13.46    0.48
   7   5  -1   39.00    0.78
   7   5  -1   39.27    0.78
  -7  -5   1   40.09    0.91
  -7  -5   1   38.62    0.91
   6   5  -1   15.91    0.37
  -6  -5   1   16.52    0.46
  -6  -5   1   15.40    0.45
  -6  -5   1   15.81    0.46
   5   5  -1   21.21    0.41
  -5  -5   1   20.18    0.50
  -5  -5   1   20.30    0.51
  -5  -5   1   21.75    0.54
   4   5  -1   49.64    1.04
  -4  -5   1   48.13    0.94
  -4  -5   1   48.76    0.99
  -4  -5   1   47.80    0.94
   3   5  -1  111.47    2.31
  -3  -5   1  110.65    2.03
  -3  -5   1  110.03    1.92
  -3  -5   1  109.28    2.03
   2   5  -1   50.20    0.81
   2   5  -1   49.66    1.06
  -2  -5   1   50.66    0.81
  -2  -5   1   48.49    0.89
  -2  -5   1   50.41    0.96
  -2  -5   1   49.86    0.89
   1   5  -1    0.65    0.07
  -1  -5   1    0.87    0.06
  -1  -5   1    0.78    0.05
  -1  -5   1    0.73    0.07
   0   5  -1    3.84    0.15
   0  -5   1    4.09    0.13
   0  -5   1    4.02    0.16
   0  -5   1    4.03    0.18
   0  -5   1    3.88    0.11
  -1   5  -1  117.42    1.97
   1  -5   1  120.98    2.23
   1  -5   1  116.16    2.14
   1  -5   1  120.08    2.17
  -2   5  -1  169.23    2.75
   2  -5   1  167.52    3.07
   2  -5   1  166.83    3.08
   2  -5   1  163.85    2.97
  -3   5  -1   48.37    0.96
  -3   5  -1   49.75    0.86
   3  -5   1   49.07    0.98
   3  -5   1   50.20    0.99
   3  -5   1   49.84    0.98
  -4   5  -1   -0.06    0.05
   4  -5   1    0.04    0.07
   4  -5   1   -0.03    0.07
   4  -5   1    0.09    0.07
  -5   5  -1   26.96    0.58
   5  -5   1   27.07    0.69
   5  -5   1   27.28    0.69
   5  -5   1   27.11    0.68
  -6   5  -1   38.78    0.80
   6  -5   1   38.87    0.91
   6  -5   1   39.26    0.93
  -7   5  -1   25.94    0.62
  -8   5  -1    0.12    0.11
  10   4  -1   12.90    0.45
   9   4  -1   18.62    0.52
   8   4  -1   10.24    0.34
  -8  -4   1   10.27    0.41
   7   4  -1    5.75    0.24
   7   4  -1    5.82    0.24
  -7  -4   1    5.83    0.30
  -7  -4   1    5.82    0.30
  -7  -4   1    5.75    0.30
  -6  -4   1    8.01    0.31
  -6  -4   1    7.51    0.30
  -6  -4   1    7.59    0.31
  -6  -4   1    8.08    0.19
   5   4  -1    7.06    0.20
  -5  -4   1    7.65    0.27
  -5  -4   1    6.81    0.26
  -5  -4   1    6.66    0.26
   4   4  -1   48.72    0.82
   4   4  -1   48.87    1.11
   4   4  -1   49.12    0.81
  -4  -4   1   47.87    0.94
  -4  -4   1   48.99    1.01
  -4  -4   1   48.24    0.94
   3   4  -1  323.18    6.89
   3   4  -1  320.42    6.54
  -3  -4   1  328.97    5.90
  -3  -4   1  317.11    5.87
   2   4  -1  122.42    2.59
  -2  -4   1  128.18    2.29
  -2  -4   1  125.03    2.27
  -2  -4   1  118.01    2.28
  -2  -4   1  126.25    2.00
  -1  -4   1    0.01    0.05
  -1  -4   1    0.01    0.02
  -1  -4   1   -0.01    0.02
   0   4  -1    3.18    0.14
   0   4  -1    2.67    0.11
   0  -4   1    2.61    0.13
   0  -4   1    2.70    0.12
   0  -4   1    2.56    0.08
   0  -4   1    2.82    0.10
  -1   4  -1  167.19    2.91
  -1   4  -1  166.95    2.80
   1  -4   1  167.32    3.07
   1  -4   1  169.38    3.13
   1  -4   1  165.44    3.03
  -2   4  -1  262.05    4.51
  -2   4  -1  258.59    4.12
  -2   4  -1  245.42    4.13
   2  -4   1  258.82    4.68
   2  -4   1  262.22    4.81
   2  -4   1  262.87    4.80
  -3   4  -1   72.92    1.30
  -3   4  -1   73.27    1.20
   3  -4   1   73.36    1.35
   3  -4   1   71.93    1.35
   3  -4   1   70.11    1.30
  -4   4  -1   -0.04    0.06
  -4   4  -1    0.02    0.05
   4  -4   1   -0.12    0.06
   4  -4   1    0.01    0.06
   4  -4   1    0.08    0.07
  -5   4  -1   43.26    0.83
   5  -4   1   44.79    0.96
   5  -4   1   44.52    0.96
   5  -4   1   42.58    0.92
  -6   4  -1   74.03    1.35
   6  -4   1   74.62    1.46
   6  -4   1   76.71    1.54
  -7   4  -1   35.14    0.76
   7  -4   1   36.30    0.86
  -8   4  -1   -0.21    0.09
  -9   4  -1    3.49    0.28
  10   3  -1   12.95    0.45
   9   3  -1    5.93    0.28
   8   3  -1   14.65    0.42
   7   3  -1   20.33    0.49
  -7  -3   1   20.28    0.45
  -7  -3   1   19.37    0.56
  -7  -3   1   20.93    0.62
   6   3  -1   31.43    0.63
   6   3  -1   30.54    0.63
  -6  -3   1   31.42    0.74
  -6  -3   1   30.78    0.73
  -6  -3   1   31.67    0.59
  -6  -3   1   31.79    0.78
   5   3  -1    1.13    0.10
  -5  -3   1    1.01    0.12
  -5  -3   1    1.07    0.13
  -5  -3   1    1.36    0.14
  -5  -3   1    1.09    0.08
   4   3  -1  335.66    5.58
  -4  -3   1  337.05    6.14
  -4  -3   1  338.59    5.42
  -4  -3   1  331.27    6.22
  -4  -3   1  328.70    6.64
   3   3  -1  112.04    2.31
   3   3  -1  110.65    1.84
   3   3  -1  110.52    1.85
   3   3  -1  110.30    2.40
  -3  -3   1  113.94    2.00
  -3  -3   1  111.45    2.09
  -3  -3   1  109.77    2.23
   2   3  -1    0.54    0.09
  -2  -3   1    0.45    0.07
  -2  -3   1    0.33    0.06
   1   3  -1   36.51    0.60
  -1  -3   1   36.37    0.67
  -1  -3   1   36.06    0.60
  -1  -3   1   36.11    0.64
  -1  -3   1   37.30    0.64
   0   3  -1   32.64    0.60
   0   3  -1   33.27    0.58
   0  -3   1   33.57    0.58
   0  -3   1   34.05    0.59
   0  -3   1   32.44    0.58
  -1   3  -1   27.22    0.52
  -1   3  -1   27.71    0.53
   1  -3   1   27.28    0.52
   1  -3   1   27.82    0.53
   1  -3   1   28.59    0.53
  -2   3  -1  267.02    4.68
  -2   3  -1  268.45    4.37
  -2   3  -1  258.14    4.53
  -2   3  -1  259.93    4.30
   2  -3   1  265.78    4.74
   2  -3   1  266.77    4.90
   2  -3   1  268.88    4.94
  -3   3  -1  161.95    2.83
  -3   3  -1  162.73    2.67
   3  -3   1  160.10    3.17
   3  -3   1  164.97    3.15
  -4   3  -1    0.76    0.11
  -4   3  -1    0.60    0.10
   4  -3   1    0.61    0.10
   4  -3   1    0.60    0.09
   4  -3   1    0.57    0.09
  -5   3  -1  111.87    1.92
   5  -3   1  112.49    2.07
   5  -3   1  111.97    2.08
   5  -3   1  110.83    1.96
  -6   3  -1  195.32    3.34
   6  -3   1  194.67    3.31
   6  -3   1  202.17    3.54
   6  -3   1  194.23    3.52
  -7   3  -1   10.95    0.35
   7  -3   1   11.12    0.42
  -8   3  -1   13.20    0.42
   8  -3   1   13.96    0.49
  -9   3  -1    2.63    0.23
  10   2  -1    3.38    0.25
   9   2  -1    8.92    0.35
   8   2  -1   13.95    0.41
   7   2  -1   27.85    0.61
  -7  -2   1   28.47    0.72
  -7  -2   1   29.43    0.61
  -7  -2   1   29.49    0.53
  -7  -2   1   27.58    0.71
   6   2  -1   39.10    0.75
  -6  -2   1   38.78    0.87
  -6  -2   1   38.72    0.86
  -6  -2   1   37.92    0.73
  -6  -2   1   37.47    0.92
  -6  -2   1   39.34    0.67
  -6  -2   1   37.19    0.89
   5   2  -1    0.03    0.05
   5   2  -1    0.16    0.05
  -5  -2   1    0.04    0.05
  -5  -2   1    0.16    0.06
  -5  -2   1    0.07    0.03
  -5  -2   1    0.08    0.03
   4   2  -1  237.76    4.09
   4   2  -1  238.46    4.38
  -4  -2   1  242.61    4.61
  -4  -2   1  236.12    4.41
  -4  -2   1  224.20    4.84
  -4  -2   1  234.48    3.76
  -4  -2   1  243.66    4.02
  -4  -2   1  230.97    5.11
   3   2  -1  407.53    7.09
   3   2  -1  389.65    6.46
   3   2  -1  399.87    6.48
  -3  -2   1  381.69    8.32
  -3  -2   1  398.52    7.18
  -3  -2   1  371.10    7.72
  -3  -2   1  408.68    7.21
  -3  -2   1  408.18    6.40
   2   2  -1  113.85    2.52
   2   2  -1  109.70    2.28
   2   2  -1  110.58    2.04
   2   2  -1  109.83    2.02
   2   2  -1  111.56    1.81
   2   2  -1  112.25    1.82
  -2  -2   1  112.64    2.08
  -2  -2   1  112.42    2.27
  -2  -2   1  110.11    2.12
  -2  -2   1  110.57    1.81
   1   2  -1   16.54    0.36
   1   2  -1   16.85    0.29
  -1  -2   1   16.39    0.32
  -1  -2   1   16.95    0.28
  -1  -2   1   16.81    0.32
   0   2  -1  208.50    3.46
   0   2  -1  200.69    3.53
   0  -2   1  205.06    3.58
   0  -2   1  206.16    3.46
   0  -2   1  201.40    3.53
   0  -2   1  201.71    3.53
  -1   2  -1   90.35    1.63
  -1   2  -1   95.58    1.74
  -1   2  -1   92.91    1.70
  -1   2  -1   94.15    1.64
   1  -2   1   93.03    1.78
   1  -2   1   93.52    1.74
  -2   2  -1  142.66    2.63
  -2   2  -1  138.24    2.39
  -2   2  -1  143.85    2.62
  -2   2  -1  143.22    2.45
  -2   2  -1  140.21    2.39
   2  -2   1  142.64    2.67
   2  -2   1  142.41    2.66
  -3   2  -1  410.34    7.09
  -3   2  -1  427.15    7.49
  -3   2  -1  410.78    6.88
   3  -2   1  420.07    7.58
   3  -2   1  402.62    6.62
   3  -2   1  424.39    7.60
   3  -2   1  395.95    6.61
   3  -2   1  414.16    7.27
  -4   2  -1   38.62    0.71
  -4   2  -1   39.18    0.79
  -4   2  -1   39.06    0.77
   4  -2   1   37.86    0.80
   4  -2   1   38.78    0.81
   4  -2   1   38.98    0.67
   4  -2   1   38.48    0.76
  -5   2  -1  180.71    3.14
  -5   2  -1  175.47    3.12
  -5   2  -1  178.77    2.95
   5  -2   1  178.18    2.99
   5  -2   1  180.58    3.16
   5  -2   1  172.90    3.01
   5  -2   1  176.63    3.15
  -6   2  -1  295.39    5.22
   6  -2   1  299.06    5.07
   6  -2   1  287.84    4.97
   6  -2   1  310.42    5.53
   6  -2   1  305.38    5.32
  -7   2  -1   39.69    0.81
   7  -2   1   39.83    0.89
   7  -2   1   40.95    0.76
  -8   2  -1   10.90    0.36
   8  -2   1   11.68    0.33
   8  -2   1   11.33    0.43
  -9   2  -1   17.73    0.50
 -10   2  -1    2.59    0.23
  10   1  -1    5.59    0.30
   9   1  -1   20.17    0.54
   8   1  -1   21.74    0.54
  -8  -1   1   22.81    0.50
   7   1  -1   14.12    0.39
   7   1  -1   14.05    0.39
  -7  -1   1   14.39    0.47
  -7  -1   1   14.45    0.40
  -7  -1   1   14.51    0.35
   6   1  -1   -0.07    0.06
   6   1  -1   -0.04    0.05
   6   1  -1   -0.02    0.07
  -6  -1   1    0.03    0.05
  -6  -1   1    0.01    0.07
  -6  -1   1   -0.05    0.06
   5   1  -1   16.55    0.37
   5   1  -1   15.87    0.37
   5   1  -1   16.87    0.44
  -5  -1   1   16.52    0.38
  -5  -1   1   16.77    0.44
  -5  -1   1   16.86    0.44
  -5  -1   1   16.54    0.35
   4   1  -1   14.69    0.37
   4   1  -1   14.76    0.32
   4   1  -1   14.30    0.32
   4   1  -1   14.42    0.37
  -4  -1   1   14.55    0.32
  -4  -1   1   14.56    0.38
  -4  -1   1   14.78    0.30
  -4  -1   1   15.01    0.38
   3   1  -1  153.14    2.84
   3   1  -1  151.90    2.81
   3   1  -1  153.26    2.61
   3   1  -1  157.90    2.85
   3   1  -1  150.23    2.66
   3   1  -1  152.50    2.70
   3   1  -1  152.85    2.69
  -3  -1   1  154.92    2.65
  -3  -1   1  148.94    2.57
  -3  -1   1  151.35    2.64
  -3  -1   1  156.51    2.76
  -3  -1   1  150.05    2.84
   2   1  -1  412.62    6.97
   2   1  -1  392.20    6.92
  -2  -1   1  396.62    6.97
  -2  -1   1  409.13    7.00
  -2  -1   1  343.53    8.12
   1   1  -1   73.00    1.65
   1   1  -1   71.82    1.43
   1   1  -1   73.34    1.36
   1   1  -1   72.12    1.36
   1   1  -1   70.83    1.19
   1   1  -1   72.95    1.21
  -1  -1   1   71.38    1.38
  -1  -1   1   73.64    1.39
  -1  -1   1   71.94    1.42
  -1  -1   1   72.57    1.71
  -2   1  -1   18.35    0.39
  -2   1  -1   18.70    0.38
  -2   1  -1   18.22    0.34
  -2   1  -1   18.27    0.34
  -2   1  -1   18.69    0.39
  -2   1  -1   18.60    0.39
   2  -1   1   19.20    0.40
   2  -1   1   19.13    0.34
   2  -1   1   18.61    0.38
   2  -1   1   18.76    0.34
   2  -1   1   18.51    0.40
  -3   1  -1   41.11    0.79
  -3   1  -1   41.10    0.75
  -3   1  -1   41.36    0.79
  -3   1  -1   41.05    0.71
   3  -1   1   39.76    0.74
   3  -1   1   40.72    0.79
   3  -1   1   40.56    0.70
   3  -1   1   40.23    0.69
   3  -1   1   40.74    0.79
  -4   1  -1   11.90    0.34
  -4   1  -1   11.88    0.28
  -4   1  -1   12.59    0.34
  -4   1  -1   12.03    0.32
   4  -1   1   12.41    0.32
   4  -1   1   11.96    0.33
   4  -1   1   12.01    0.34
  -5   1  -1   76.82    1.45
  -5   1  -1   76.59    1.36
  -5   1  -1   75.60    1.45
  -5   1  -1   76.67    1.30
   5  -1   1   77.23    1.46
   5  -1   1   74.39    1.35
   5  -1   1   76.78    1.45
   5  -1   1   76.25    1.29
  -6   1  -1   67.87    1.23
  -6   1  -1   70.39    1.29
  -6   1  -1   70.14    1.38
   6  -1   1   69.06    1.22
   6  -1   1   67.99    1.39
   6  -1   1   67.50    1.29
   6  -1   1   74.15    1.41
  -7   1  -1   79.60    1.42
   7  -1   1   81.53    1.41
   7  -1   1   80.97    1.50
  -8   1  -1    0.57    0.10
   8  -1   1    1.06    0.16
   8  -1   1    0.81    0.13
  -9   1  -1   22.52    0.57
   9  -1   1   23.67    0.57
   9  -1   1   22.44    0.64
 -10   1  -1   18.10    0.51
  10   0  -1    2.64    0.23
   9   0  -1   61.27    1.18
  -9   0   1   59.67    1.14
   8   0  -1   41.77    0.84
   8   0  -1   40.22    0.87
  -8   0   1   41.23    0.82
   7   0  -1    2.50    0.18
  -7   0   1    2.42    0.16
  -7   0   1    2.21    0.20
   6   0  -1    2.10    0.16
   6   0  -1    1.99    0.17
   6   0  -1    2.15    0.20
   6   0  -1    2.37    0.15
  -6   0   1    2.37    0.19
  -6   0   1    2.38    0.15
  -6   0   1    2.35    0.21
  -6   0   1    2.16    0.17
   5   0  -1    1.15    0.11
   5   0  -1    1.03    0.11
   5   0  -1    0.91    0.14
  -5   0   1    1.25    0.12
  -5   0   1    1.26    0.14
  -5   0   1    1.25    0.10
  -5   0   1    1.61    0.15
   4   0  -1    1.80    0.10
   4   0  -1    1.87    0.13
   4   0  -1    1.76    0.11
  -4   0   1    1.77    0.14
  -4   0   1    1.92    0.13
  -4   0   1    1.86    0.11
  -4   0   1    1.56    0.11
   3   0  -1  166.57    2.99
   3   0  -1  168.46    3.19
   3   0  -1  162.12    2.90
  -3   0   1  168.36    2.87
  -3   0   1  164.98    2.89
  -3   0   1  161.79    3.16
  -3   0   1  167.50    3.04
   1   0  -1   76.07    1.34
   1   0  -1   78.42    1.37
   1   0  -1   78.18    1.46
  -1   0   1   79.15    1.50
  -1   0   1   77.27    1.37
  -1   0   1   77.50    1.34
  -1   0   1   77.37    1.36
   0   0  -1    0.00    0.00
   0   0  -1    0.01    0.01
   0   0  -1    0.00    0.00
   0   0  -1    0.00    0.00
   0   0   1    0.00    0.00
   0   0   1    0.00    0.01
   0   0   1    0.00    0.00
  -2   0  -1  531.24    9.62
  -2   0  -1  571.48    9.65
  -3   0  -1    7.90    0.23
  -3   0  -1    7.82    0.23
  -3   0  -1    7.76    0.19
  -3   0  -1    7.76    0.23
  -3   0  -1    7.77    0.19
  -3   0  -1    7.92    0.21
   3   0   1    7.74    0.19
   3   0   1    7.94    0.21
   3   0   1    7.89    0.23
  -4   0  -1   22.47    0.50
  -4   0  -1   22.23    0.43
  -4   0  -1   22.74    0.47
  -4   0  -1   22.85    0.51
   4   0   1   22.71    0.44
   4   0   1   22.06    0.44
   4   0   1   22.63    0.51
   4   0   1   21.55    0.46
  -5   0  -1   45.85    0.94
  -5   0  -1   46.69    0.87
  -5   0  -1   46.39    0.83
  -5   0  -1   46.49    0.95
   5   0   1   47.24    0.95
   5   0   1   44.99    0.86
   5   0   1   46.28    0.83
  -6   0  -1  112.26    2.06
  -6   0  -1  110.04    2.04
  -6   0  -1  110.77    1.89
  -6   0  -1  110.60    1.83
   6   0   1  106.76    1.84
   6   0   1  110.51    2.04
   6   0   1  107.24    1.88
  -7   0  -1   68.78    1.21
   7   0   1   67.61    1.27
   7   0   1   66.48    1.22
  -8   0  -1    0.50    0.09
   8   0   1    0.61    0.10
   8   0   1    0.56    0.11
  -9   0  -1   10.01    0.34
   9   0   1   10.52    0.37
   9   0   1   11.07    0.41
  10   0   1   17.33    0.50
  10   0   1   17.27    0.55
 -10   1   1    1.44    0.19
   9  -1  -1   41.30    0.84
   9  -1  -1   38.61    0.92
  -9   1   1   39.47    0.84
   8  -1  -1   31.00    0.66
   8  -1  -1   29.43    0.72
  -8   1   1   29.51    0.66
   7  -1  -1    1.45    0.15
   7  -1  -1    1.57    0.16
  -7   1   1    1.35    0.15
   6  -1  -1   -0.07    0.06
   6  -1  -1   -0.02    0.08
  -6   1   1   -0.04    0.07
   5  -1  -1   12.15    0.37
   5  -1  -1   12.01    0.30
   5  -1  -1   12.47    0.38
   5  -1  -1   12.08    0.34
  -5   1   1   12.12    0.37
  -5   1   1   12.25    0.31
  -5   1   1   12.96    0.35
  -5   1   1   12.22    0.38
   4  -1  -1   76.59    1.34
   4  -1  -1   76.68    1.43
   4  -1  -1   76.35    1.29
   4  -1  -1   77.52    1.44
   4  -1  -1   77.72    1.44
  -4   1   1   77.62    1.43
  -4   1   1   77.58    1.30
  -4   1   1   76.30    1.43
  -4   1   1   78.38    1.34
   3  -1  -1  197.22    3.83
   3  -1  -1  195.99    3.59
   3  -1  -1  198.84    3.76
   3  -1  -1  195.66    3.43
  -3   1   1  197.30    3.42
  -3   1   1  196.50    3.41
  -3   1   1  195.84    3.59
  -3   1   1  198.38    3.74
   2  -1  -1  239.55    4.01
   2  -1  -1  234.66    3.95
   2  -1  -1  239.65    4.40
   2  -1  -1  242.27    4.47
   2  -1  -1  245.77    4.19
  -2   1   1  245.14    4.43
  -2   1   1  237.88    4.02
  -2   1   1  241.61    4.40
  -2   1   1  237.79    4.01
   1  -1  -1  214.50    3.92
   1  -1  -1  222.59    3.91
   1  -1  -1  216.66    3.74
  -1   1   1  218.51    3.91
  -1   1   1  212.84    3.51
  -1   1   1  218.36    3.88
   0   1   1   60.60    1.10
   0   1   1   64.76    1.10
  -1  -1  -1   66.17    1.26
  -1  -1  -1   67.72    1.21
  -1  -1  -1   66.80    1.25
   1   1   1   68.48    1.23
   1   1   1   67.20    1.19
   1   1   1   68.00    1.25
  -3  -1  -1   56.06    1.04
  -3  -1  -1   56.56    0.96
  -3  -1  -1   57.14    0.96
  -3  -1  -1   56.67    1.05
  -3  -1  -1   58.13    1.01
   3   1   1   56.85    1.03
   3   1   1   56.62    0.98
   3   1   1   57.03    1.04
   3   1   1   57.59    1.04
   3   1   1   56.41    0.94
  -4  -1  -1   51.36    0.87
  -4  -1  -1   52.31    1.00
  -4  -1  -1   51.57    0.90
  -4  -1  -1   51.49    0.99
  -4  -1  -1   52.21    1.00
   4   1   1   50.94    0.89
   4   1   1   51.70    0.98
   4   1   1   50.56    0.90
   4   1   1   51.56    0.98
  -5  -1  -1  205.95    3.50
  -5  -1  -1  210.00    3.99
  -5  -1  -1  205.95    3.50
  -5  -1  -1  208.31    3.67
   5   1   1  204.12    3.64
   5   1   1  200.97    3.60
   5   1   1  203.07    3.61
  -6  -1  -1  236.01    4.09
  -6  -1  -1  233.57    3.97
  -6  -1  -1  231.11    4.00
  -6  -1  -1  233.46    4.08
   6   1   1  231.37    4.09
   6   1   1  234.50    4.12
   6   1   1  235.83    4.21
   6   1   1  226.17    3.78
  -7  -1  -1   10.30    0.38
  -7  -1  -1   10.91    0.29
  -7  -1  -1    9.74    0.35
   7   1   1   10.34    0.32
   7   1   1    9.64    0.33
  -8  -1  -1    5.61    0.22
   8   1   1    5.04    0.24
   8   1   1    5.02    0.25
  -9  -1  -1   13.91    0.37
   9   1   1   13.68    0.43
   9   1   1   13.97    0.44
  10   1   1   10.53    0.39
  -9   2   1   12.16    0.41
   8  -2  -1    9.82    0.31
   8  -2  -1    9.34    0.39
  -8   2   1    9.15    0.34
   7  -2  -1   12.97    0.42
   7  -2  -1   13.91    0.35
  -7   2   1   12.89    0.38
   6  -2  -1    8.19    0.25
   6  -2  -1    8.26    0.35
   6  -2  -1    8.04    0.34
   6  -2  -1    8.16    0.31
  -6   2   1    9.28    0.29
   5  -2  -1   -0.02    0.05
   5  -2  -1   -0.04    0.07
   5  -2  -1   -0.01    0.07
   5  -2  -1    0.03    0.07
   5  -2  -1   -0.05    0.07
  -5   2   1    0.06    0.08
  -5   2   1   -0.03    0.05
  -5   2   1   -0.04    0.07
   4  -2  -1  113.49    2.04
   4  -2  -1  114.42    2.04
   4  -2  -1  109.79    1.91
   4  -2  -1  111.62    1.93
   4  -2  -1  112.86    2.05
  -4   2   1  112.81    1.94
  -4   2   1  111.43    1.91
  -4   2   1  116.24    2.03
   3  -2  -1  456.07    7.63
   3  -2  -1  444.16    7.57
   3  -2  -1  483.28    8.68
   3  -2  -1  481.94    8.59
  -3   2   1  486.58    8.11
  -3   2   1  493.03    8.53
  -3   2   1  476.49    7.82
   2  -2  -1   76.14    1.35
   2  -2  -1   75.91    1.35
  -2   2   1   75.10    1.33
  -2   2   1   75.46    1.28
  -2   2   1   77.43    1.30
  -2   2   1   74.56    1.34
  -2   2   1   78.15    1.40
   1  -2  -1   23.84    0.45
   1  -2  -1   24.25    0.45
   1  -2  -1   24.17    0.45
  -1   2   1   23.91    0.45
  -1   2   1   24.76    0.44
  -1   2   1   23.60    0.44
   0   2   1  131.68    2.29
   0   2   1  129.15    2.29
  -1  -2  -1  128.55    2.28
  -1  -2  -1  129.45    2.72
   1   2   1  126.87    2.29
   1   2   1  127.79    2.74
  -2  -2  -1  109.62    2.43
  -2  -2  -1  114.65    2.10
  -2  -2  -1  112.83    2.05
  -2  -2  -1  109.87    2.07
   2   2   1  110.54    2.00
   2   2   1  111.71    1.88
   2   2   1  107.16    2.35
   2   2   1  113.33    2.02
  -3  -2  -1  244.35    4.52
  -3  -2  -1  246.06    4.51
  -3  -2  -1  231.51    5.08
  -3  -2  -1  245.66    4.07
   3   2   1  238.04    4.05
   3   2   1  246.33    4.01
   3   2   1  249.25    4.08
   3   2   1  242.20    4.43
   3   2   1  247.79    4.41
  -4  -2  -1   21.25    0.41
  -4  -2  -1   21.06    0.36
  -4  -2  -1   21.10    0.48
  -4  -2  -1   20.90    0.48
  -4  -2  -1   21.57    0.55
  -4  -2  -1   21.11    0.48
   4   2   1   20.93    0.47
   4   2   1   21.17    0.41
   4   2   1   21.26    0.41
  -5  -2  -1  189.14    3.09
  -5  -2  -1  191.62    3.29
  -5  -2  -1  188.81    3.28
  -5  -2  -1  189.08    3.22
  -5  -2  -1  186.42    3.52
  -5  -2  -1  183.17    3.98
  -5  -2  -1  185.40    3.05
   5   2   1  184.34    3.28
   5   2   1  186.37    3.31
   5   2   1  186.60    3.34
  -6  -2  -1  392.52    7.22
  -6  -2  -1  364.11    7.91
  -6  -2  -1  364.12    7.73
  -6  -2  -1  387.10    6.51
  -6  -2  -1  381.99    6.25
  -6  -2  -1  391.28    7.21
   6   2   1  378.63    6.60
   6   2   1  383.98    7.00
   6   2   1  394.08    6.56
  -7  -2  -1   44.92    1.00
  -7  -2  -1   44.15    0.86
  -7  -2  -1   44.76    0.78
  -7  -2  -1   46.09    1.01
  -7  -2  -1   43.96    0.93
   7   2   1   44.21    0.86
   7   2   1   43.66    0.86
   7   2   1   44.59    0.86
  -8  -2  -1   20.29    0.51
   8   2   1   20.25    0.51
   8   2   1   21.25    0.51
   9   2   1   32.85    0.74
   9   2   1   33.56    0.74
  10   2   1   11.71    0.41
  -9   3   1   14.37    0.46
   8  -3  -1   16.33    0.54
  -8   3   1   15.92    0.47
   7  -3  -1    2.22    0.20
  -7   3   1    2.09    0.17
   6  -3  -1    0.00    0.09
   6  -3  -1    0.06    0.09
  -6   3   1    0.15    0.07
   5  -3  -1    1.00    0.15
   5  -3  -1    1.53    0.16
   5  -3  -1    1.30    0.18
  -5   3   1    1.38    0.14
   4  -3  -1   50.14    1.01
   4  -3  -1   50.92    1.02
   4  -3  -1   48.49    0.96
   4  -3  -1   49.38    1.00
  -4   3   1   50.94    0.97
  -4   3   1   50.59    0.89
   3  -3  -1  209.30    3.71
   3  -3  -1  220.50    4.06
   3  -3  -1  222.06    4.16
  -3   3   1  214.60    3.96
  -3   3   1  217.92    3.67
   2  -3  -1  157.54    2.97
   2  -3  -1  158.73    3.02
   2  -3  -1  158.17    2.93
  -2   3   1  155.26    2.61
  -2   3   1  157.44    2.61
  -2   3   1  155.63    2.63
   1  -3  -1   19.57    0.40
   1  -3  -1   19.94    0.38
   1  -3  -1   19.09    0.38
  -1   3   1   18.92    0.39
   0  -3  -1  291.40    5.15
   0  -3  -1  305.80    5.07
   0   3   1  304.78    5.03
   0   3   1  289.52    5.08
   1   3   1  868.54   14.09
  -2  -3  -1  207.12    4.26
  -2  -3  -1  203.14    3.61
  -2  -3  -1  206.72    3.75
  -2  -3  -1  208.33    3.63
   2   3   1  200.49    4.33
  -3  -3  -1   19.91    0.42
  -3  -3  -1   19.89    0.42
  -3  -3  -1   20.26    0.50
  -3  -3  -1   20.42    0.44
   3   3   1   20.38    0.46
   3   3   1   20.13    0.50
   3   3   1   20.47    0.35
  -4  -3  -1   85.64    1.73
  -4  -3  -1   85.91    1.54
  -4  -3  -1   84.69    1.54
  -4  -3  -1   86.51    1.43
   4   3   1   85.88    1.45
   4   3   1   83.21    1.39
   4   3   1   85.81    1.38
  -5  -3  -1   44.65    1.03
  -5  -3  -1   46.04    0.92
  -5  -3  -1   44.07    0.91
  -5  -3  -1   46.09    0.92
  -5  -3  -1   45.97    0.79
   5   3   1   45.15    0.78
   5   3   1   45.83    0.81
  -6  -3  -1   61.08    1.22
  -6  -3  -1   59.11    1.21
  -6  -3  -1   60.19    1.36
  -6  -3  -1   62.08    1.06
   6   3   1   60.61    1.05
   6   3   1   61.18    1.08
  -7  -3  -1   72.90    1.46
  -7  -3  -1   70.51    1.25
  -7  -3  -1   71.78    1.44
   7   3   1   71.61    1.25
   7   3   1   70.77    1.27
  -8  -3  -1    6.21    0.34
   8   3   1    5.93    0.26
   8   3   1    6.19    0.24
   8   3   1    5.99    0.25
   9   3   1   26.71    0.64
  10   3   1   52.76    1.09
  -9   4   1   18.22    0.55
  -8   4   1   27.35    0.67
   7  -4  -1    2.19    0.23
  -7   4   1    2.23    0.19
   6  -4  -1   16.68    0.50
   6  -4  -1   17.61    0.54
  -6   4   1   17.23    0.44
   5  -4  -1   12.52    0.41
   5  -4  -1   13.29    0.41
   5  -4  -1   12.72    0.41
   5  -4  -1   12.60    0.41
  -5   4   1   13.24    0.34
   4  -4  -1    3.41    0.19
   4  -4  -1    2.97    0.19
   4  -4  -1    3.16    0.19
   4  -4  -1    3.46    0.19
  -4   4   1    3.15    0.19
  -4   4   1    3.47    0.15
   3  -4  -1   21.13    0.49
   3  -4  -1   20.63    0.49
   3  -4  -1   21.24    0.49
  -3   4   1   21.34    0.41
  -3   4   1   21.71    0.50
   2  -4  -1  395.86    6.95
   2  -4  -1  397.44    7.27
   2  -4  -1  409.59    7.24
  -2   4   1  404.43    6.97
  -2   4   1  392.02    6.30
   1  -4  -1  168.18    3.01
   1  -4  -1  164.55    2.88
   1  -4  -1  160.34    3.01
  -1   4   1  166.25    2.76
   0  -4  -1  245.47    4.28
   0  -4  -1  242.65    4.49
   0   4   1  247.78    4.24
  -2  -4  -1  274.40    4.90
   2   4   1  275.85    5.80
   2   4   1  280.37    4.47
  -3  -4  -1   96.14    1.81
  -3  -4  -1   97.49    1.68
  -3  -4  -1  101.58    2.03
  -3  -4  -1   98.97    1.80
   3   4   1   96.01    2.02
  -4  -4  -1  138.78    2.81
  -4  -4  -1  136.06    2.38
  -4  -4  -1  133.69    2.54
  -4  -4  -1  134.50    2.36
   4   4   1  134.49    2.18
   4   4   1  138.78    2.21
   4   4   1  137.68    2.88
   4   4   1  136.57    2.79
   4   4   1  137.24    2.24
  -5  -4  -1   70.97    1.48
  -5  -4  -1   70.00    1.32
  -5  -4  -1   69.94    1.32
  -5  -4  -1   69.51    1.32
   5   4   1   68.82    1.13
   5   4   1   70.51    1.17
  -6  -4  -1    3.95    0.25
  -6  -4  -1    3.94    0.21
  -6  -4  -1    3.56    0.21
  -6  -4  -1    3.93    0.14
   6   4   1    3.76    0.13
   6   4   1    3.84    0.17
  -7  -4  -1   25.47    0.66
  -7  -4  -1   25.09    0.51
  -7  -4  -1   24.58    0.64
   7   4   1   25.05    0.50
   7   4   1   25.80    0.55
  -8  -4  -1   33.57    0.83
   8   4   1   33.12    0.65
   8   4   1   33.06    0.71
   8   4   1   32.00    0.71
   9   4   1   17.47    0.49
  10   4   1   53.47    1.11
  -8   5   1   17.95    0.53
  -7   5   1    6.91    0.30
   6  -5  -1    6.12    0.32
   6  -5  -1    6.53    0.34
  -6   5   1    6.05    0.26
   5  -5  -1   20.76    0.57
   5  -5  -1   21.79    0.59
   5  -5  -1   21.48    0.59
  -5   5   1   21.15    0.49
   4  -5  -1   17.59    0.48
   4  -5  -1   17.32    0.48
   4  -5  -1   18.34    0.48
   4  -5  -1   17.20    0.48
  -4   5   1   17.90    0.39
   3  -5  -1   41.53    0.84
   3  -5  -1   41.40    0.85
   3  -5  -1   41.31    0.84
  -3   5   1   42.45    0.73
  -3   5   1   41.78    0.84
   2  -5  -1   47.74    0.92
   2  -5  -1   48.01    0.91
   2  -5  -1   47.76    0.92
  -2   5   1   48.69    0.91
   1  -5  -1   34.10    0.65
   1  -5  -1   34.55    0.68
   1  -5  -1   35.85    0.65
  -1   5   1   35.42    0.68
   0  -5  -1   64.67    1.18
   0  -5  -1   66.77    1.14
   0   5   1   66.83    1.13
  -1  -5  -1  481.95    8.50
   1   5   1  497.88    8.07
  -2  -5  -1  214.65    3.88
   2   5   1  221.07    3.62
   2   5   1  219.91    4.62
  -3  -5  -1    0.12    0.07
   3   5   1    0.24    0.09
  -4  -5  -1  103.57    1.82
  -4  -5  -1  104.15    1.87
  -4  -5  -1  100.92    1.83
  -4  -5  -1  107.70    2.08
   4   5   1  104.06    2.10
   4   5   1  104.34    2.16
  -5  -5  -1  137.59    2.42
  -5  -5  -1  135.46    2.42
  -5  -5  -1  134.22    2.42
  -5  -5  -1  134.13    2.34
  -5  -5  -1  139.65    2.69
   5   5   1  135.98    2.25
   5   5   1  136.61    2.17
  -6  -5  -1   30.14    0.71
  -6  -5  -1   29.93    0.70
  -6  -5  -1   31.04    0.71
  -6  -5  -1   30.89    0.79
   6   5   1   31.24    0.59
  -7  -5  -1   14.90    0.47
  -7  -5  -1   12.82    0.47
  -7  -5  -1   14.27    0.46
   7   5   1   14.52    0.38
  -8  -5  -1   -0.06    0.09
   8   5   1   -0.04    0.07
   9   5   1   18.41    0.50
   9   5   1   18.36    0.50
 -10  -5  -1    9.48    0.45
  10   5   1    8.45    0.37
  -8   6   1    9.73    0.39
  -7   6   1   12.18    0.40
   6  -6  -1    0.38    0.12
   6  -6  -1    0.45    0.12
  -6   6   1    0.42    0.09
   5  -6  -1   10.86    0.42
   5  -6  -1   11.84    0.43
   5  -6  -1   11.34    0.42
  -5   6   1   11.24    0.34
   4  -6  -1   55.68    1.17
   4  -6  -1   57.29    1.15
   4  -6  -1   58.41    1.17
   4  -6  -1   56.66    1.17
  -4   6   1   57.91    1.02
   3  -6  -1   76.87    1.45
   3  -6  -1   75.51    1.42
   3  -6  -1   77.36    1.45
  -3   6   1   76.77    1.26
   2  -6  -1   19.45    0.45
   2  -6  -1   19.77    0.49
   2  -6  -1   19.61    0.45
  -2   6   1   19.57    0.48
   1  -6  -1    7.69    0.21
   1  -6  -1    8.01    0.26
   1  -6  -1    7.27    0.21
  -1   6   1    7.89    0.26
   0  -6  -1  116.68    1.99
   0   6   1  116.63    1.93
   1   6   1  107.17    1.76
  -2  -6  -1  146.95    2.74
   2   6   1  151.93    2.47
   2   6   1  149.65    3.02
  -3  -6  -1   41.67    0.76
  -3  -6  -1   42.05    0.86
  -3  -6  -1   43.50    0.76
   3   6   1   41.71    0.98
  -4  -6  -1   71.98    1.32
  -4  -6  -1   74.51    1.33
  -4  -6  -1   73.27    1.37
   4   6   1   72.85    1.56
  -5  -6  -1  141.67    2.52
  -5  -6  -1  146.58    2.58
  -5  -6  -1  146.13    2.74
  -5  -6  -1  148.46    2.88
  -5  -6  -1  146.20    2.59
   5   6   1  146.81    2.91
   5   6   1  148.07    3.02
   5   6   1  146.65    2.32
  -6  -6  -1   93.03    1.78
  -6  -6  -1   94.18    1.77
  -6  -6  -1   95.38    1.80
  -6  -6  -1   97.82    1.99
   6   6   1   98.16    1.58
  -7  -6  -1    9.68    0.38
  -7  -6  -1    9.99    0.41
  -7  -6  -1   10.08    0.39
   7   6   1    9.86    0.30
  -8  -6  -1   12.12    0.45
  -8  -6  -1   11.74    0.44
   8   6   1   11.93    0.36
  -9  -6  -1   15.29    0.55
   9   6   1   14.96    0.44
   9   6   1   14.92    0.45
 -10  -6  -1    9.45    0.46
  10   6   1    9.15    0.37
  -7   7   1    4.83    0.27
   6  -7  -1    0.50    0.13
  -6   7   1    0.55    0.10
   5  -7  -1   10.36    0.43
   5  -7  -1   10.70    0.42
  -5   7   1   10.45    0.33
   4  -7  -1   32.34    0.76
   4  -7  -1   31.55    0.77
   4  -7  -1   32.18    0.76
  -4   7   1   32.57    0.64
   3  -7  -1   22.95    0.55
   3  -7  -1   21.71    0.55
   3  -7  -1   21.85    0.58
   3  -7  -1   22.28    0.55
  -3   7   1   22.44    0.43
   2  -7  -1   24.36    0.54
   2  -7  -1   23.41    0.54
   2  -7  -1   24.04    0.59
   1  -7  -1   -0.06    0.05
   1  -7  -1   -0.06    0.07
  -1   7   1    0.03    0.08
   0  -7  -1   52.00    0.94
   0  -7  -1   56.94    0.96
   0   7   1   54.76    1.00
  -1  -7  -1  165.93    2.91
   1   7   1  168.79    2.71
  -2  -7  -1   93.88    1.69
   2   7   1   90.88    1.95
   2   7   1   94.00    1.52
  -3  -7  -1    0.59    0.08
  -3  -7  -1    0.65    0.07
   3   7   1    0.58    0.13
   3   7   1    0.69    0.06
  -4  -7  -1   59.05    1.08
  -4  -7  -1   59.35    1.18
  -4  -7  -1   56.53    1.07
   4   7   1   58.95    1.33
  -5  -7  -1   67.37    1.30
  -5  -7  -1   70.29    1.30
  -5  -7  -1   70.20    1.31
  -5  -7  -1   68.16    1.35
   5   7   1   69.56    1.53
  -6  -7  -1   28.12    0.72
  -6  -7  -1   33.20    0.73
  -6  -7  -1   32.51    0.78
   6   7   1   33.44    0.59
  -7  -7  -1    0.16    0.09
  -7  -7  -1    0.28    0.12
  -7  -7  -1    0.19    0.10
   7   7   1    0.19    0.07
  -8  -7  -1    1.83    0.25
  -8  -7  -1    1.69    0.21
   8   7   1    1.57    0.16
  -9  -7  -1    1.03    0.18
  -9  -7  -1    1.38    0.22
   9   7   1    1.30    0.18
   6  -8  -1    1.72    0.25
  -6   8   1    1.64    0.19
   5  -8  -1   10.92    0.43
  -5   8   1   10.98    0.35
   4  -8  -1   17.79    0.52
   4  -8  -1   17.19    0.54
   4  -8  -1   16.16    0.50
  -4   8   1   16.94    0.41
   3  -8  -1    6.15    0.27
   3  -8  -1    5.48    0.29
   3  -8  -1    5.70    0.25
  -3   8   1    5.96    0.18
   2  -8  -1   11.25    0.33
   2  -8  -1   10.60    0.37
   2  -8  -1   10.26    0.32
   2  -8  -1   10.70    0.32
   1  -8  -1   21.56    0.53
   1  -8  -1   21.32    0.47
   1  -8  -1   19.99    0.46
  -1   8   1   21.00    0.52
   0  -8  -1   22.34    0.44
   0  -8  -1   20.65    0.42
   0   8   1   22.15    0.51
  -1  -8  -1  271.86    4.47
   1   8   1  272.86    4.48
   1   8   1  265.40    5.76
  -2  -8  -1  196.09    3.33
   2   8   1  198.39    3.21
   2   8   1  194.53    3.99
  -3  -8  -1    4.42    0.14
  -3  -8  -1    4.32    0.29
  -3  -8  -1    4.38    0.14
   3   8   1    4.89    0.31
   3   8   1    4.46    0.14
  -4  -8  -1  207.39    3.60
  -4  -8  -1  207.98    3.58
  -4  -8  -1  198.78    3.44
  -4  -8  -1  195.66    3.62
   4   8   1  198.91    3.97
  -5  -8  -1   84.24    1.58
  -5  -8  -1   87.32    1.59
  -5  -8  -1   86.60    1.67
   5   8   1   87.37    1.89
  -6  -8  -1   -0.03    0.07
  -6  -8  -1   -0.06    0.09
  -6  -8  -1    0.05    0.07
   6   8   1   -0.02    0.12
  -7  -8  -1    0.06    0.08
  -7  -8  -1   -0.03    0.10
  -7  -8  -1   -0.07    0.08
   7   8   1   -0.05    0.05
  -8  -8  -1    0.93    0.14
  -8  -8  -1    1.47    0.22
   8   8   1    1.41    0.16
  -9  -8  -1    0.28    0.12
  -9  -8  -1    0.46    0.15
   9   8   1    0.33    0.10
   5  -9  -1    7.94    0.39
  -5   9   1    8.16    0.31
   4  -9  -1   15.61    0.50
   4  -9  -1   16.28    0.52
  -4   9   1   15.99    0.41
   3  -9  -1    5.19    0.27
   3  -9  -1    5.46    0.30
   3  -9  -1    5.03    0.25
   2  -9  -1    1.61    0.17
   2  -9  -1    1.69    0.16
   1  -9  -1    0.42    0.07
   1  -9  -1    0.44    0.07
   1  -9  -1    0.46    0.08
   0  -9  -1   35.19    0.69
   0  -9  -1   37.41    0.70
   0   9   1   36.90    0.77
   1   9   1   60.25    1.45
   1   9   1   60.28    1.10
  -2  -9  -1   28.66    0.73
   2   9   1   28.77    0.84
  -3  -9  -1    0.07    0.12
  -3  -9  -1    0.19    0.04
  -3  -9  -1    0.24    0.04
   3   9   1    0.39    0.14
  -4  -9  -1   37.04    0.89
  -4  -9  -1   35.66    0.71
  -4  -9  -1   36.95    0.72
   4   9   1   36.48    0.98
  -5  -9  -1   57.76    1.25
  -5  -9  -1   59.19    1.12
  -5  -9  -1   55.37    1.10
   5   9   1   57.19    1.38
  -6  -9  -1   18.52    0.50
  -6  -9  -1   19.10    0.51
  -6  -9  -1   18.92    0.61
   6   9   1   19.69    0.65
  -7  -9  -1    0.15    0.09
  -7  -9  -1    0.20    0.09
  -7  -9  -1    0.17    0.13
  -8  -9  -1    5.56    0.35
  -8  -9  -1    5.39    0.32
   8   9   1    5.64    0.25
   4 -10  -1   28.98    0.76
   3 -10  -1   30.38    0.76
   3 -10  -1   33.54    0.79
   2 -10  -1    0.53    0.11
   2 -10  -1    0.56    0.11
   1 -10  -1   18.37    0.46
   1 -10  -1   19.95    0.48
   0 -10  -1   20.93    0.46
   0 -10  -1   22.74    0.48
  -1 -10  -1   19.05    0.39
   1  10   1   18.48    0.68
  -2 -10  -1   20.45    0.62
   2  10   1   20.41    0.71
  -3 -10  -1    1.79    0.10
  -3 -10  -1    1.67    0.22
  -3 -10  -1    1.67    0.10
   3  10   1    1.71    0.24
  -4 -10  -1    9.39    0.26
  -4 -10  -1    8.98    0.26
  -4 -10  -1    9.35    0.43
   4  10   1    9.77    0.46
  -5 -10  -1   43.68    0.89
  -5 -10  -1   46.11    0.91
  -5 -10  -1   43.82    1.07
   5  10   1   46.35    1.19
  -6 -10  -1   34.29    0.78
  -6 -10  -1   36.03    0.80
  -6 -10  -1   35.33    0.94
  -7 -10  -1    0.61    0.17
  -7 -10  -1    0.39    0.11
  -7 -10  -1    0.41    0.11
   2 -11  -1    4.71    0.26
   2 -11  -1    4.63    0.26
   1 -11  -1   17.25    0.45
   1 -11  -1   16.09    0.44
   0 -11  -1   26.23    0.57
   0 -11  -1   28.03    0.59
   0  11   1   26.70    0.90
  -1 -11  -1    8.83    0.24
  -1 -11  -1    9.32    0.25
   1  11   1    8.99    0.50
   2  11   1    2.90    0.32
  -3 -11  -1    0.12    0.13
   3  11   1    0.07    0.16
  -4 -11  -1   10.80    0.29
  -4 -11  -1   11.00    0.30
  -4 -11  -1   11.33    0.50
   4  11   1   11.25    0.52
  -5 -11  -1   34.71    0.74
  -5 -11  -1   35.85    0.75
  -5 -11  -1   35.68    0.95
  -6 -11  -1    7.68    0.31
  -6 -11  -1    7.92    0.32
  -6 -11  -1    7.87    0.44
   0 -12  -1    2.87    0.18
   0 -12  -1    2.79    0.19
  -1 -12  -1   20.09    0.44
  -1 -12  -1   19.10    0.43
   1  12   1   19.54    0.78
   2  12   1   37.95    1.16
   3  12   1    0.67    0.22
  -4 -12  -1   45.94    1.14
  -4 -12  -1   45.24    0.87
  -4 -12  -1   42.78    0.85
  -5 -11   2    0.40    0.10
  -5 -11   2    0.31    0.10
  -5 -11   2    0.37    0.16
  -4 -11   2    1.12    0.16
  -4 -11   2    0.67    0.18
  -4 -11   2    1.07    0.16
  -3 -11   2    5.02    0.24
  -3 -11   2    4.86    0.34
  -3 -11   2    4.75    0.24
  -2 -11   2    9.11    0.32
  -2 -11   2    8.68    0.44
  -2 -11   2    8.59    0.30
   1  11  -2    4.36    0.36
  -1 -11   2    4.88    0.24
  -1 -11   2    4.52    0.22
   0 -11   2    3.18    0.20
   0 -11   2    3.28    0.21
   2 -11   2    2.29    0.23
   2 -11   2    2.19    0.25
  -6 -10   2   10.93    0.50
  -6 -10   2   10.10    0.39
  -6 -10   2   10.69    0.41
  -5 -10   2    0.15    0.10
  -5 -10   2    0.19    0.15
  -5 -10   2    0.16    0.09
  -4 -10   2    2.11    0.18
  -4 -10   2    1.87    0.25
  -4 -10   2    2.27    0.18
  -3 -10   2    1.63    0.16
  -3 -10   2    1.77    0.17
  -3 -10   2    1.21    0.20
   2  10  -2    5.86    0.37
  -2 -10   2    6.42    0.38
  -2 -10   2    6.28    0.25
  -2 -10   2    6.74    0.26
   1  10  -2   15.33    0.60
  -1 -10   2   15.15    0.40
  -1 -10   2   16.15    0.43
  -1 -10   2   16.38    0.57
   0 -10   2    1.74    0.18
   0 -10   2    1.71    0.16
   1 -10   2    7.45    0.33
   1 -10   2    6.44    0.28
   1 -10   2    6.77    0.30
   2 -10   2    1.68    0.21
   2 -10   2    2.05    0.23
   2 -10   2    1.56    0.21
   3 -10   2    0.10    0.11
   3 -10   2    0.11    0.11
  -4  10  -2    2.34    0.21
   7   9  -2   18.14    0.45
  -7  -9   2   17.58    0.65
  -7  -9   2   17.66    0.56
  -6  -9   2    6.48    0.30
  -6  -9   2    6.29    0.30
  -6  -9   2    6.13    0.38
  -5  -9   2    9.25    0.43
  -5  -9   2    9.12    0.34
  -5  -9   2    9.07    0.34
   4   9  -2    6.51    0.34
  -4  -9   2    6.34    0.27
  -4  -9   2    6.70    0.36
  -4  -9   2    6.69    0.27
   3   9  -2    9.91    0.42
  -3  -9   2    9.43    0.41
  -3  -9   2    9.90    0.31
  -3  -9   2    9.55    0.31
   2   9  -2   70.64    1.64
  -2  -9   2   72.80    1.36
  -2  -9   2   75.04    1.37
  -2  -9   2   75.52    1.49
  -1  -9   2   45.24    1.02
  -1  -9   2   45.41    0.91
  -1  -9   2   43.50    0.87
  -1  -9   2   45.21    0.87
   0  -9   2    0.45    0.08
   0  -9   2    0.10    0.13
   0  -9   2    0.38    0.07
   0  -9   2    0.31    0.10
   1  -9   2   20.14    0.50
   1  -9   2   20.83    0.52
   1  -9   2   20.14    0.54
   2  -9   2    3.12    0.21
   2  -9   2    3.45    0.24
   2  -9   2    3.33    0.22
  -3   9  -2    0.12    0.06
   3  -9   2    0.14    0.09
   3  -9   2    0.10    0.09
   3  -9   2   -0.03    0.10
  -4   9  -2    4.50    0.23
   4  -9   2    4.56    0.29
  -5   9  -2    6.23    0.29
   5  -9   2    6.27    0.35
   8   8  -2   15.61    0.43
  -8  -8   2   13.64    0.54
  -8  -8   2   15.21    0.60
   7   8  -2   22.66    0.51
  -7  -8   2   21.05    0.69
  -7  -8   2   21.24    0.62
   6   8  -2    7.61    0.24
  -6  -8   2    7.41    0.40
  -6  -8   2    7.08    0.32
  -6  -8   2    7.30    0.32
  -5  -8   2    1.07    0.17
  -5  -8   2    1.32    0.17
  -5  -8   2    1.61    0.22
   4   8  -2    2.06    0.20
  -4  -8   2    2.05    0.16
  -4  -8   2    2.11    0.17
  -4  -8   2    2.08    0.22
   3   8  -2   13.10    0.46
  -3  -8   2   13.09    0.35
  -3  -8   2   12.65    0.36
  -3  -8   2   13.41    0.47
   2   8  -2   40.55    0.74
   2   8  -2   38.59    0.98
  -2  -8   2   42.59    0.74
  -2  -8   2   39.67    0.91
  -2  -8   2   41.50    0.80
  -2  -8   2   39.67    0.80
   1   8  -2   44.93    0.85
  -1  -8   2   46.08    0.99
  -1  -8   2   44.19    0.86
  -1  -8   2   46.45    0.89
  -1  -8   2   44.54    0.85
   0   8  -2    6.87    0.26
   0  -8   2    6.77    0.23
   0  -8   2    6.37    0.32
   0  -8   2    6.52    0.25
   0  -8   2    7.02    0.25
   1  -8   2   24.88    0.56
   1  -8   2   23.42    0.57
   1  -8   2   23.07    0.53
   2  -8   2   16.44    0.45
   2  -8   2   15.25    0.46
   2  -8   2   15.54    0.43
  -3   8  -2    5.90    0.21
   3  -8   2    5.76    0.28
   3  -8   2    5.13    0.29
   3  -8   2    5.68    0.27
  -4   8  -2    1.26    0.15
   4  -8   2    0.84    0.13
   4  -8   2    0.84    0.14
  -5   8  -2   -0.13    0.08
   5  -8   2   -0.14    0.09
  -6   8  -2    2.85    0.23
   6  -8   2    2.98    0.29
   9   7  -2    4.61    0.27
  -9  -7   2    4.56    0.38
   8   7  -2   12.72    0.39
  -8  -7   2   13.15    0.50
  -8  -7   2   12.75    0.53
   7   7  -2   69.30    1.23
   7   7  -2   69.49    1.24
  -7  -7   2   66.25    1.45
  -7  -7   2   67.68    1.42
   6   7  -2   56.85    0.99
  -6  -7   2   54.23    1.22
  -6  -7   2   55.27    1.16
  -6  -7   2   54.12    1.15
   5   7  -2    1.61    0.11
   5   7  -2    2.08    0.17
  -5  -7   2    1.61    0.21
  -5  -7   2    1.65    0.17
  -5  -7   2    1.70    0.18
   4   7  -2   29.30    0.72
  -4  -7   2   29.65    0.64
  -4  -7   2   28.98    0.65
   3   7  -2   40.69    0.94
  -3  -7   2   41.62    0.81
  -3  -7   2   40.57    0.90
  -3  -7   2   40.01    0.82
   2   7  -2    3.17    0.21
  -2  -7   2    2.97    0.23
  -2  -7   2    3.42    0.15
  -2  -7   2    3.54    0.13
  -2  -7   2    3.41    0.15
   1   7  -2    5.29    0.19
  -1  -7   2    5.21    0.19
  -1  -7   2    5.27    0.27
  -1  -7   2    5.55    0.19
  -1  -7   2    5.12    0.18
   0   7  -2   49.38    0.92
   0  -7   2   49.75    0.95
   0  -7   2   49.34    1.00
   0  -7   2   48.60    0.92
   0  -7   2   47.82    0.91
  -1   7  -2   12.88    0.37
   1  -7   2   12.56    0.37
   1  -7   2   13.41    0.36
   1  -7   2   12.73    0.34
   2  -7   2   31.51    0.71
   2  -7   2   30.75    0.69
   2  -7   2   32.26    0.70
  -3   7  -2  123.80    2.01
   3  -7   2  119.08    2.23
   3  -7   2  122.62    2.17
   3  -7   2  125.08    2.25
  -4   7  -2   11.69    0.33
   4  -7   2   11.87    0.43
   4  -7   2   11.53    0.40
   4  -7   2   11.41    0.41
  -5   7  -2    6.97    0.29
   5  -7   2    7.36    0.36
   5  -7   2    7.68    0.38
  -6   7  -2    0.46    0.10
   6  -7   2    0.49    0.13
  -7   7  -2    0.36    0.11
   9   6  -2   15.85    0.48
   8   6  -2    4.93    0.25
  -8  -6   2    5.18    0.33
   7   6  -2  109.57    1.88
   7   6  -2  111.81    1.88
  -7  -6   2  109.18    2.11
  -7  -6   2  108.34    2.11
   6   6  -2  144.71    2.33
  -6  -6   2  140.84    2.60
  -6  -6   2  141.57    2.60
  -6  -6   2  139.72    2.55
   5   6  -2    0.04    0.05
  -5  -6   2    0.16    0.10
  -5  -6   2    0.02    0.07
  -5  -6   2    0.06    0.08
   4   6  -2  140.47    2.67
  -4  -6   2  137.96    2.50
  -4  -6   2  136.25    2.43
  -4  -6   2  137.78    2.45
   3   6  -2   20.02    0.52
  -3  -6   2   20.06    0.54
  -3  -6   2   19.44    0.46
  -3  -6   2   19.98    0.45
   2   6  -2    0.25    0.08
  -2  -6   2    0.23    0.04
  -2  -6   2    0.15    0.04
  -2  -6   2    0.21    0.05
  -2  -6   2    0.14    0.08
   1   6  -2   12.45    0.30
  -1  -6   2   12.77    0.38
  -1  -6   2   12.83    0.30
  -1  -6   2   12.90    0.30
  -1  -6   2   12.73    0.29
   0   6  -2   48.66    0.89
   0  -6   2   48.42    0.89
   0  -6   2   48.31    0.95
   0  -6   2   48.28    0.89
   0  -6   2   48.86    0.92
  -1   6  -2   24.07    0.53
   1  -6   2   23.96    0.53
   1  -6   2   23.55    0.51
   1  -6   2   24.33    0.53
  -2   6  -2   57.76    1.09
   2  -6   2   56.86    1.10
   2  -6   2   57.33    1.09
   2  -6   2   57.75    1.11
  -3   6  -2   97.00    1.60
   3  -6   2   96.99    1.80
   3  -6   2   96.92    1.74
   3  -6   2   95.50    1.79
  -4   6  -2   22.02    0.49
   4  -6   2   22.67    0.60
   4  -6   2   22.27    0.59
   4  -6   2   22.25    0.58
  -5   6  -2    0.75    0.11
   5  -6   2    0.44    0.14
   5  -6   2    0.57    0.14
  -6   6  -2    2.79    0.21
   6  -6   2    2.91    0.28
   6  -6   2    3.13    0.27
  -7   6  -2   11.56    0.40
  -8   6  -2    7.03    0.33
   9   5  -2    2.31    0.21
   8   5  -2    7.80    0.30
  -8  -5   2    7.93    0.38
   7   5  -2   85.12    1.52
  -7  -5   2   87.68    1.73
   6   5  -2   69.69    1.23
   6   5  -2   71.11    1.23
  -6  -5   2   70.27    1.43
  -6  -5   2   68.94    1.40
  -6  -5   2   70.89    1.41
   5   5  -2    4.13    0.16
  -5  -5   2    3.83    0.22
  -5  -5   2    3.80    0.22
   4   5  -2   30.49    0.53
   4   5  -2   31.41    0.68
   4   5  -2   30.98    0.55
  -4  -5   2   29.77    0.66
  -4  -5   2   29.61    0.65
   3   5  -2   62.22    1.26
  -3  -5   2   62.13    1.18
  -3  -5   2   60.54    1.15
  -3  -5   2   61.62    1.14
   2   5  -2   37.36    0.83
  -2  -5   2   37.25    0.73
  -2  -5   2   38.06    0.64
  -2  -5   2   37.82    0.78
  -2  -5   2   38.69    0.72
   1   5  -2   96.37    1.55
  -1  -5   2   95.98    1.72
  -1  -5   2   94.15    1.65
  -1  -5   2   94.85    1.55
  -1  -5   2   91.80    1.71
   0   5  -2   25.25    0.51
   0  -5   2   26.09    0.53
   0  -5   2   25.67    0.51
   0  -5   2   25.43    0.56
   0  -5   2   25.84    0.50
  -1   5  -2   21.68    0.48
   1  -5   2   21.71    0.49
   1  -5   2   22.09    0.46
   1  -5   2   21.94    0.48
   1  -5   2   22.54    0.48
  -2   5  -2  105.01    1.80
  -2   5  -2  107.81    1.65
  -2   5  -2  104.88    1.66
   2  -5   2  102.67    1.87
   2  -5   2  103.39    1.80
   2  -5   2  104.90    1.88
  -3   5  -2   31.98    0.59
  -3   5  -2   30.79    0.68
   3  -5   2   31.61    0.69
   3  -5   2   31.49    0.69
   3  -5   2   31.60    0.69
  -4   5  -2    2.70    0.16
   4  -5   2    2.62    0.19
   4  -5   2    3.23    0.21
   4  -5   2    2.84    0.20
  -5   5  -2   12.73    0.36
   5  -5   2   12.53    0.43
   5  -5   2   12.92    0.44
   5  -5   2   12.65    0.43
  -6   5  -2    0.07    0.08
   6  -5   2    0.02    0.11
   6  -5   2   -0.01    0.11
  -7   5  -2   25.32    0.61
  -8   5  -2   25.86    0.65
  10   4  -2    2.76    0.25
   9   4  -2   -0.13    0.08
   8   4  -2   18.20    0.48
   7   4  -2   60.99    1.14
  -7  -4   2   63.06    1.32
   6   4  -2   27.45    0.57
   6   4  -2   27.62    0.57
  -6  -4   2   28.12    0.67
  -6  -4   2   27.49    0.50
  -6  -4   2   27.23    0.68
  -6  -4   2   27.40    0.68
   5   4  -2   14.41    0.33
  -5  -4   2   14.07    0.41
  -5  -4   2   14.92    0.39
  -5  -4   2   13.76    0.41
  -5  -4   2   14.44    0.26
   4   4  -2    0.52    0.07
  -4  -4   2    0.43    0.07
  -4  -4   2    0.58    0.09
   3   4  -2   89.54    1.42
   3   4  -2   91.17    1.42
   3   4  -2   89.56    1.74
  -3  -4   2   90.49    1.61
  -3  -4   2   90.05    1.66
   2   4  -2   84.66    1.73
  -2  -4   2   84.86    1.59
  -2  -4   2   87.57    1.52
  -2  -4   2   86.87    1.43
  -2  -4   2   88.17    1.52
   1   4  -2  156.71    2.65
  -1  -4   2  158.18    2.86
  -1  -4   2  157.46    2.69
  -1  -4   2  154.41    2.98
  -1  -4   2  152.45    2.88
   0   4  -2    7.32    0.20
   0  -4   2    8.07    0.21
   0  -4   2    7.42    0.23
   0  -4   2    7.31    0.20
   0  -4   2    7.36    0.19
  -1   4  -2   11.49    0.29
  -1   4  -2   11.35    0.28
   1  -4   2   11.52    0.29
   1  -4   2   11.35    0.29
   1  -4   2   11.02    0.27
   1  -4   2   11.22    0.29
  -2   4  -2   14.14    0.27
  -2   4  -2   14.09    0.36
  -2   4  -2   14.38    0.33
  -2   4  -2   14.51    0.28
   2  -4   2   14.53    0.37
   2  -4   2   14.38    0.35
   2  -4   2   14.28    0.36
  -3   4  -2  141.76    2.41
  -3   4  -2  146.34    2.48
   3  -4   2  147.02    2.69
   3  -4   2  142.97    2.63
   3  -4   2  143.02    2.49
  -4   4  -2   48.36    0.95
  -4   4  -2   48.12    0.86
   4  -4   2   47.27    0.98
   4  -4   2   47.35    0.97
   4  -4   2   45.42    0.94
  -5   4  -2    1.22    0.14
   5  -4   2    1.32    0.18
   5  -4   2    0.95    0.13
   5  -4   2    1.21    0.17
  -6   4  -2    4.32    0.22
   6  -4   2    4.42    0.28
   6  -4   2    4.51    0.27
  -7   4  -2   14.85    0.44
   7  -4   2   16.15    0.53
  -8   4  -2   10.80    0.39
  -9   4  -2   14.57    0.48
  10   3  -2    8.70    0.37
   9   3  -2    0.66    0.11
   8   3  -2   17.75    0.48
   7   3  -2   78.80    1.41
  -7  -3   2   78.61    1.36
  -7  -3   2   79.79    1.68
  -7  -3   2   79.86    1.59
  -7  -3   2   77.79    1.72
   6   3  -2  134.98    2.23
  -6  -3   2  133.87    2.47
  -6  -3   2  134.06    2.47
  -6  -3   2  135.88    2.18
  -6  -3   2  134.70    2.63
  -6  -3   2  131.87    2.80
   5   3  -2    5.59    0.19
   5   3  -2    5.40    0.19
  -5  -3   2    5.78    0.23
  -5  -3   2    5.59    0.25
  -5  -3   2    5.23    0.24
  -5  -3   2    5.21    0.24
  -5  -3   2    5.62    0.16
   4   3  -2  113.56    1.96
  -4  -3   2  112.63    2.03
  -4  -3   2  112.96    2.04
  -4  -3   2  113.49    1.87
  -4  -3   2  113.96    2.18
   3   3  -2  162.20    2.69
   3   3  -2  161.10    3.61
   3   3  -2  158.81    2.70
  -3  -3   2  163.64    3.15
  -3  -3   2  160.43    3.19
  -3  -3   2  160.85    3.06
  -3  -3   2  160.51    2.64
   2   3  -2   85.38    1.72
   2   3  -2   87.07    1.83
  -2  -3   2   87.18    1.63
  -2  -3   2   85.24    1.43
  -2  -3   2   84.96    1.63
  -1  -3   2    6.61    0.17
  -1  -3   2    6.39    0.17
  -1  -3   2    6.72    0.21
  -1  -3   2    6.56    0.15
   0   3  -2   31.54    0.56
   0  -3   2   31.56    0.57
   0  -3   2   31.12    0.59
   0  -3   2   31.83    0.60
   0  -3   2   30.77    0.58
  -1   3  -2    0.05    0.04
  -1   3  -2    0.10    0.04
   1  -3   2    0.05    0.03
   1  -3   2    0.04    0.03
   1  -3   2    0.13    0.04
  -2   3  -2   90.49    1.54
  -2   3  -2   92.22    1.59
  -2   3  -2   90.56    1.49
  -2   3  -2   91.41    1.50
   2  -3   2   90.74    1.69
   2  -3   2   92.97    1.55
   2  -3   2   91.07    1.72
  -3   3  -2  227.64    3.88
  -3   3  -2  221.54    3.84
  -3   3  -2  228.64    4.04
   3  -3   2  224.49    4.30
   3  -3   2  220.63    3.88
   3  -3   2  223.79    4.22
  -4   3  -2  180.21    2.96
  -4   3  -2  180.50    3.14
   4  -3   2  172.54    2.95
   4  -3   2  181.12    3.35
   4  -3   2  179.29    3.15
  -5   3  -2    0.35    0.08
   5  -3   2    0.45    0.09
   5  -3   2    0.20    0.10
   5  -3   2    0.29    0.10
  -6   3  -2   89.38    1.55
   6  -3   2   85.82    1.64
   6  -3   2   90.28    1.75
  -7   3  -2   39.99    0.82
   7  -3   2   40.74    0.92
  -8   3  -2    3.04    0.22
   8  -3   2    3.13    0.26
  -9   3  -2    0.81    0.13
  10   2  -2    3.42    0.24
   9   2  -2    0.57    0.11
   8   2  -2    2.71    0.20
   7   2  -2   58.99    1.12
  -7  -2   2   60.04    1.36
  -7  -2   2   62.73    1.03
  -7  -2   2   59.74    1.39
  -7  -2   2   62.57    1.12
  -7  -2   2   59.53    1.27
   6   2  -2  197.43    3.34
  -6  -2   2  203.03    3.52
  -6  -2   2  189.76    4.30
  -6  -2   2  198.91    3.30
  -6  -2   2  197.85    3.50
  -6  -2   2  188.92    3.83
  -6  -2   2  200.48    3.23
   5   2  -2   16.40    0.43
   5   2  -2   16.57    0.38
  -5  -2   2   16.20    0.45
  -5  -2   2   16.85    0.36
  -5  -2   2   16.53    0.45
  -5  -2   2   16.60    0.45
  -5  -2   2   17.12    0.32
  -5  -2   2   16.21    0.31
  -5  -2   2   16.60    0.48
   4   2  -2  138.65    2.46
   4   2  -2  137.20    2.41
  -4  -2   2  139.37    2.35
  -4  -2   2  138.70    2.53
  -4  -2   2  138.79    2.23
  -4  -2   2  130.92    3.08
  -4  -2   2  133.21    2.77
  -4  -2   2  138.06    2.21
  -4  -2   2  141.64    2.49
   3   2  -2  213.06    3.62
   3   2  -2  214.61    3.97
   3   2  -2  215.76    3.94
   3   2  -2  215.03    3.64
   3   2  -2  212.18    3.63
  -3  -2   2  208.21    4.24
  -3  -2   2  223.45    3.62
  -3  -2   2  217.46    4.04
  -3  -2   2  211.40    4.06
  -3  -2   2  210.78    4.83
   2   2  -2  112.62    1.89
   2   2  -2  108.00    1.87
   2   2  -2  111.98    2.46
   2   2  -2  109.70    2.01
  -2  -2   2  107.49    2.64
  -2  -2   2  113.16    2.17
  -2  -2   2  112.58    2.01
  -2  -2   2  112.20    2.10
   1   2  -2  162.78    3.01
   1   2  -2  169.21    3.75
   1   2  -2  172.57    3.03
  -1  -2   2  166.57    2.84
  -1  -2   2  162.63    3.12
  -1  -2   2  170.61    3.13
   0   2  -2   50.87    0.86
   0   2  -2   51.57    0.95
   0   2  -2   49.86    0.93
   0  -2   2   49.87    0.95
   0  -2   2   50.71    0.87
   0  -2   2   50.70    0.96
   0  -2   2   49.10    0.97
  -1   2  -2  469.67    7.83
   1  -2   2  469.54    8.31
  -2   2  -2   44.19    0.79
  -2   2  -2   44.52    0.74
  -2   2  -2   44.02    0.81
  -2   2  -2   43.46    0.74
  -2   2  -2   43.09    0.81
  -2   2  -2   42.49    0.80
  -2   2  -2   43.37    0.72
   2  -2   2   43.90    0.82
   2  -2   2   43.20    0.82
  -3   2  -2  357.59    6.02
  -3   2  -2  361.12    6.49
  -3   2  -2  357.72    6.22
   3  -2   2  339.24    5.73
   3  -2   2  344.47    5.72
   3  -2   2  363.10    6.59
   3  -2   2  364.21    6.59
  -4   2  -2  309.15    5.36
  -4   2  -2  311.62    5.36
  -4   2  -2  314.33    5.60
   4  -2   2  298.93    5.63
   4  -2   2  312.15    5.91
   4  -2   2  307.67    5.72
   4  -2   2  309.63    5.14
  -5   2  -2    0.64    0.08
  -5   2  -2    0.69    0.11
   5  -2   2    0.62    0.10
   5  -2   2    0.71    0.07
   5  -2   2    0.60    0.11
  -6   2  -2   89.32    1.54
   6  -2   2   90.17    1.73
   6  -2   2   85.92    1.61
   6  -2   2   89.80    1.49
   6  -2   2   88.13    1.72
  -7   2  -2   30.87    0.67
   7  -2   2   32.32    0.63
   7  -2   2   30.79    0.75
  -8   2  -2   15.18    0.44
   8  -2   2   16.33    0.40
   8  -2   2   16.28    0.53
  -9   2  -2    2.12    0.22
 -10   2  -2    0.03    0.09
  10   1  -2    0.67    0.12
   9   1  -2    0.24    0.10
   8   1  -2   11.63    0.38
  -8  -1   2   12.29    0.33
   7   1  -2   64.88    1.21
  -7  -1   2   65.93    1.22
  -7  -1   2   67.19    1.16
   6   1  -2  103.02    1.97
   6   1  -2  104.00    1.79
  -6  -1   2  106.83    1.80
  -6  -1   2  107.04    2.00
  -6  -1   2  105.37    1.99
  -6  -1   2  106.07    1.75
   5   1  -2    7.99    0.24
   5   1  -2    8.32    0.29
  -5  -1   2    7.70    0.29
  -5  -1   2    8.00    0.22
  -5  -1   2    8.09    0.29
  -5  -1   2    8.22    0.24
   4   1  -2  109.73    1.95
   4   1  -2  106.34    1.90
   4   1  -2  107.99    1.93
   4   1  -2  108.47    1.94
  -4  -1   2  107.90    1.88
  -4  -1   2  108.99    1.96
  -4  -1   2  106.68    1.88
  -4  -1   2  108.39    1.95
   3   1  -2  102.55    1.88
   3   1  -2  105.47    1.91
   3   1  -2  107.37    1.93
  -3  -1   2  107.59    1.89
  -3  -1   2  105.78    1.87
  -3  -1   2  104.29    1.83
  -3  -1   2  107.21    1.98
  -3  -1   2  101.89    1.78
   2   1  -2  103.70    1.84
   2   1  -2  102.97    1.77
   2   1  -2   99.99    1.89
   2   1  -2  102.63    1.79
  -2  -1   2   98.82    2.38
  -2  -1   2  100.07    1.73
  -2  -1   2  100.92    1.76
  -2  -1   2  100.46    1.89
  -2  -1   2  103.46    1.98
   1   1  -2  366.29    7.93
   1   1  -2  368.36    6.59
  -1  -1   2  399.57    6.64
  -1  -1   2  357.73    7.94
   0   1  -2    7.76    0.19
   0   1  -2    7.93    0.15
   0   1  -2    8.13    0.16
   0   1  -2    7.94    0.19
   0   1  -2    8.20    0.25
   0  -1   2    7.89    0.19
   0  -1   2    7.94    0.20
   0  -1   2    8.19    0.18
  -1   1  -2   87.31    1.50
  -1   1  -2   86.52    1.46
  -1   1  -2   89.07    1.68
  -1   1  -2   87.44    1.65
  -1   1  -2   88.67    1.54
  -1   1  -2   87.62    1.49
   1  -1   2   90.77    1.78
   1  -1   2   87.52    1.62
   1  -1   2   83.40    1.47
   1  -1   2   84.85    1.46
   1  -1   2   85.75    1.49
   1  -1   2   87.03    1.61
  -2   1  -2  414.48    7.27
  -2   1  -2  400.38    7.23
  -2   1  -2  389.46    6.58
  -2   1  -2  413.89    6.88
   2  -1   2  406.93    7.29
   2  -1   2  405.59    7.28
  -3   1  -2  246.85    4.25
  -3   1  -2  246.29    4.64
  -3   1  -2  242.54    4.33
  -3   1  -2  253.86    4.63
   3  -1   2  248.18    4.60
   3  -1   2  251.64    4.52
   3  -1   2  248.29    4.61
   3  -1   2  245.35    4.18
  -4   1  -2   44.94    0.90
  -4   1  -2   46.15    0.86
  -4   1  -2   45.26    0.80
  -4   1  -2   46.62    0.90
  -4   1  -2   45.82    0.91
   4  -1   2   44.91    0.85
   4  -1   2   44.70    0.90
   4  -1   2   45.76    0.91
   4  -1   2   45.21    0.79
  -5   1  -2    5.98    0.23
  -5   1  -2    5.98    0.25
  -5   1  -2    5.70    0.24
  -5   1  -2    5.80    0.20
   5  -1   2    5.77    0.23
   5  -1   2    5.64    0.25
   5  -1   2    5.56    0.19
   5  -1   2    5.70    0.25
  -6   1  -2   36.43    0.77
  -6   1  -2   37.16    0.83
  -6   1  -2   36.30    0.72
   6  -1   2   36.12    0.83
   6  -1   2   36.20    0.83
   6  -1   2   36.06    0.70
   6  -1   2   35.71    0.77
  -7   1  -2   79.87    1.42
   7  -1   2   80.21    1.50
   7  -1   2   81.41    1.41
  -8   1  -2   36.24    0.77
   8  -1   2   37.12    0.76
   8  -1   2   37.85    0.86
  -9   1  -2    3.54    0.25
   9  -1   2    3.93    0.25
   9  -1   2    4.49    0.29
 -10   1  -2    1.09    0.14
  10   0  -2    4.25    0.27
   9   0  -2   13.12    0.42
  -9   0   2   13.48    0.40
   8   0  -2   36.47    0.78
  -8   0   2   37.48    0.76
   7   0  -2   17.48    0.44
  -7   0   2   17.25    0.43
   6   0  -2   12.15    0.41
   6   0  -2   11.81    0.33
  -6   0   2   11.91    0.32
  -6   0   2   11.97    0.41
  -6   0   2   12.14    0.36
  -6   0   2   12.01    0.40
   5   0  -2   14.52    0.35
   5   0  -2   14.30    0.40
   5   0  -2   14.21    0.36
  -5   0   2   14.44    0.42
  -5   0   2   14.64    0.34
  -5   0   2   14.88    0.37
  -5   0   2   14.80    0.41
   4   0  -2    0.04    0.04
   4   0  -2    0.01    0.05
  -4   0   2    0.07    0.05
  -4   0   2    0.02    0.05
  -4   0   2    0.01    0.04
   3   0  -2  146.59    2.76
   3   0  -2  149.03    2.66
  -3   0   2  151.43    2.68
  -3   0   2  148.12    2.62
  -3   0   2  147.61    2.72
  -3   0   2  151.02    2.72
   2   0  -2  256.62    4.70
   2   0  -2  254.09    4.27
   2   0  -2  256.61    4.30
  -2   0   2  250.25    4.71
  -2   0   2  251.04    4.28
  -2   0   2  264.76    4.77
  -2   0   2  259.92    4.38
  -2   0   2  252.59    4.26
   1   0  -2   30.39    0.50
   1   0  -2   29.25    0.56
  -1   0   2   29.12    0.56
  -1   0   2   30.31    0.50
  -1   0   2   30.02    0.56
   0   0  -2    0.97    0.06
   0   0  -2    0.95    0.05
   0   0   2    0.99    0.05
   0   0   2    1.16    0.05
   0   0   2    1.09    0.08
   0   0   2    0.89    0.06
  -1   0  -2   23.83    0.43
  -1   0  -2   23.73    0.53
  -1   0  -2   23.48    0.45
  -1   0  -2   24.44    0.41
  -1   0  -2   24.17    0.44
   1   0   2   23.84    0.43
   1   0   2   23.75    0.45
   1   0   2   24.19    0.41
  -2   0  -2   63.87    1.15
  -2   0  -2   64.82    1.21
  -2   0  -2   62.84    1.20
  -2   0  -2   64.76    1.20
   2   0   2   64.29    1.19
   2   0   2   65.07    1.20
   2   0   2   66.08    1.25
   2   0   2   64.78    1.14
  -3   0  -2  315.84    5.44
  -3   0  -2  317.64    5.78
  -3   0  -2  307.69    5.76
  -3   0  -2  310.03    5.27
   3   0   2  320.30    5.54
   3   0   2  317.48    5.77
  -4   0  -2   88.33    1.61
  -4   0  -2   88.67    1.50
  -4   0  -2   89.74    1.61
  -4   0  -2   87.46    1.61
  -4   0  -2   87.39    1.53
   4   0   2   87.78    1.50
   4   0   2   89.84    1.61
   4   0   2   87.74    1.59
  -5   0  -2    5.30    0.21
  -5   0  -2    5.22    0.24
  -5   0  -2    5.10    0.18
  -5   0  -2    5.25    0.24
  -5   0  -2    5.22    0.23
   5   0   2    5.25    0.18
   5   0   2    5.19    0.23
   5   0   2    5.32    0.18
   5   0   2    5.12    0.21
  -6   0  -2   65.53    1.33
  -6   0  -2   66.36    1.32
  -6   0  -2   66.73    1.17
  -6   0  -2   65.95    1.22
   6   0   2   65.51    1.22
   6   0   2   68.98    1.33
   6   0   2   66.36    1.18
  -7   0  -2   79.09    1.38
   7   0   2   79.04    1.39
   7   0   2   77.14    1.44
  -8   0  -2   19.05    0.47
   8   0   2   19.05    0.53
   8   0   2   18.88    0.48
  -9   0  -2    3.05    0.23
   9   0   2    3.31    0.23
   9   0   2    4.00    0.27
  10   0   2    0.26    0.11
   9  -1  -2    3.89    0.25
  -9   1   2    3.57    0.24
   8  -1  -2   17.63    0.46
  -8   1   2   17.21    0.46
   7  -1  -2   64.24    1.25
   7  -1  -2   66.41    1.19
  -7   1   2   64.69    1.19
   6  -1  -2   47.47    1.02
   6  -1  -2   45.24    0.93
   6  -1  -2   47.86    0.88
   6  -1  -2   46.69    1.02
  -6   1   2   46.46    0.89
  -6   1   2   47.16    1.02
  -6   1   2   47.97    0.94
   5  -1  -2    0.85    0.11
   5  -1  -2    0.54    0.07
   5  -1  -2    0.53    0.10
   5  -1  -2    0.93    0.14
   5  -1  -2    0.54    0.09
  -5   1   2    0.59    0.09
  -5   1   2    0.48    0.09
  -5   1   2    0.57    0.07
   4  -1  -2    0.26    0.06
   4  -1  -2    0.21    0.05
   4  -1  -2    0.23    0.06
   4  -1  -2    0.40    0.07
  -4   1   2    0.18    0.05
  -4   1   2    0.25    0.06
  -4   1   2    0.22    0.06
  -4   1   2    0.22    0.06
   3  -1  -2  254.26    4.58
   3  -1  -2  262.17    4.90
   3  -1  -2  257.80    4.45
   3  -1  -2  262.20    4.94
  -3   1   2  258.79    4.91
  -3   1   2  264.36    4.55
  -3   1   2  258.32    4.48
  -3   1   2  263.30    4.91
   2  -1  -2  584.02   10.45
  -2   1   2  603.75   10.48
  -2   1   2  594.53   10.47
   1  -1  -2   21.19    0.37
   1  -1  -2   20.87    0.42
   1  -1  -2   20.72    0.35
   1  -1  -2   20.96    0.41
  -1   1   2   21.13    0.41
  -1   1   2   21.02    0.37
  -1   1   2   21.17    0.36
  -1   1   2   21.36    0.41
   0  -1  -2    0.32    0.04
   0   1   2    0.23    0.04
   0   1   2    0.19    0.05
   0   1   2    0.31    0.03
   0   1   2    0.22    0.03
  -1  -1  -2  162.30    2.92
  -1  -1  -2  160.84    2.70
  -1  -1  -2  162.40    2.97
   1   1   2  158.77    2.68
   1   1   2  158.15    2.63
   1   1   2  165.09    2.60
   1   1   2  157.98    2.92
   1   1   2  152.79    3.34
   1   1   2  164.79    2.91
  -2  -1  -2    5.30    0.12
  -2  -1  -2    5.83    0.20
  -2  -1  -2    5.05    0.16
  -2  -1  -2    5.12    0.16
  -2  -1  -2    5.37    0.13
  -2  -1  -2    5.39    0.15
   2   1   2    5.30    0.14
   2   1   2    5.41    0.16
   2   1   2    5.17    0.13
   2   1   2    5.37    0.13
   2   1   2    5.44    0.16
  -3  -1  -2  233.41    3.98
  -3  -1  -2  236.74    3.97
  -3  -1  -2  238.82    4.13
  -3  -1  -2  236.03    4.40
  -3  -1  -2  244.40    4.51
   3   1   2  239.89    4.15
   3   1   2  238.85    4.40
   3   1   2  240.99    4.01
   3   1   2  242.95    4.46
   3   1   2  233.65    4.07
  -4  -1  -2  596.93   10.09
  -4  -1  -2  607.22   10.94
  -4  -1  -2  620.44   10.94
   4   1   2  604.42   10.13
   4   1   2  615.60   10.83
   4   1   2  603.69   10.88
  -5  -1  -2    3.48    0.19
  -5  -1  -2    3.45    0.19
  -5  -1  -2    3.46    0.16
  -5  -1  -2    3.45    0.14
  -5  -1  -2    3.20    0.19
   5   1   2    3.29    0.16
   5   1   2    3.31    0.15
   5   1   2    3.30    0.20
  -6  -1  -2  254.68    4.34
  -6  -1  -2  254.09    4.47
  -6  -1  -2  247.82    4.26
  -6  -1  -2  249.92    4.38
   6   1   2  242.99    4.29
   6   1   2  252.26    4.50
   6   1   2  253.48    4.41
   6   1   2  249.12    4.39
  -7  -1  -2  200.60    3.31
  -7  -1  -2  196.06    3.26
  -7  -1  -2  203.30    3.56
   7   1   2  194.61    3.51
   7   1   2  194.95    3.26
  -8  -1  -2   16.42    0.40
   8   1   2   16.31    0.44
   8   1   2   16.46    0.46
  -9  -1  -2    8.20    0.28
   9   1   2    8.35    0.34
   9   1   2    7.50    0.31
  10   1   2    2.89    0.25
  10   1   2    2.66    0.23
  -9   2   2    3.94    0.25
   8  -2  -2    6.35    0.26
  -8   2   2    6.63    0.29
   7  -2  -2   21.50    0.48
   7  -2  -2   20.21    0.56
  -7   2   2   20.16    0.50
   6  -2  -2   29.02    0.74
   6  -2  -2   30.90    0.60
   6  -2  -2   30.02    0.74
   6  -2  -2   28.79    0.67
  -6   2   2   29.70    0.63
   5  -2  -2   44.73    0.95
   5  -2  -2   45.17    0.97
   5  -2  -2   43.49    0.89
   5  -2  -2   45.02    0.96
   5  -2  -2   45.55    0.81
  -5   2   2   44.88    0.84
  -5   2   2   45.25    0.90
  -5   2   2   45.78    0.95
   4  -2  -2    9.08    0.23
   4  -2  -2    8.93    0.29
   4  -2  -2    8.55    0.27
   4  -2  -2    8.97    0.30
  -4   2   2    9.05    0.29
  -4   2   2    9.08    0.25
  -4   2   2    9.51    0.29
   3  -2  -2  463.82    8.34
   3  -2  -2  443.99    7.37
   3  -2  -2  455.18    7.97
   3  -2  -2  466.19    8.49
   3  -2  -2  443.37    7.46
  -3   2   2  471.04    7.88
  -3   2   2  460.74    7.63
  -3   2   2  470.66    8.31
   2  -2  -2  204.13    3.65
   2  -2  -2  195.16    3.18
   2  -2  -2  189.19    3.20
   2  -2  -2  203.30    3.79
   2  -2  -2  201.39    3.72
  -2   2   2  201.65    3.70
  -2   2   2  200.84    3.38
  -2   2   2  201.88    3.43
  -2   2   2  198.52    3.68
  -2   2   2  201.83    3.52
   1  -2  -2   54.18    1.08
   1  -2  -2   54.43    0.96
  -1   2   2   54.15    0.98
  -1   2   2   53.80    0.90
  -1   2   2   53.37    0.92
  -1   2   2   55.36    1.00
  -1   2   2   53.76    0.90
   0  -2  -2    3.77    0.10
   0  -2  -2    3.68    0.11
   0   2   2    3.68    0.08
   0   2   2    3.90    0.09
  -1  -2  -2    0.34    0.04
   1   2   2    0.18    0.05
  -2  -2  -2    2.44    0.10
  -2  -2  -2    2.42    0.14
  -2  -2  -2    2.28    0.10
   2   2   2    2.55    0.09
   2   2   2    2.42    0.14
   2   2   2    2.43    0.09
   2   2   2    2.33    0.08
  -3  -2  -2  177.69    3.34
  -3  -2  -2  171.00    3.85
  -3  -2  -2  174.44    3.08
  -3  -2  -2  178.69    3.32
   3   2   2  177.80    3.09
   3   2   2  178.37    3.03
   3   2   2  179.57    2.96
   3   2   2  176.24    3.23
   3   2   2  174.44    3.28
  -4  -2  -2  440.73    7.84
  -4  -2  -2  437.37    7.82
  -4  -2  -2  400.60    8.69
  -4  -2  -2  404.20    6.75
  -4  -2  -2  426.10    7.15
  -4  -2  -2  430.80    6.76
   4   2   2  432.20    7.16
   4   2   2  430.26    7.12
   4   2   2  438.71    7.72
  -5  -2  -2    7.63    0.28
  -5  -2  -2    7.43    0.19
  -5  -2  -2    8.07    0.23
  -5  -2  -2    7.36    0.28
  -5  -2  -2    8.02    0.32
  -5  -2  -2    7.88    0.18
   5   2   2    7.47    0.23
   5   2   2    8.02    0.23
   5   2   2    8.58    0.28
  -6  -2  -2  154.63    2.53
  -6  -2  -2  153.12    2.55
  -6  -2  -2  150.40    3.06
  -6  -2  -2  155.49    2.77
  -6  -2  -2  155.73    2.76
  -6  -2  -2  154.61    2.75
   6   2   2  151.35    2.73
   6   2   2  149.08    2.62
   6   2   2  152.92    2.76
  -7  -2  -2  211.35    3.43
  -7  -2  -2  213.11    3.75
  -7  -2  -2  210.30    3.45
  -7  -2  -2  212.99    3.77
   7   2   2  208.68    3.56
   7   2   2  207.44    3.72
   7   2   2  210.29    3.78
  -8  -2  -2   41.89    0.86
  -8  -2  -2   42.40    0.74
   8   2   2   39.66    0.84
   8   2   2   41.81    0.85
   9   2   2    7.28    0.31
   9   2   2    8.00    0.32
  10   2   2   10.37    0.39
  -9   3   2    5.69    0.30
  -8   3   2   23.88    0.60
   7  -3  -2   15.69    0.49
  -7   3   2   15.63    0.43
   6  -3  -2    6.91    0.34
   6  -3  -2    8.01    0.20
   6  -3  -2    6.84    0.33
   6  -3  -2    6.46    0.30
  -6   3   2    6.54    0.25
   5  -3  -2   14.01    0.42
   5  -3  -2   15.06    0.46
   5  -3  -2   14.70    0.44
   5  -3  -2   14.23    0.27
   5  -3  -2   14.12    0.45
  -5   3   2   14.66    0.37
   4  -3  -2    4.92    0.23
   4  -3  -2    4.90    0.22
  -4   3   2    4.93    0.18
  -4   3   2    4.66    0.22
   3  -3  -2   99.66    1.75
   3  -3  -2   93.50    1.65
   3  -3  -2   96.32    1.75
  -3   3   2   96.51    1.71
  -3   3   2   98.07    1.66
   2  -3  -2  195.98    3.64
   2  -3  -2  195.26    3.73
  -2   3   2  192.13    3.27
  -2   3   2  196.08    3.26
  -2   3   2  197.11    3.60
   1  -3  -2  219.86    4.12
   1  -3  -2  225.93    4.08
  -1   3   2  224.44    3.90
   0  -3  -2    1.34    0.05
   0  -3  -2    1.31    0.05
   0   3   2    1.42    0.08
   1   3   2   77.61    1.37
   1   3   2   79.94    1.75
  -2  -3  -2  303.37    6.23
  -2  -3  -2  303.72    5.37
  -2  -3  -2  308.72    5.31
  -2  -3  -2  309.48    5.33
   2   3   2  307.04    5.26
   2   3   2  300.37    6.34
  -3  -3  -2  200.92    3.56
  -3  -3  -2  195.96    4.17
  -3  -3  -2  197.38    3.66
  -3  -3  -2  198.72    3.69
   3   3   2  193.57    4.32
   3   3   2  200.24    3.35
  -4  -3  -2   29.85    0.60
  -4  -3  -2   29.69    0.62
  -4  -3  -2   28.46    0.71
  -4  -3  -2   28.97    0.61
   4   3   2   30.30    0.53
   4   3   2   30.00    0.53
   4   3   2   29.50    0.52
  -5  -3  -2    0.42    0.11
  -5  -3  -2    0.18    0.04
  -5  -3  -2    0.05    0.05
  -5  -3  -2    0.20    0.06
   5   3   2    0.13    0.04
   5   3   2    0.15    0.04
  -6  -3  -2   29.72    0.69
  -6  -3  -2   29.65    0.69
  -6  -3  -2   29.48    0.80
  -6  -3  -2   29.15    0.68
  -6  -3  -2   29.54    0.58
   6   3   2   28.79    0.57
   6   3   2   29.37    0.59
  -7  -3  -2   76.77    1.35
  -7  -3  -2   75.71    1.53
  -7  -3  -2   77.27    1.53
   7   3   2   76.88    1.34
   7   3   2   75.99    1.35
  -8  -3  -2   92.96    1.82
  -8  -3  -2   92.08    1.61
   8   3   2   88.37    1.61
   8   3   2   88.67    1.61
   8   3   2   93.13    1.60
   9   3   2    6.09    0.29
   9   3   2    6.26    0.27
  10   3   2   24.86    0.65
  -9   4   2   15.12    0.49
  -8   4   2   41.78    0.91
   7  -4  -2    6.88    0.34
  -7   4   2    6.77    0.29
   6  -4  -2   -0.10    0.09
   6  -4  -2   -0.17    0.08
   6  -4  -2    0.07    0.09
  -6   4   2   -0.03    0.06
   5  -4  -2   -0.10    0.08
   5  -4  -2    0.08    0.08
   5  -4  -2    0.04    0.07
   5  -4  -2    0.03    0.08
  -5   4   2    0.04    0.06
   4  -4  -2    0.54    0.09
   4  -4  -2    0.45    0.08
   4  -4  -2    0.52    0.08
  -4   4   2    0.46    0.08
  -4   4   2    0.71    0.10
   3  -4  -2   10.02    0.31
   3  -4  -2   10.50    0.31
   3  -4  -2   11.18    0.32
  -3   4   2   10.99    0.25
  -3   4   2   10.88    0.32
   2  -4  -2   94.86    1.66
   2  -4  -2   93.68    1.67
   2  -4  -2   91.45    1.60
  -2   4   2   94.64    1.53
  -2   4   2   94.36    1.60
  -2   4   2   92.34    1.50
   1  -4  -2  285.99    5.06
   1  -4  -2  288.58    5.11
   1  -4  -2  278.27    5.13
  -1   4   2  289.39    5.10
   0   4   2   90.31    1.49
   1   4   2  291.07    6.09
   1   4   2  299.98    4.93
   1   4   2  282.03    4.97
  -2  -4  -2  412.26    7.24
  -2  -4  -2  419.58    8.39
   2   4   2  410.53    8.51
  -3  -4  -2  136.90    2.63
  -3  -4  -2  136.76    2.50
  -3  -4  -2  138.30    2.49
  -3  -4  -2  135.13    2.57
   3   4   2  130.09    2.70
   3   4   2  135.54    2.28
  -4  -4  -2    6.02    0.22
  -4  -4  -2    5.93    0.26
  -4  -4  -2    5.12    0.20
  -4  -4  -2    5.25    0.19
   4   4   2    5.88    0.26
   4   4   2    5.53    0.14
   4   4   2    5.38    0.13
   4   4   2    5.29    0.13
   4   4   2    5.56    0.16
  -5  -4  -2    5.31    0.22
  -5  -4  -2    5.18    0.27
  -5  -4  -2    5.73    0.23
  -5  -4  -2    5.01    0.21
   5   4   2    5.21    0.16
   5   4   2    5.23    0.15
  -6  -4  -2   20.33    0.53
  -6  -4  -2   20.41    0.52
  -6  -4  -2   19.86    0.61
  -6  -4  -2   19.80    0.51
   6   4   2   20.44    0.41
   6   4   2   20.71    0.44
  -7  -4  -2   77.60    1.54
  -7  -4  -2   77.15    1.34
  -7  -4  -2   79.07    1.55
   7   4   2   77.49    1.37
   7   4   2   77.28    1.32
  -8  -4  -2   74.23    1.52
   8   4   2   72.39    1.34
   8   4   2   74.20    1.29
   9   4   2    1.37    0.18
   9   4   2    1.69    0.18
  10   4   2   11.42    0.42
  -8   5   2   31.56    0.75
  -7   5   2   16.97    0.48
   6  -5  -2    0.20    0.11
   6  -5  -2    0.02    0.11
  -6   5   2    0.05    0.08
   5  -5  -2   -0.05    0.08
   5  -5  -2   -0.09    0.08
   5  -5  -2   -0.14    0.07
   4  -5  -2    4.47    0.23
   4  -5  -2    4.04    0.23
   4  -5  -2    3.24    0.21
  -4   5   2    3.49    0.16
   3  -5  -2   23.02    0.55
   3  -5  -2   23.31    0.55
   3  -5  -2   22.85    0.54
  -3   5   2   23.68    0.45
  -3   5   2   23.50    0.55
   2  -5  -2  100.84    1.77
   2  -5  -2  104.75    1.86
   2  -5  -2  101.31    1.83
  -2   5   2  105.12    1.77
   1  -5  -2  120.00    2.02
   1  -5  -2  118.20    2.26
   1  -5  -2  124.89    2.22
  -1   5   2  122.50    2.02
   0   5   2    6.37    0.20
  -1  -5  -2   67.38    1.21
   1   5   2   68.42    1.43
   1   5   2   68.73    1.15
  -2  -5  -2   56.87    1.05
   2   5   2   56.94    1.23
   2   5   2   57.25    0.95
  -3  -5  -2  212.04    3.81
  -3  -5  -2  210.09    3.90
  -3  -5  -2  219.39    4.57
  -3  -5  -2  209.22    3.78
   3   5   2  211.74    3.45
   3   5   2  205.64    4.56
  -4  -5  -2   55.03    1.18
  -4  -5  -2   51.32    1.00
  -4  -5  -2   53.40    1.00
  -4  -5  -2   53.90    1.02
   4   5   2   53.30    1.20
   4   5   2   53.59    0.86
  -5  -5  -2    0.60    0.10
  -5  -5  -2    0.38    0.08
  -5  -5  -2    0.45    0.08
   5   5   2    0.44    0.05
   5   5   2    0.45    0.05
  -6  -5  -2   56.05    1.13
  -6  -5  -2   56.94    1.14
  -6  -5  -2   55.90    1.11
  -6  -5  -2   54.77    1.12
   6   5   2   56.47    0.93
   6   5   2   56.88    0.99
  -7  -5  -2  189.54    3.43
  -7  -5  -2  189.53    3.25
  -7  -5  -2  193.94    3.45
   7   5   2  194.51    3.06
   7   5   2  191.67    3.20
  -8  -5  -2   27.79    0.73
  -8  -5  -2   26.05    0.69
   8   5   2   26.72    0.61
  -9  -5  -2    9.52    0.40
   9   5   2    8.81    0.34
 -10  -5  -2   12.22    0.48
  10   5   2   11.88    0.41
  10   5   2   11.51    0.41
  -8   6   2    7.06    0.34
  -7   6   2   16.87    0.49
   6  -6  -2    5.35    0.32
   6  -6  -2    5.02    0.30
  -6   6   2    4.87    0.24
   5  -6  -2   -0.19    0.09
   5  -6  -2   -0.13    0.10
   4  -6  -2    7.94    0.33
   4  -6  -2    7.90    0.33
   4  -6  -2    8.18    0.33
  -4   6   2    8.13    0.25
   3  -6  -2   14.04    0.42
   3  -6  -2   14.16    0.40
   3  -6  -2   14.40    0.41
  -3   6   2   14.63    0.31
   2  -6  -2   97.02    1.74
   2  -6  -2   96.95    1.75
   2  -6  -2   95.24    1.71
  -2   6   2   99.72    1.71
   1  -6  -2  117.58    2.17
   1  -6  -2  121.24    2.17
  -1   6   2  121.02    2.03
   0   6   2   13.03    0.33
  -1  -6  -2   49.23    0.95
   1   6   2   48.69    1.12
   1   6   2   50.14    0.87
  -2  -6  -2   71.11    1.31
   2   6   2   72.25    1.19
   2   6   2   71.21    1.53
  -3  -6  -2   71.08    1.26
  -3  -6  -2   74.50    1.27
  -3  -6  -2   72.36    1.34
   3   6   2   73.42    1.57
   3   6   2   73.81    1.18
  -4  -6  -2   75.04    1.56
  -4  -6  -2   72.78    1.32
  -4  -6  -2   75.35    1.33
  -4  -6  -2   73.38    1.36
   4   6   2   71.27    1.59
  -5  -6  -2   21.62    0.61
  -5  -6  -2   20.87    0.55
  -5  -6  -2   20.32    0.50
  -5  -6  -2   19.71    0.48
   5   6   2   21.02    0.53
   5   6   2   21.15    0.62
  -6  -6  -2   85.93    1.64
  -6  -6  -2   84.97    1.61
  -6  -6  -2   88.91    1.65
  -6  -6  -2   87.20    1.64
   6   6   2   88.29    1.45
  -7  -6  -2  224.07    3.91
  -7  -6  -2  216.65    3.71
  -7  -6  -2  215.87    3.89
   7   6   2  222.43    3.67
  -8  -6  -2   26.25    0.70
  -8  -6  -2   26.37    0.70
   8   6   2   25.13    0.58
  -9  -6  -2    6.42    0.36
  -9  -6  -2    6.47    0.36
   9   6   2    6.33    0.29
 -10  -6  -2   18.35    0.61
  10   6   2   18.68    0.53
  10   6   2   18.23    0.53
  -7   7   2   10.52    0.39
   6  -7  -2    0.59    0.13
  -6   7   2    0.60    0.10
   5  -7  -2    2.53    0.23
   5  -7  -2    2.19    0.24
   5  -7  -2    2.03    0.24
  -5   7   2    2.52    0.19
   4  -7  -2    0.32    0.10
   4  -7  -2    0.38    0.10
   4  -7  -2    0.18    0.12
   4  -7  -2    0.09    0.10
  -4   7   2    0.39    0.07
   3  -7  -2   11.48    0.40
   3  -7  -2   11.92    0.37
   3  -7  -2   12.36    0.37
  -3   7   2   12.17    0.28
   2  -7  -2   47.22    0.95
   2  -7  -2   48.93    0.95
   2  -7  -2   49.22    0.98
   1  -7  -2   35.79    0.71
   1  -7  -2   37.24    0.71
  -1   7   2   37.03    0.76
   0  -7  -2    5.36    0.14
   0  -7  -2    5.60    0.14
   0   7   2    5.56    0.22
  -1  -7  -2   48.52    0.99
   1   7   2   49.62    1.17
   1   7   2   50.23    0.90
  -2  -7  -2  217.50    4.05
   2   7   2  223.55    3.67
   2   7   2  218.93    4.74
  -3  -7  -2   62.32    1.10
  -3  -7  -2   63.04    1.23
  -3  -7  -2   66.16    1.11
   3   7   2   62.51    1.43
   3   7   2   65.04    1.05
  -4  -7  -2    0.02    0.05
  -4  -7  -2    0.36    0.10
  -5  -7  -2   13.29    0.36
  -5  -7  -2   13.27    0.44
  -5  -7  -2   11.29    0.35
   5   7   2   13.18    0.48
  -6  -7  -2   39.57    0.91
  -6  -7  -2   40.88    0.87
  -6  -7  -2   41.13    0.87
  -6  -7  -2   39.45    0.86
   6   7   2   41.15    0.72
   6   7   2   41.25    1.04
  -7  -7  -2   30.88    0.78
  -7  -7  -2   30.79    0.75
  -7  -7  -2   32.25    0.77
   7   7   2   32.66    0.63
  -8  -7  -2   21.28    0.63
  -8  -7  -2   20.92    0.61
   8   7   2   22.28    0.52
  -9  -7  -2    0.83    0.15
  -9  -7  -2    0.83    0.17
   9   7   2    0.60    0.11
   6  -8  -2    0.03    0.12
  -6   8   2   -0.03    0.08
   5  -8  -2   16.25    0.53
  -5   8   2   15.68    0.43
   4  -8  -2   -0.07    0.08
   4  -8  -2    0.01    0.08
   4  -8  -2    0.03    0.08
  -4   8   2    0.02    0.06
   3  -8  -2    2.87    0.19
   3  -8  -2    2.51    0.19
   3  -8  -2    3.11    0.20
  -3   8   2    3.12    0.13
   2  -8  -2   13.21    0.37
   2  -8  -2   12.66    0.36
   1  -8  -2   97.86    1.76
   1  -8  -2  100.81    1.76
   0  -8  -2   63.67    1.10
   0  -8  -2   59.53    1.09
   0   8   2   63.83    1.15
   1   8   2   58.65    1.06
   1   8   2   58.39    1.38
  -2  -8  -2  240.91    4.23
   2   8   2  249.94    3.98
   2   8   2  236.41    5.12
  -3  -8  -2   87.19    1.66
   3   8   2   87.82    1.93
   3   8   2   91.72    1.45
  -4  -8  -2    0.50    0.13
  -4  -8  -2    0.22    0.07
  -4  -8  -2    0.14    0.06
  -5  -8  -2   28.81    0.63
  -5  -8  -2   29.50    0.63
  -5  -8  -2   29.10    0.74
   5   8   2   29.16    0.83
  -6  -8  -2   17.94    0.47
  -6  -8  -2   17.54    0.47
  -6  -8  -2   16.66    0.45
  -6  -8  -2   17.11    0.54
   6   8   2   17.38    0.60
  -7  -8  -2    9.20    0.41
  -7  -8  -2    9.61    0.37
  -7  -8  -2    9.40    0.35
   7   8   2    9.93    0.27
  -8  -8  -2   18.39    0.60
  -8  -8  -2   18.47    0.56
   8   8   2   19.00    0.47
  -9  -8  -2    8.18    0.42
  -9  -8  -2    7.90    0.39
   9   8   2    8.22    0.32
   5  -9  -2    0.77    0.15
  -5   9   2    0.78    0.11
   4  -9  -2   10.28    0.40
   4  -9  -2   10.15    0.41
  -4   9   2   10.30    0.32
   3  -9  -2    2.51    0.20
   3  -9  -2    2.49    0.21
   3  -9  -2    2.45    0.20
   2  -9  -2   11.79    0.36
   2  -9  -2   12.28    0.37
   1  -9  -2   14.84    0.37
   1  -9  -2   14.28    0.37
   0  -9  -2    1.11    0.10
   0  -9  -2    1.17    0.10
   0   9   2    0.86    0.11
   1   9   2   16.75    0.42
   1   9   2   15.99    0.60
  -2  -9  -2   94.81    1.81
   2   9   2   96.03    2.12
   2   9   2   98.81    1.63
  -3  -9  -2   51.90    1.12
   3   9   2   52.77    1.30
  -4  -9  -2    1.30    0.20
  -4  -9  -2    1.38    0.12
  -4  -9  -2    1.26    0.11
   4   9   2    1.54    0.22
  -5  -9  -2   16.36    0.42
  -5  -9  -2   17.66    0.44
  -5  -9  -2   17.69    0.43
   5   9   2   17.06    0.61
  -6  -9  -2   55.67    1.12
  -6  -9  -2   53.50    1.20
  -6  -9  -2   53.58    1.10
   6   9   2   57.00    1.37
  -7  -9  -2   21.77    0.58
  -7  -9  -2   20.54    0.56
  -7  -9  -2   19.88    0.64
  -8  -9  -2    4.77    0.35
  -8  -9  -2    4.23    0.29
   8   9   2    4.54    0.23
   4 -10  -2    1.09    0.16
  -4  10   2    1.05    0.12
   3 -10  -2    3.87    0.25
   3 -10  -2    4.12    0.27
   2 -10  -2   15.16    0.44
   2 -10  -2   14.33    0.43
   2 -10  -2   14.39    0.42
   1 -10  -2    9.87    0.31
   1 -10  -2    8.81    0.29
   1 -10  -2    9.19    0.29
   0 -10  -2    0.00    0.05
   0 -10  -2   -0.03    0.05
   1  10   2    8.06    0.44
  -2 -10  -2   32.15    0.83
   2  10   2   31.53    0.94
  -3 -10  -2   28.67    0.76
   3  10   2   28.60    0.88
  -4 -10  -2    7.92    0.22
  -4 -10  -2    8.61    0.39
  -4 -10  -2    8.26    0.23
  -4 -10  -2    8.80    0.24
   4  10   2    8.50    0.44
  -5 -10  -2    2.70    0.19
  -5 -10  -2    2.80    0.17
  -5 -10  -2    2.71    0.26
   5  10   2    3.62    0.31
  -6 -10  -2   22.17    0.57
  -6 -10  -2   23.48    0.58
  -6 -10  -2   23.38    0.71
   6  10   2   23.95    0.78
  -7 -10  -2   27.50    0.69
  -7 -10  -2   26.35    0.79
  -7 -10  -2   26.25    0.67
   3 -11  -2    7.20    0.33
   3 -11  -2    7.64    0.36
   2 -11  -2    3.49    0.23
   2 -11  -2    3.49    0.24
   1 -11  -2    4.63    0.23
   1 -11  -2    4.56    0.22
   0 -11  -2    1.25    0.14
   0 -11  -2    1.35    0.12
   0  11   2    1.98    0.31
  -1 -11  -2   10.77    0.26
   1  11   2   10.44    0.54
   2  11   2   46.30    1.28
  -3 -11  -2   48.53    1.14
   3  11   2   47.86    1.31
  -4 -11  -2    0.03    0.05
  -4 -11  -2    0.02    0.06
  -4 -11  -2    0.00    0.13
   4  11   2    0.29    0.18
  -5 -11  -2   34.27    0.74
  -5 -11  -2   36.63    0.96
  -5 -11  -2   37.10    0.76
   5  11   2   35.92    1.06
  -6 -11  -2   18.38    0.49
  -6 -11  -2   19.04    0.65
  -6 -11  -2   19.09    0.51
   0 -12  -2   18.22    0.44
   0 -12  -2   16.97    0.42
  -1 -12  -2    0.71    0.12
  -1 -12  -2    0.71    0.11
   1  12   2    0.76    0.24
   2  12   2   67.32    1.73
   3  12   2   46.29    1.32
  -4 -12  -2    1.73    0.14
  -4 -12  -2    1.66    0.13
  -4 -12  -2    2.31    0.30
   4  12   2    2.02    0.32
  -4 -11   3   11.12    0.40
  -4 -11   3   10.67    0.39
  -4 -11   3   10.86    0.51
  -3 -11   3    0.03    0.08
  -3 -11   3   -0.01    0.08
  -3 -11   3   -0.02    0.14
  -2 -11   3    1.25    0.17
  -2 -11   3    1.05    0.16
  -2 -11   3    0.93    0.18
  -1 -11   3    5.29    0.26
  -1 -11   3    5.62    0.36
  -1 -11   3    5.65    0.28
   0 -11   3   16.01    0.47
   0 -11   3   15.96    0.48
   1 -11   3    2.47    0.23
   1 -11   3    2.39    0.22
  -6 -10   3    5.92    0.32
  -6 -10   3    5.79    0.41
  -6 -10   3    6.15    0.32
  -5 -10   3   18.95    0.55
  -5 -10   3   19.56    0.55
  -5 -10   3   19.73    0.68
  -4 -10   3   27.12    0.66
  -4 -10   3   26.06    0.78
  -4 -10   3   26.28    0.67
  -3 -10   3    0.34    0.09
  -3 -10   3    0.32    0.15
  -3 -10   3    0.24    0.09
  -2 -10   3   19.94    0.65
  -2 -10   3   19.28    0.52
  -2 -10   3   21.25    0.55
   1  10  -3   34.24    0.98
  -1 -10   3   36.79    0.81
  -1 -10   3   34.51    0.76
  -1 -10   3   35.34    0.90
   0 -10   3    8.31    0.31
   0 -10   3    8.60    0.33
   1 -10   3    0.58    0.11
   1 -10   3    0.52    0.11
   2 -10   3    0.37    0.10
   2 -10   3    0.40    0.11
   2 -10   3    0.47    0.12
   3 -10   3    0.25    0.12
   3 -10   3    0.22    0.11
   7   9  -3    0.62    0.10
  -7  -9   3    0.59    0.18
  -7  -9   3    0.63    0.13
  -6  -9   3    0.10    0.09
  -6  -9   3    0.03    0.13
  -6  -9   3    0.04    0.09
  -5  -9   3   26.15    0.67
  -5  -9   3   26.44    0.77
  -5  -9   3   26.96    0.67
  -4  -9   3   62.53    1.25
  -4  -9   3   61.71    1.26
  -4  -9   3   62.71    1.36
  -3  -9   3   17.45    0.47
  -3  -9   3   16.69    0.47
  -3  -9   3   17.55    0.60
   2   9  -3   31.86    0.87
  -2  -9   3   33.08    0.73
  -2  -9   3   32.51    0.84
  -2  -9   3   31.61    0.72
  -1  -9   3   99.78    1.85
  -1  -9   3  102.69    1.88
  -1  -9   3  101.76    1.92
   0  -9   3   22.24    0.54
   0  -9   3   22.99    0.57
   0  -9   3   22.23    0.55
   0  -9   3   22.02    0.63
   1  -9   3    7.91    0.30
   1  -9   3    8.09    0.32
   1  -9   3    7.98    0.32
   2  -9   3    7.72    0.31
   2  -9   3    7.65    0.34
   2  -9   3    8.27    0.33
  -3   9  -3    0.21    0.07
   3  -9   3    0.14    0.09
   3  -9   3    0.14    0.09
   3  -9   3    0.00    0.10
  -4   9  -3   -0.10    0.07
   4  -9   3   -0.09    0.09
  -5   9  -3    3.63    0.25
   5  -9   3    3.51    0.29
   8   8  -3    0.69    0.11
  -8  -8   3    0.68    0.14
  -8  -8   3    0.63    0.19
   7   8  -3    2.50    0.18
  -7  -8   3    2.32    0.24
  -7  -8   3    2.34    0.29
   6   8  -3    0.45    0.07
   6   8  -3    0.34    0.07
  -6  -8   3    0.42    0.11
  -6  -8   3    0.41    0.15
  -6  -8   3    0.38    0.10
   5   8  -3   30.25    0.57
  -5  -8   3   30.67    0.82
  -5  -8   3   30.05    0.72
  -5  -8   3   29.39    0.72
   4   8  -3   67.83    1.42
  -4  -8   3   67.55    1.32
  -4  -8   3   66.56    1.33
  -4  -8   3   66.48    1.40
   3   8  -3   11.64    0.41
  -3  -8   3   11.52    0.45
  -3  -8   3   11.55    0.35
  -3  -8   3   11.23    0.36
   2   8  -3   33.58    0.88
  -2  -8   3   36.11    0.85
  -2  -8   3   35.72    0.75
  -2  -8   3   34.62    0.75
  -2  -8   3   36.95    0.66
   1   8  -3  146.95    2.39
  -1  -8   3  143.89    2.54
  -1  -8   3  140.17    2.53
  -1  -8   3  146.08    2.57
  -1  -8   3  142.11    2.37
   0   8  -3   35.11    0.73
   0  -8   3   33.81    0.72
   0  -8   3   34.37    0.75
   0  -8   3   34.24    0.72
   0  -8   3   34.39    0.81
   1  -8   3    2.26    0.19
   1  -8   3    2.57    0.19
   1  -8   3    2.86    0.18
  -2   8  -3   11.61    0.27
   2  -8   3   11.87    0.39
   2  -8   3   10.74    0.39
   2  -8   3   11.33    0.36
  -3   8  -3    6.67    0.23
   3  -8   3    7.03    0.31
   3  -8   3    6.58    0.29
   3  -8   3    6.10    0.32
  -4   8  -3    0.31    0.08
   4  -8   3    0.34    0.10
   4  -8   3    0.27    0.11
   4  -8   3    0.09    0.11
  -5   8  -3    0.68    0.11
   5  -8   3    0.77    0.14
  -6   8  -3    7.35    0.33
   8   7  -3   10.92    0.37
  -8  -7   3   12.00    0.49
  -8  -7   3   11.26    0.52
   7   7  -3    6.88    0.27
  -7  -7   3    6.70    0.39
  -7  -7   3    6.86    0.35
   6   7  -3   56.52    1.01
   6   7  -3   56.88    1.01
  -6  -7   3   54.38    1.18
  -6  -7   3   52.90    1.22
  -6  -7   3   55.49    1.18
   5   7  -3   66.91    1.11
  -5  -7   3   64.77    1.30
  -5  -7   3   63.52    1.36
  -5  -7   3   63.85    1.31
   4   7  -3    4.97    0.23
   4   7  -3    4.83    0.14
  -4  -7   3    4.83    0.29
  -4  -7   3    4.52    0.23
  -4  -7   3    4.63    0.24
   3   7  -3    0.80    0.14
  -3  -7   3    0.53    0.12
  -3  -7   3    0.73    0.12
  -3  -7   3    0.40    0.08
   2   7  -3    4.42    0.24
  -2  -7   3    4.54    0.27
  -2  -7   3    4.42    0.20
  -2  -7   3    4.60    0.15
  -2  -7   3    4.38    0.20
   1   7  -3   82.97    1.42
  -1  -7   3   80.03    1.53
  -1  -7   3   81.30    1.50
  -1  -7   3   84.77    1.52
  -1  -7   3   83.42    1.41
   0   7  -3   32.18    0.65
   0  -7   3   31.03    0.65
   0  -7   3   31.55    0.68
   0  -7   3   30.46    0.64
   0  -7   3   30.95    0.71
  -1   7  -3    9.84    0.33
   1  -7   3    9.86    0.36
   1  -7   3    9.70    0.30
   1  -7   3   10.11    0.33
   1  -7   3   10.14    0.33
  -2   7  -3   -0.04    0.04
   2  -7   3   -0.08    0.08
   2  -7   3   -0.10    0.07
   2  -7   3    0.00    0.08
  -3   7  -3   35.83    0.70
   3  -7   3   36.95    0.83
   3  -7   3   35.86    0.82
   3  -7   3   37.52    0.84
  -4   7  -3   13.48    0.37
   4  -7   3   13.29    0.47
   4  -7   3   13.83    0.46
   4  -7   3   12.96    0.44
  -5   7  -3    5.14    0.26
   5  -7   3    5.17    0.32
   5  -7   3    5.28    0.33
  -6   7  -3    1.74    0.19
   6  -7   3    1.78    0.25
  -7   7  -3    0.52    0.11
   9   6  -3   29.29    0.71
   8   6  -3   22.42    0.57
  -8  -6   3   23.21    0.72
   7   6  -3    6.59    0.26
  -7  -6   3    6.47    0.34
   6   6  -3  132.10    2.17
   6   6  -3  131.96    2.17
  -6  -6   3  129.30    2.43
  -6  -6   3  128.98    2.43
   5   6  -3   82.29    1.34
  -5  -6   3   78.93    1.56
  -5  -6   3   78.54    1.54
  -5  -6   3   77.76    1.53
   4   6  -3    5.36    0.21
   4   6  -3    5.15    0.15
  -4  -6   3    4.85    0.28
  -4  -6   3    4.80    0.23
  -4  -6   3    5.08    0.24
   3   6  -3    5.51    0.23
  -3  -6   3    5.36    0.21
  -3  -6   3    4.96    0.28
  -3  -6   3    5.05    0.22
   2   6  -3   26.31    0.65
  -2  -6   3   28.44    0.59
  -2  -6   3   27.37    0.65
  -2  -6   3   27.83    0.51
  -2  -6   3   27.44    0.59
   1   6  -3   45.78    0.82
  -1  -6   3   43.61    0.86
  -1  -6   3   44.62    0.91
  -1  -6   3   45.38    0.87
  -1  -6   3   44.21    0.81
   0   6  -3   82.04    1.42
   0  -6   3   83.47    1.49
   0  -6   3   81.69    1.42
   0  -6   3   82.44    1.48
   0  -6   3   82.06    1.51
  -1   6  -3   15.61    0.41
   1  -6   3   15.44    0.41
   1  -6   3   15.78    0.43
   1  -6   3   15.42    0.39
   1  -6   3   15.89    0.41
  -2   6  -3   19.96    0.39
  -2   6  -3   19.62    0.49
  -2   6  -3   20.33    0.37
   2  -6   3   19.76    0.50
   2  -6   3   20.06    0.50
   2  -6   3   19.17    0.48
  -3   6  -3   30.46    0.59
   3  -6   3   29.29    0.69
   3  -6   3   29.74    0.69
   3  -6   3   29.53    0.69
  -4   6  -3    0.87    0.13
   4  -6   3    0.77    0.12
   4  -6   3    0.82    0.13
   4  -6   3    0.73    0.12
  -5   6  -3    5.23    0.25
   5  -6   3    5.26    0.31
   5  -6   3    5.53    0.31
  -6   6  -3   14.33    0.43
   6  -6   3   14.20    0.52
  -7   6  -3   -0.07    0.09
  -8   6  -3    7.90    0.36
   9   5  -3   24.65    0.63
   8   5  -3    3.26    0.21
   7   5  -3   18.20    0.46
  -7  -5   3   18.23    0.57
   6   5  -3   46.28    0.88
  -6  -5   3   46.00    1.02
  -6  -5   3   47.25    1.02
   5   5  -3   31.70    0.60
   5   5  -3   31.15    0.60
  -5  -5   3   30.36    0.72
  -5  -5   3   30.80    0.72
   4   5  -3   91.01    1.47
  -4  -5   3   88.35    1.67
  -4  -5   3   90.38    1.68
   3   5  -3   22.69    0.52
   3   5  -3   22.78    0.39
   3   5  -3   22.85    0.39
  -3  -5   3   22.63    0.38
  -3  -5   3   22.17    0.52
  -3  -5   3   23.26    0.58
  -3  -5   3   22.48    0.52
   2   5  -3  130.55    2.77
  -2  -5   3  139.26    2.30
  -2  -5   3  132.87    2.49
  -2  -5   3  139.13    2.51
  -2  -5   3  138.07    2.42
   1   5  -3  231.61    3.98
  -1  -5   3  229.13    4.28
  -1  -5   3  231.73    4.29
  -1  -5   3  235.58    4.30
  -1  -5   3  233.01    3.95
   0   5  -3  170.88    2.97
   0  -5   3  167.76    3.17
   0  -5   3  172.10    3.25
   0  -5   3  169.60    3.09
   0  -5   3  168.23    2.96
  -1   5  -3   -0.02    0.05
   1  -5   3    0.05    0.07
   1  -5   3    0.00    0.06
   1  -5   3    0.04    0.05
   1  -5   3    0.03    0.06
  -2   5  -3  107.38    1.68
  -2   5  -3  105.92    1.72
  -2   5  -3  104.72    1.81
   2  -5   3  103.59    1.82
   2  -5   3  104.55    1.90
   2  -5   3  106.28    1.91
  -3   5  -3   18.66    0.48
  -3   5  -3   19.13    0.41
   3  -5   3   18.72    0.49
   3  -5   3   18.86    0.49
   3  -5   3   18.69    0.48
  -4   5  -3    1.35    0.12
   4  -5   3    1.52    0.16
   4  -5   3    1.29    0.16
   4  -5   3    1.26    0.16
  -5   5  -3    3.61    0.20
   5  -5   3    3.45    0.25
   5  -5   3    3.54    0.25
   5  -5   3    3.64    0.24
  -6   5  -3   18.78    0.49
   6  -5   3   19.29    0.59
   6  -5   3   19.39    0.60
  -7   5  -3    6.07    0.30
  -8   5  -3    9.75    0.39
   9   4  -3   32.38    0.76
   8   4  -3    0.04    0.07
   7   4  -3   21.88    0.52
  -7  -4   3   22.86    0.64
   6   4  -3   47.01    0.89
  -6  -4   3   46.61    1.03
  -6  -4   3   46.88    0.81
  -6  -4   3   48.05    1.00
  -6  -4   3   47.24    1.03
   5   4  -3   75.87    1.30
  -5  -4   3   75.43    1.47
  -5  -4   3   75.77    1.48
  -5  -4   3   77.94    1.49
  -5  -4   3   76.25    1.23
   4   4  -3   19.74    0.40
   4   4  -3   20.58    0.40
  -4  -4   3   19.73    0.49
  -4  -4   3   19.40    0.49
  -4  -4   3   20.13    0.35
   3   4  -3    1.35    0.09
   3   4  -3    1.19    0.08
   3   4  -3    1.38    0.09
  -3  -4   3    1.22    0.13
  -3  -4   3    1.34    0.07
  -3  -4   3    1.06    0.12
   2   4  -3   33.37    0.70
  -2  -4   3   34.16    0.58
  -2  -4   3   33.24    0.68
  -2  -4   3   33.93    0.67
  -1  -4   3  224.98    4.16
  -1  -4   3  221.05    4.15
  -1  -4   3  223.31    3.78
  -1  -4   3  216.29    4.09
   0   4  -3  167.82    2.88
   0  -4   3  166.42    2.99
   0  -4   3  165.70    2.82
   0  -4   3  163.42    3.12
   0  -4   3  167.29    3.19
  -1   4  -3   13.82    0.33
  -1   4  -3   13.96    0.33
   1  -4   3   13.46    0.33
   1  -4   3   13.73    0.35
   1  -4   3   13.42    0.33
   1  -4   3   13.25    0.33
  -2   4  -3  143.59    2.39
  -2   4  -3  145.16    2.34
  -2   4  -3  142.72    2.34
  -2   4  -3  144.16    2.45
  -2   4  -3  142.02    2.33
   2  -4   3  143.98    2.55
   2  -4   3  143.86    2.67
   2  -4   3  145.92    2.83
  -3   4  -3   38.53    0.70
  -3   4  -3   38.40    0.78
   3  -4   3   37.95    0.78
   3  -4   3   38.21    0.80
   3  -4   3   37.70    0.80
  -4   4  -3    0.96    0.12
   4  -4   3    1.00    0.15
   4  -4   3    0.97    0.15
  -5   4  -3    6.92    0.25
   5  -4   3    6.73    0.30
   5  -4   3    6.57    0.30
   5  -4   3    6.66    0.30
  -6   4  -3    2.52    0.20
   6  -4   3    2.95    0.24
   6  -4   3    2.79    0.23
  -7   4  -3    3.50    0.22
   7  -4   3    3.22    0.26
  -8   4  -3    0.88    0.13
  -9   4  -3   22.47    0.62
   9   3  -3   44.59    0.95
   8   3  -3   10.30    0.35
   7   3  -3   15.25    0.42
  -7  -3   3   16.03    0.53
  -7  -3   3   16.06    0.51
   6   3  -3  167.74    2.77
  -6  -3   3  168.83    2.72
  -6  -3   3  170.33    3.23
  -6  -3   3  170.79    3.06
  -6  -3   3  168.12    3.06
  -6  -3   3  167.93    3.64
   5   3  -3  199.32    3.43
  -5  -3   3  197.10    3.83
  -5  -3   3  198.87    3.48
  -5  -3   3  197.99    3.29
  -5  -3   3  195.21    3.70
  -5  -3   3  193.50    4.34
   4   3  -3    4.66    0.17
  -4  -3   3    5.01    0.14
  -4  -3   3    4.76    0.22
  -4  -3   3    5.10    0.25
  -4  -3   3    4.67    0.22
  -4  -3   3    5.19    0.16
   3   3  -3   37.70    0.66
   3   3  -3   36.95    0.64
   3   3  -3   36.22    0.64
  -3  -3   3   36.27    0.74
  -3  -3   3   36.44    0.75
   2   3  -3   70.24    1.09
   2   3  -3   67.41    1.10
   2   3  -3   66.73    1.29
  -2  -3   3   67.97    1.23
  -2  -3   3   68.82    1.13
  -2  -3   3   64.77    1.24
  -1  -3   3  164.71    3.20
  -1  -3   3  169.00    2.93
  -1  -3   3  171.00    3.19
   0   3  -3  130.04    2.19
   0  -3   3  128.18    2.29
   0  -3   3  127.93    2.45
   0  -3   3  128.71    2.42
   0  -3   3  126.23    2.24
  -1   3  -3  102.28    1.67
  -1   3  -3  100.55    1.66
  -1   3  -3   97.72    1.62
  -1   3  -3  101.50    1.69
   1  -3   3  100.90    1.84
   1  -3   3   98.98    1.75
   1  -3   3  100.44    1.86
   1  -3   3   99.46    1.95
  -2   3  -3    2.58    0.10
  -2   3  -3    2.57    0.11
  -2   3  -3    2.53    0.11
  -2   3  -3    2.61    0.14
   2  -3   3    2.46    0.14
   2  -3   3    2.61    0.15
   2  -3   3    2.70    0.14
  -3   3  -3  118.66    1.97
  -3   3  -3  121.77    2.04
  -3   3  -3  122.72    2.17
   3  -3   3  118.31    2.15
   3  -3   3  119.43    2.04
   3  -3   3  121.43    2.20
  -4   3  -3  136.49    2.35
  -4   3  -3  131.36    2.16
  -4   3  -3  133.52    2.26
   4  -3   3  128.99    2.26
   4  -3   3  133.40    2.40
   4  -3   3  134.76    2.40
  -5   3  -3   52.92    0.98
   5  -3   3   53.21    1.11
   5  -3   3   54.33    1.12
  -6   3  -3    1.25    0.17
   6  -3   3    1.00    0.14
   6  -3   3    1.63    0.19
  -7   3  -3    3.05    0.20
   7  -3   3    2.65    0.25
  -8   3  -3    4.94    0.26
   8  -3   3    4.91    0.32
  -9   3  -3   12.57    0.43
  10   2  -3    3.20    0.25
   9   2  -3   17.48    0.51
   8   2  -3   53.98    1.06
   7   2  -3    7.17    0.27
  -7  -2   3    7.48    0.36
  -7  -2   3    7.49    0.27
  -7  -2   3    8.14    0.36
   6   2  -3  331.31    5.78
  -6  -2   3  318.95    7.12
  -6  -2   3  334.68    5.53
  -6  -2   3  322.03    6.48
  -6  -2   3  339.34    6.24
  -6  -2   3  328.91    5.34
  -6  -2   3  326.49    5.71
   5   2  -3  236.23    4.07
   5   2  -3  230.50    4.13
   5   2  -3  228.03    4.09
  -5  -2   3  233.59    4.37
  -5  -2   3  230.76    3.78
  -5  -2   3  237.90    3.95
  -5  -2   3  228.93    4.65
  -5  -2   3  235.85    4.20
  -5  -2   3  221.17    5.11
   4   2  -3    2.53    0.13
   4   2  -3    2.19    0.16
   4   2  -3    2.49    0.16
  -4  -2   3    2.62    0.12
  -4  -2   3    2.56    0.09
  -4  -2   3    2.37    0.17
  -4  -2   3    2.67    0.08
  -4  -2   3    2.06    0.16
  -4  -2   3    2.58    0.13
   3   2  -3  243.85    4.51
   3   2  -3  240.17    4.16
  -3  -2   3  227.16    5.44
  -3  -2   3  240.91    4.62
  -3  -2   3  244.73    4.06
  -3  -2   3  241.91    4.56
  -3  -2   3  244.73    4.65
   2   2  -3   47.07    0.88
   2   2  -3   46.70    0.79
   2   2  -3   48.04    0.80
   2   2  -3   47.30    1.09
  -2  -2   3   46.54    0.90
  -2  -2   3   47.45    0.89
  -2  -2   3   47.74    1.09
   1   2  -3    0.95    0.08
  -1  -2   3    0.94    0.07
  -1  -2   3    0.86    0.09
   0   2  -3  141.28    2.63
   0   2  -3  139.69    2.59
   0   2  -3  140.03    2.34
   0   2  -3  140.24    2.32
   0  -2   3  138.62    2.64
   0  -2   3  144.00    2.52
   0  -2   3  141.22    2.72
  -1   2  -3    1.67    0.09
  -1   2  -3    1.50    0.09
  -1   2  -3    1.48    0.06
  -1   2  -3    1.54    0.10
  -1   2  -3    1.67    0.08
   1  -2   3    1.63    0.10
   1  -2   3    1.61    0.08
   1  -2   3    1.53    0.09
   1  -2   3    1.65    0.11
  -2   2  -3    9.41    0.21
  -2   2  -3    9.73    0.23
  -2   2  -3    9.37    0.21
  -2   2  -3    9.48    0.26
  -2   2  -3    9.57    0.26
   2  -2   3    9.36    0.26
   2  -2   3    9.46    0.27
   2  -2   3    9.46    0.26
  -3   2  -3  129.18    2.19
  -3   2  -3  130.63    2.40
  -3   2  -3  131.37    2.26
  -3   2  -3  132.76    2.35
   3  -2   3  127.13    2.16
   3  -2   3  131.22    2.30
   3  -2   3  129.98    2.17
   3  -2   3  126.88    2.32
   3  -2   3  131.56    2.34
  -4   2  -3  189.47    3.07
  -4   2  -3  189.58    3.35
  -4   2  -3  189.57    3.26
   4  -2   3  181.04    3.30
   4  -2   3  185.86    3.61
   4  -2   3  184.86    3.15
   4  -2   3  189.01    3.51
  -5   2  -3    4.22    0.23
  -5   2  -3    4.62    0.19
  -5   2  -3    4.81    0.22
   5  -2   3    4.21    0.23
   5  -2   3    4.48    0.22
   5  -2   3    4.19    0.16
   5  -2   3    3.89    0.23
   6  -2   3    0.13    0.08
  -7   2  -3    0.20    0.08
   7  -2   3    0.19    0.07
   7  -2   3    0.26    0.10
  -8   2  -3    7.79    0.31
   8  -2   3    8.23    0.37
   8  -2   3    8.41    0.28
  -9   2  -3   14.49    0.45
 -10   2  -3   12.68    0.44
  10   1  -3   13.92    0.46
   9   1  -3   22.17    0.59
   8   1  -3    9.81    0.35
  -8  -1   3    9.70    0.43
  -8  -1   3   10.45    0.30
   7   1  -3   28.98    0.65
  -7  -1   3   29.98    0.60
  -7  -1   3   30.03    0.66
   6   1  -3  141.19    2.50
  -6  -1   3  149.02    2.45
  -6  -1   3  148.52    2.47
  -6  -1   3  150.12    2.71
  -6  -1   3  148.51    2.70
   5   1  -3   96.24    1.63
   5   1  -3   95.87    1.80
   5   1  -3   96.81    1.80
  -5  -1   3   97.17    1.63
  -5  -1   3   97.10    1.60
  -5  -1   3   96.00    1.81
  -5  -1   3   96.09    1.81
   4   1  -3   53.66    1.04
   4   1  -3   52.26    0.93
  -4  -1   3   53.06    0.93
  -4  -1   3   52.05    1.05
  -4  -1   3   52.58    0.91
  -4  -1   3   53.69    1.05
   3   1  -3    0.12    0.04
   3   1  -3    0.08    0.05
  -3  -1   3    0.21    0.05
  -3  -1   3    0.12    0.05
  -3  -1   3    0.06    0.03
   2   1  -3  227.11    3.85
   2   1  -3  230.21    4.27
   2   1  -3  222.59    3.79
   2   1  -3  220.47    4.12
  -2  -1   3  216.90    5.12
  -2  -1   3  223.89    4.25
  -2  -1   3  214.37    3.68
  -2  -1   3  220.01    3.75
  -2  -1   3  226.42    4.24
   1   1  -3  405.51    6.78
   1   1  -3  414.86    7.43
   1   1  -3  445.43    7.49
   1   1  -3  404.71    8.97
  -1  -1   3  436.15    7.50
  -1  -1   3  386.49    8.95
  -1  -1   3  416.40    7.49
   0   1  -3  383.07    6.82
   0   1  -3  386.84    6.86
   0   1  -3  383.59    8.22
   0  -1   3  383.16    6.94
   0  -1   3  377.67    6.86
   0  -1   3  378.66    8.29
   0  -1   3  379.57    6.43
  -1   1  -3    4.69    0.15
  -1   1  -3    4.63    0.16
  -1   1  -3    4.48    0.12
  -1   1  -3    4.76    0.15
  -1   1  -3    4.47    0.13
   1  -1   3    4.48    0.11
   1  -1   3    4.59    0.15
   1  -1   3    4.86    0.11
   1  -1   3    4.69    0.15
   1  -1   3    4.55    0.16
   1  -1   3    5.28    0.12
  -2   1  -3   30.64    0.54
  -2   1  -3   30.45    0.60
  -2   1  -3   29.05    0.49
  -2   1  -3   29.81    0.60
  -2   1  -3   29.94    0.53
   2  -1   3   31.09    0.61
   2  -1   3   29.79    0.58
   2  -1   3   30.27    0.53
   2  -1   3   29.66    0.52
   2  -1   3   30.04    0.60
  -3   1  -3  146.93    2.66
  -3   1  -3  148.65    2.72
  -3   1  -3  148.02    2.63
  -3   1  -3  148.60    2.56
   3  -1   3  143.36    2.48
   3  -1   3  146.37    2.56
   3  -1   3  144.86    2.68
   3  -1   3  148.42    2.57
  -4   1  -3  129.41    2.32
  -4   1  -3  130.92    2.31
  -4   1  -3  133.56    2.32
   4  -1   3  128.89    2.31
   4  -1   3  127.96    2.30
   4  -1   3  132.03    2.33
   4  -1   3  130.76    2.33
   4  -1   3  130.53    2.31
  -5   1  -3   14.45    0.38
  -5   1  -3   14.10    0.40
  -5   1  -3   13.68    0.34
  -5   1  -3   13.97    0.41
  -5   1  -3   14.14    0.40
   5  -1   3   13.88    0.40
   5  -1   3   14.04    0.33
   5  -1   3   13.46    0.37
   5  -1   3   14.04    0.41
  -6   1  -3   11.83    0.33
  -6   1  -3   13.10    0.39
  -6   1  -3   12.41    0.40
   6  -1   3   12.51    0.38
   6  -1   3   11.90    0.41
   6  -1   3   12.03    0.32
   6  -1   3   12.24    0.41
  -7   1  -3    0.02    0.07
   7  -1   3   -0.03    0.09
   7  -1   3   -0.05    0.07
  -8   1  -3   19.93    0.50
   8  -1   3   20.30    0.49
   8  -1   3   19.78    0.57
  -9   1  -3   26.46    0.64
   9  -1   3   27.41    0.63
   9  -1   3   27.85    0.74
 -10   1  -3   21.84    0.58
   9   0  -3   24.06    0.61
  -9   0   3   24.32    0.58
   8   0  -3    0.40    0.10
  -8   0   3    0.42    0.09
   7   0  -3   58.08    1.10
  -7   0   3   59.89    1.09
   6   0  -3  110.05    2.09
   6   0  -3  108.58    2.08
   6   0  -3  109.27    1.88
  -6   0   3  113.67    2.11
  -6   0   3  110.93    1.86
  -6   0   3  113.05    1.92
  -6   0   3  111.08    2.09
   5   0  -3   45.37    0.94
   5   0  -3   44.87    0.84
  -5   0   3   45.60    0.96
  -5   0   3   45.83    0.86
  -5   0   3   44.51    0.83
  -5   0   3   44.62    0.95
   4   0  -3   20.82    0.50
   4   0  -3   20.48    0.43
  -4   0   3   20.80    0.51
  -4   0   3   21.24    0.45
  -4   0   3   20.62    0.50
  -4   0   3   20.61    0.43
   3   0  -3    2.77    0.14
   3   0  -3    3.26    0.12
  -3   0   3    2.69    0.15
  -3   0   3    2.82    0.15
  -3   0   3    2.96    0.12
  -3   0   3    3.11    0.13
   2   0  -3  368.68    6.12
   2   0  -3  381.92    6.74
  -2   0   3  363.62    6.15
  -2   0   3  362.27    6.10
  -2   0   3  379.45    6.80
  -2   0   3  367.43    6.75
   1   0  -3  165.95    3.11
   1   0  -3  166.87    2.88
   1   0  -3  169.30    2.92
  -1   0   3  163.58    2.87
  -1   0   3  167.76    3.21
  -1   0   3  166.30    3.21
  -1   0   3  165.49    2.90
  -1   0   3  171.77    3.28
   0   0  -3   20.34    0.37
   0   0  -3   20.07    0.42
   0   0  -3   19.93    0.42
   0   0  -3   19.81    0.37
   0   0   3   19.96    0.36
   0   0   3   20.14    0.42
   0   0   3   19.79    0.41
   0   0   3   19.70    0.42
   0   0   3   20.59    0.51
   0   0   3   19.82    0.37
  -1   0  -3   75.01    1.61
  -1   0  -3   78.26    1.37
  -1   0  -3   78.55    1.87
  -1   0  -3   76.26    1.38
  -1   0  -3   75.60    1.49
   1   0   3   75.88    1.36
   1   0   3   76.46    1.40
   1   0   3   74.25    1.57
   1   0   3   75.20    1.87
   1   0   3   77.93    1.36
   1   0   3   74.96    1.50
  -2   0  -3  111.14    1.98
  -2   0  -3  111.13    1.95
  -2   0  -3  108.39    1.90
  -2   0  -3  112.31    2.50
  -2   0  -3  111.26    2.08
   2   0   3  105.96    2.12
   2   0   3  113.66    1.96
   2   0   3  111.77    1.97
   2   0   3  109.09    1.95
   2   0   3  110.27    2.05
  -3   0  -3  173.24    3.19
  -3   0  -3  172.79    3.36
  -3   0  -3  174.80    3.18
  -3   0  -3  175.02    3.08
   3   0   3  179.23    3.25
   3   0   3  168.13    3.40
   3   0   3  175.09    3.08
   3   0   3  175.24    3.26
  -4   0  -3  151.50    2.77
  -4   0  -3  151.59    2.66
  -4   0  -3  146.37    2.60
  -4   0  -3  148.35    2.44
   4   0   3  150.00    2.73
   4   0   3  147.73    2.63
   4   0   3  150.02    2.75
   4   0   3  123.36    2.71
  -5   0  -3   22.60    0.51
  -5   0  -3   22.83    0.55
  -5   0  -3   22.52    0.54
  -5   0  -3   22.42    0.55
  -5   0  -3   22.34    0.46
   5   0   3   21.96    0.46
   5   0   3   22.25    0.54
   5   0   3   21.39    0.50
  -6   0  -3    3.80    0.18
  -6   0  -3    3.73    0.22
  -6   0  -3    4.08    0.21
  -6   0  -3    3.65    0.24
  -6   0  -3    4.38    0.23
   6   0   3    4.46    0.18
   6   0   3    3.66    0.24
   6   0   3    3.86    0.18
   6   0   3    3.87    0.20
  -7   0  -3    0.52    0.09
   7   0   3    0.38    0.09
   7   0   3    0.66    0.11
  -8   0  -3    8.86    0.30
   8   0   3    8.50    0.30
   8   0   3    8.44    0.34
  -9   0  -3   25.58    0.60
   9   0   3   26.27    0.63
   9   0   3   26.88    0.69
 -10   0  -3   17.54    0.49
  10   0   3   18.09    0.52
   9  -1  -3   18.11    0.49
  -9   1   3   17.21    0.49
   8  -1  -3    6.65    0.28
  -8   1   3    6.25    0.28
   7  -1  -3   17.55    0.44
  -7   1   3   16.89    0.44
   6  -1  -3  109.33    1.86
   6  -1  -3  108.94    2.09
   6  -1  -3  110.28    2.09
  -6   1   3  109.99    1.87
  -6   1   3  111.10    1.93
   5  -1  -3  225.48    3.89
   5  -1  -3  221.33    3.87
   5  -1  -3  225.26    4.14
  -5   1   3  217.01    3.87
  -5   1   3  221.39    3.98
  -5   1   3  217.16    3.88
  -5   1   3  218.96    3.68
   4  -1  -3   59.79    1.17
   4  -1  -3   59.70    1.15
   4  -1  -3   58.21    1.02
  -4   1   3   58.34    1.15
  -4   1   3   58.02    1.14
  -4   1   3   60.59    1.07
  -4   1   3   59.36    1.03
   3  -1  -3  212.33    4.04
   3  -1  -3  206.38    3.63
   3  -1  -3  211.45    4.11
  -3   1   3  213.98    3.72
  -3   1   3  209.95    3.64
  -3   1   3  206.59    3.91
  -3   1   3  211.55    3.97
   2  -1  -3  320.44    5.87
   2  -1  -3  324.20    5.96
   2  -1  -3  314.10    5.26
   2  -1  -3  318.80    5.38
  -2   1   3  318.74    5.85
  -2   1   3  323.12    5.51
  -2   1   3  323.19    5.94
  -2   1   3  315.67    5.35
   1  -1  -3   20.98    0.44
   1  -1  -3   20.91    0.43
   1  -1  -3   21.03    0.38
   1  -1  -3   21.19    0.37
  -1   1   3   20.52    0.39
  -1   1   3   20.85    0.43
  -1   1   3   21.28    0.44
  -1   1   3   21.09    0.38
   0  -1  -3   25.19    0.43
   0  -1  -3   24.78    0.50
   0  -1  -3   25.50    0.44
   0  -1  -3   25.40    0.54
   0  -1  -3   25.49    0.49
   0   1   3   25.67    0.49
   0   1   3   25.43    0.44
   0   1   3   26.18    0.54
   0   1   3   26.46    0.44
   0   1   3   24.93    0.50
  -1  -1  -3   49.90    1.03
  -1  -1  -3   51.91    0.90
  -1  -1  -3   50.95    1.03
  -1  -1  -3   51.30    0.98
  -1  -1  -3   51.20    0.90
   1   1   3   50.35    1.03
   1   1   3   51.98    0.87
   1   1   3   50.92    0.90
   1   1   3   52.65    1.01
   1   1   3   51.94    0.93
  -2  -1  -3   56.42    0.98
  -2  -1  -3   56.35    1.00
  -2  -1  -3   56.98    1.03
  -2  -1  -3   56.20    1.02
  -2  -1  -3   58.69    0.97
   2   1   3   56.56    1.04
   2   1   3   56.50    0.93
   2   1   3   57.18    1.28
   2   1   3   56.81    1.03
   2   1   3   57.63    1.03
   2   1   3   55.63    1.02
  -3  -1  -3   28.46    0.55
  -3  -1  -3   28.73    0.59
  -3  -1  -3   29.23    0.51
  -3  -1  -3   28.38    0.50
  -3  -1  -3   29.07    0.68
  -3  -1  -3   29.36    0.63
  -3  -1  -3   28.69    0.59
   3   1   3   28.89    0.58
   3   1   3   28.94    0.52
   3   1   3   29.04    0.58
   3   1   3   29.02    0.55
  -4  -1  -3  404.88    7.33
  -4  -1  -3  399.27    6.61
  -4  -1  -3  397.09    8.19
  -4  -1  -3  398.53    6.82
  -4  -1  -3  397.60    7.32
   4   1   3  391.17    6.73
   4   1   3  396.29    7.23
   4   1   3  390.31    6.85
   4   1   3  404.68    7.29
  -5  -1  -3  238.76    4.03
  -5  -1  -3  235.88    4.43
  -5  -1  -3  239.45    4.24
  -5  -1  -3  238.06    4.23
   5   1   3  231.05    4.06
   5   1   3  234.86    4.09
   5   1   3  234.13    4.14
   5   1   3  236.85    4.33
  -6  -1  -3    1.92    0.14
  -6  -1  -3    1.57    0.21
  -6  -1  -3    1.90    0.19
  -6  -1  -3    2.22    0.21
  -6  -1  -3    2.59    0.16
   6   1   3    1.57    0.21
   6   1   3    2.10    0.15
  -7  -1  -3   66.89    1.37
  -7  -1  -3   67.69    1.17
  -7  -1  -3   67.47    1.25
   7   1   3   66.67    1.24
   7   1   3   66.39    1.21
   7   1   3   65.58    1.21
  -8  -1  -3   34.02    0.68
   8   1   3   34.23    0.73
   8   1   3   34.21    0.76
  -9  -1  -3    5.91    0.24
   9   1   3    5.90    0.28
   9   1   3    6.26    0.30
  10   1   3    3.83    0.26
  10   1   3    4.19    0.28
  -9   2   3    1.93    0.20
  -8   2   3    1.26    0.17
   7  -2  -3   -0.02    0.06
  -7   2   3    0.06    0.07
   6  -2  -3   75.85    1.29
   6  -2  -3   72.97    1.50
   6  -2  -3   73.15    1.51
  -6   2   3   74.33    1.33
   5  -2  -3  436.75    7.34
   5  -2  -3  441.92    8.12
   5  -2  -3  442.18    8.39
  -5   2   3  444.03    8.07
  -5   2   3  427.26    7.63
  -5   2   3  441.03    7.57
   4  -2  -3   33.95    0.76
   4  -2  -3   35.10    0.76
   4  -2  -3   35.25    0.64
  -4   2   3   35.43    0.72
  -4   2   3   34.40    0.74
  -4   2   3   35.44    0.67
   3  -2  -3  610.01   10.90
   3  -2  -3  614.64   11.06
   3  -2  -3  595.03    9.71
   3  -2  -3  582.88    9.80
  -3   2   3  614.52   10.28
  -3   2   3  610.34   10.81
  -3   2   3  619.53   10.01
   2  -2  -3  329.81    6.13
   2  -2  -3  333.21    6.05
   2  -2  -3  325.14    5.24
   2  -2  -3  313.37    5.29
  -2   2   3  329.22    5.64
  -2   2   3  329.59    5.44
  -2   2   3  326.26    5.96
  -2   2   3  328.18    5.90
  -2   2   3  324.36    5.49
   1  -2  -3    1.17    0.08
   1  -2  -3    1.28    0.09
  -1   2   3    1.08    0.06
  -1   2   3    1.08    0.09
  -1   2   3    1.12    0.08
   0  -2  -3   12.94    0.29
   0  -2  -3   13.01    0.28
   0   2   3   13.10    0.22
   0   2   3   13.03    0.22
   0   2   3   13.03    0.27
   0   2   3   13.26    0.27
   0   2   3   13.23    0.34
  -1  -2  -3   15.74    0.40
  -1  -2  -3   15.85    0.33
  -1  -2  -3   15.35    0.32
   1   2   3   15.70    0.40
   1   2   3   15.51    0.31
   1   2   3   15.32    0.31
   1   2   3   14.99    0.31
  -2  -2  -3  160.76    2.93
  -2  -2  -3  150.30    3.32
  -2  -2  -3  155.94    2.73
  -2  -2  -3  156.38    2.93
   2   2   3  157.75    2.70
   2   2   3  154.18    2.87
   2   2   3  152.11    2.58
   2   2   3  155.14    2.85
   2   2   3  148.85    3.33
   2   2   3  159.23    2.54
  -3  -2  -3  185.45    3.53
  -3  -2  -3  182.40    3.21
  -3  -2  -3  181.81    3.46
  -3  -2  -3  176.09    3.77
   3   2   3  184.19    3.39
   3   2   3  184.87    3.09
   3   2   3  186.36    3.80
   3   2   3  182.36    3.18
   3   2   3  184.56    3.25
   3   2   3  185.59    3.37
  -4  -2  -3  337.60    7.30
  -4  -2  -3  354.05    6.42
  -4  -2  -3  347.31    5.54
  -4  -2  -3  329.74    5.55
  -4  -2  -3  346.42    5.95
  -4  -2  -3  355.80    6.46
   4   2   3  343.29    5.87
   4   2   3  348.59    5.94
   4   2   3  347.86    6.36
  -5  -2  -3   79.74    1.30
  -5  -2  -3   81.39    1.51
  -5  -2  -3   79.32    1.70
  -5  -2  -3   80.91    1.30
  -5  -2  -3   79.66    1.37
  -5  -2  -3   79.97    1.51
   5   2   3   79.48    1.37
   5   2   3   81.42    1.36
   5   2   3   80.56    1.49
  -6  -2  -3    0.10    0.08
   6   2   3    0.25    0.06
  -7  -2  -3   47.67    0.83
  -7  -2  -3   46.77    1.03
  -7  -2  -3   47.43    1.03
  -7  -2  -3   47.36    0.92
  -7  -2  -3   48.13    1.05
   7   2   3   46.26    0.91
   7   2   3   46.16    0.91
  -8  -2  -3   39.84    0.71
   8   2   3   38.05    0.80
   8   2   3   38.79    0.80
   8   2   3   38.52    0.81
   9   2   3   25.17    0.62
   9   2   3   26.21    0.64
  10   2   3    3.03    0.24
  -9   3   3    0.03    0.10
  -8   3   3    0.79    0.13
  -7   3   3    0.24    0.08
   6  -3  -3   49.81    0.85
   6  -3  -3   49.11    1.10
   6  -3  -3   50.77    1.11
  -6   3   3   47.76    0.94
   5  -3  -3  169.00    2.99
   5  -3  -3  165.04    2.66
   5  -3  -3  163.43    3.01
   5  -3  -3  167.57    2.62
  -5   3   3  166.86    2.77
   4  -3  -3    6.57    0.26
   4  -3  -3    6.80    0.27
  -4   3   3    6.86    0.22
  -4   3   3    6.67    0.26
   3  -3  -3   36.96    0.78
   3  -3  -3   37.26    0.76
  -3   3   3   37.01    0.67
  -3   3   3   38.01    0.75
   2  -3  -3  110.63    2.04
   2  -3  -3  111.69    2.17
  -2   3   3  108.34    1.81
  -2   3   3  111.02    1.90
  -2   3   3  111.10    1.85
   1  -3  -3  303.79    5.43
   1  -3  -3  296.15    5.51
  -1   3   3  300.46    4.74
  -1   3   3  298.26    5.24
  -1   3   3  301.66    4.75
   0  -3  -3   45.34    0.86
   0  -3  -3   47.68    0.84
  -1  -3  -3    0.09    0.05
  -1  -3  -3    0.17    0.08
  -1  -3  -3    0.05    0.05
   1   3   3    0.00    0.07
   1   3   3   -0.08    0.04
  -2  -3  -3   13.35    0.29
  -2  -3  -3   13.56    0.38
  -2  -3  -3   12.90    0.29
  -2  -3  -3   12.79    0.28
   2   3   3   13.10    0.38
   2   3   3   13.25    0.29
  -3  -3  -3  136.67    2.51
  -3  -3  -3  136.33    2.52
  -3  -3  -3  134.36    2.93
  -3  -3  -3  136.86    2.60
   3   3   3  135.17    2.24
   3   3   3  138.72    2.42
   3   3   3  134.32    3.11
   3   3   3  135.44    2.21
  -4  -3  -3  155.33    3.19
  -4  -3  -3  160.45    2.91
  -4  -3  -3  159.54    2.99
  -4  -3  -3  160.75    2.88
   4   3   3  163.83    2.83
   4   3   3  161.20    2.64
   4   3   3  159.78    2.80
  -5  -3  -3   38.74    0.95
  -5  -3  -3   39.82    0.82
  -5  -3  -3   39.59    0.76
  -5  -3  -3   39.29    0.81
   5   3   3   38.81    0.72
   5   3   3   39.30    0.72
  -6  -3  -3    4.24    0.18
  -6  -3  -3    4.32    0.23
  -6  -3  -3    4.01    0.22
   6   3   3    4.54    0.17
   6   3   3    3.99    0.18
  -7  -3  -3   10.68    0.32
  -7  -3  -3   10.30    0.39
  -7  -3  -3   10.45    0.38
  -7  -3  -3   10.12    0.39
   7   3   3   10.40    0.32
   7   3   3   10.39    0.30
  -8  -3  -3   47.56    0.94
  -8  -3  -3   48.30    1.09
   8   3   3   48.37    0.93
   8   3   3   46.65    0.94
   9   3   3   47.14    0.92
   9   3   3   43.38    0.92
   9   3   3   43.00    0.92
  10   3   3    5.03    0.30
  -8   4   3    4.17    0.28
  -7   4   3   27.95    0.65
   6  -4  -3   44.70    1.04
   6  -4  -3   46.36    1.05
  -6   4   3   43.74    0.89
   5  -4  -3   15.88    0.49
   5  -4  -3   16.10    0.49
  -5   4   3   16.06    0.40
   4  -4  -3    0.31    0.07
   4  -4  -3    0.25    0.08
  -4   4   3    0.26    0.06
   3  -4  -3    0.99    0.12
   3  -4  -3    0.89    0.11
  -3   4   3    0.89    0.12
  -3   4   3    0.96    0.09
   2  -4  -3   62.37    1.16
   2  -4  -3   62.09    1.15
  -2   4   3   62.99    1.12
  -2   4   3   62.03    1.01
  -2   4   3   61.56    1.03
   1  -4  -3  299.60    5.37
   1  -4  -3  290.68    5.41
  -1   4   3  295.47    5.11
   0  -4  -3  117.32    2.22
   0  -4  -3  122.72    2.19
   0   4   3  122.47    2.10
  -1  -4  -3   -0.15    0.03
  -1  -4  -3   -0.13    0.04
   1   4   3    0.04    0.08
  -2  -4  -3   58.88    1.05
  -2  -4  -3   58.05    1.03
  -2  -4  -3   60.91    1.25
  -2  -4  -3   58.24    1.05
   2   4   3   60.68    1.26
  -3  -4  -3   93.09    1.74
  -3  -4  -3   91.50    1.56
  -3  -4  -3   89.19    1.66
  -3  -4  -3   93.34    1.86
   3   4   3   90.86    1.87
  -4  -4  -3   70.64    1.24
  -4  -4  -3   69.75    1.49
  -4  -4  -3   68.73    1.28
  -4  -4  -3   70.25    1.29
   4   4   3   69.12    1.50
   4   4   3   70.59    1.16
   4   4   3   71.04    1.12
   4   4   3   70.57    1.13
  -5  -4  -3   50.58    0.94
  -5  -4  -3   48.26    0.97
  -5  -4  -3   49.25    0.98
  -5  -4  -3   49.42    1.15
   5   4   3   49.69    0.86
   5   4   3   49.84    0.86
  -6  -4  -3   18.10    0.46
  -6  -4  -3   17.25    0.47
  -6  -4  -3   17.79    0.48
   6   4   3   18.00    0.40
   6   4   3   17.41    0.38
  -7  -4  -3   26.24    0.67
  -7  -4  -3   25.56    0.66
  -7  -4  -3   26.73    0.62
  -7  -4  -3   25.62    0.67
   7   4   3   26.10    0.54
   7   4   3   26.57    0.57
  -8  -4  -3   83.67    1.55
  -8  -4  -3   82.03    1.66
   8   4   3   82.22    1.44
   8   4   3   81.68    1.48
  -9  -4  -3   12.55    0.44
   9   4   3   11.75    0.38
 -10  -4  -3    3.01    0.26
  10   4   3    2.29    0.22
  -8   5   3   -0.14    0.10
  -7   5   3   27.04    0.65
   6  -5  -3   63.70    1.39
   6  -5  -3   66.59    1.40
  -6   5   3   63.85    1.21
   5  -5  -3   12.98    0.46
   5  -5  -3   13.18    0.45
  -5   5   3   13.27    0.37
   4  -5  -3    1.95    0.20
   4  -5  -3    2.04    0.20
  -4   5   3    1.97    0.15
   3  -5  -3    8.46    0.29
   3  -5  -3    8.40    0.29
  -3   5   3    8.68    0.30
  -3   5   3    8.73    0.23
   2  -5  -3  143.99    2.71
  -2   5   3  146.37    2.44
  -2   5   3  145.75    2.36
  -2   5   3  147.04    2.34
   1  -5  -3  181.51    3.31
   1  -5  -3  176.18    3.35
  -1   5   3  181.96    3.22
   0  -5  -3    1.56    0.07
   0  -5  -3    1.36    0.08
   0   5   3    1.66    0.11
   1   5   3    6.53    0.28
   1   5   3    6.89    0.20
  -2  -5  -3    2.72    0.08
   2   5   3    2.48    0.17
  -3  -5  -3   37.94    0.87
  -3  -5  -3   35.02    0.67
  -3  -5  -3   36.49    0.68
  -3  -5  -3   36.71    0.73
   3   5   3   36.38    0.88
  -4  -5  -3  104.79    1.80
  -4  -5  -3  101.13    1.85
  -4  -5  -3  107.68    2.12
  -4  -5  -3  102.49    1.93
   4   5   3  104.48    1.75
   4   5   3  101.85    2.14
  -5  -5  -3  210.11    4.08
  -5  -5  -3  210.80    3.94
  -5  -5  -3  208.85    3.88
  -5  -5  -3  210.63    3.69
   5   5   3  215.55    3.51
   5   5   3  211.17    3.51
   5   5   3  204.70    4.54
   5   5   3  212.47    3.41
  -6  -5  -3    7.25    0.29
  -6  -5  -3    6.63    0.28
  -6  -5  -3    6.72    0.29
   6   5   3    7.07    0.19
   6   5   3    6.94    0.22
  -7  -5  -3  146.36    2.68
  -7  -5  -3  144.86    2.53
  -7  -5  -3  147.42    2.69
  -7  -5  -3  146.99    2.68
   7   5   3  144.37    2.42
   7   5   3  148.65    2.37
  -8  -5  -3   98.30    1.81
  -8  -5  -3   97.38    1.92
   8   5   3   97.38    1.71
  -9  -5  -3    5.14    0.30
   9   5   3    4.61    0.25
 -10  -5  -3    0.25    0.13
  10   5   3   -0.09    0.09
  10   5   3    0.13    0.10
  -7   6   3    3.19    0.23
   6  -6  -3   25.38    0.73
   6  -6  -3   27.04    0.74
  -6   6   3   25.65    0.61
   5  -6  -3   35.74    0.86
   5  -6  -3   35.50    0.87
   5  -6  -3   36.75    0.87
  -5   6   3   34.92    0.73
   4  -6  -3   10.49    0.39
   4  -6  -3   10.43    0.38
  -4   6   3   10.56    0.31
   3  -6  -3   21.55    0.53
   3  -6  -3   20.94    0.54
  -3   6   3   21.72    0.43
   2  -6  -3  229.22    4.19
   2  -6  -3  225.27    4.22
  -2   6   3  224.71    3.70
   1  -6  -3   45.01    0.85
   1  -6  -3   45.42    0.85
  -1   6   3   45.13    0.87
   0  -6  -3    6.54    0.16
   0  -6  -3    6.10    0.17
   0   6   3    6.59    0.22
   1   6   3    1.60    0.16
   1   6   3    1.47    0.11
  -2  -6  -3    0.54    0.09
   2   6   3    0.81    0.08
   2   6   3    0.61    0.12
  -3  -6  -3    7.76    0.19
  -3  -6  -3    7.35    0.27
   3   6   3    7.42    0.19
   3   6   3    7.24    0.33
  -4  -6  -3   72.84    1.31
  -4  -6  -3   73.23    1.34
  -4  -6  -3   73.30    1.56
  -4  -6  -3   71.61    1.31
   4   6   3   73.04    1.18
   4   6   3   71.41    1.59
  -5  -6  -3  306.22    5.34
  -5  -6  -3  312.29    5.71
  -5  -6  -3  309.01    5.67
   5   6   3  317.55    4.98
   5   6   3  298.15    6.18
  -6  -6  -3    1.79    0.17
  -6  -6  -3    2.28    0.20
   6   6   3    2.40    0.09
   6   6   3    1.50    0.14
  -7  -6  -3  112.29    2.11
  -7  -6  -3  109.97    2.02
  -7  -6  -3  109.91    2.10
  -7  -6  -3  113.05    2.10
   7   6   3  113.27    1.88
  -8  -6  -3   64.01    1.29
  -8  -6  -3   63.81    1.35
   8   6   3   63.54    1.18
  -9  -6  -3   12.70    0.47
  -9  -6  -3   12.75    0.49
   9   6   3   12.33    0.39
 -10  -6  -3    0.23    0.14
  10   6   3    0.08    0.10
  -7   7   3    8.43    0.35
   6  -7  -3    4.38    0.31
  -6   7   3    3.82    0.23
   5  -7  -3   14.04    0.48
   5  -7  -3   13.86    0.49
  -5   7   3   14.35    0.39
   4  -7  -3   12.55    0.43
   4  -7  -3   12.76    0.43
  -4   7   3   12.37    0.34
   3  -7  -3    8.72    0.32
   3  -7  -3    7.89    0.32
  -3   7   3    9.11    0.23
   2  -7  -3  115.18    2.11
   2  -7  -3  120.18    2.11
   1  -7  -3   55.84    1.03
   1  -7  -3   54.49    1.04
  -1   7   3   56.91    1.07
   0  -7  -3   14.82    0.32
   0  -7  -3   15.42    0.32
   0   7   3   15.75    0.40
   1   7   3   -0.05    0.08
   1   7   3    0.16    0.06
  -2  -7  -3   29.83    0.68
   2   7   3   30.12    0.81
   2   7   3   30.86    0.58
  -3  -7  -3   53.05    0.91
  -3  -7  -3   50.79    1.02
  -3  -7  -3   49.53    0.89
   3   7   3   49.62    1.20
   3   7   3   52.35    0.88
  -4  -7  -3  102.71    1.82
  -4  -7  -3  106.99    1.84
  -4  -7  -3  103.80    1.87
   4   7   3  100.08    2.20
   4   7   3  107.78    1.67
   4   7   3  104.61    1.67
  -5  -7  -3   22.34    0.58
  -5  -7  -3   22.91    0.52
  -5  -7  -3   21.57    0.50
   5   7   3   21.74    0.68
  -6  -7  -3    3.52    0.26
  -6  -7  -3    3.53    0.22
  -6  -7  -3    3.65    0.21
   6   7   3    4.42    0.30
   6   7   3    3.48    0.15
  -7  -7  -3    7.32    0.32
  -7  -7  -3    7.51    0.35
  -7  -7  -3    8.11    0.33
  -7  -7  -3    7.37    0.32
   7   7   3    7.54    0.25
  -8  -7  -3   37.93    0.91
  -8  -7  -3   39.03    0.92
   8   7   3   38.79    0.78
  -9  -7  -3   49.33    1.11
  -9  -7  -3   49.09    1.14
   9   7   3   48.05    0.98
 -10  -7  -3    2.12    0.28
  10   7   3    1.97    0.22
  -6   8   3    2.06    0.20
   5  -8  -3    0.00    0.10
   5  -8  -3   -0.09    0.10
  -5   8   3    0.11    0.08
   4  -8  -3   -0.07    0.09
   4  -8  -3   -0.13    0.08
  -4   8   3   -0.03    0.06
   3  -8  -3    0.06    0.07
   3  -8  -3    0.01    0.08
  -3   8   3   -0.02    0.04
   2  -8  -3    0.83    0.12
   2  -8  -3    0.93    0.14
   1  -8  -3   76.47    1.41
   1  -8  -3   78.73    1.41
   0  -8  -3   53.92    1.00
   0  -8  -3   57.54    1.00
   0   8   3   56.18    1.06
   1   8   3    5.82    0.24
   1   8   3    6.12    0.33
  -2  -8  -3   23.21    0.61
   2   8   3   23.69    0.72
   2   8   3   23.81    0.50
  -3  -8  -3   28.67    0.70
   3   8   3   29.68    0.55
   3   8   3   28.54    0.83
  -4  -8  -3   31.57    0.61
  -4  -8  -3   31.30    0.61
  -4  -8  -3   30.89    0.75
   4   8   3   31.24    0.54
   4   8   3   29.87    0.87
  -5  -8  -3    6.54    0.31
  -5  -8  -3    6.75    0.25
  -5  -8  -3    6.49    0.23
   5   8   3    6.62    0.37
  -6  -8  -3    0.38    0.09
  -6  -8  -3    0.42    0.08
  -6  -8  -3    0.45    0.12
   6   8   3    0.71    0.17
  -7  -8  -3    4.55    0.30
  -7  -8  -3    4.43    0.25
  -7  -8  -3    4.76    0.27
  -7  -8  -3    4.69    0.27
   7   8   3    4.57    0.19
  -8  -8  -3   32.46    0.84
  -8  -8  -3   31.69    0.80
   8   8   3   32.30    0.68
  -9  -8  -3   29.79    0.81
  -9  -8  -3   30.02    0.82
   9   8   3   30.30    0.69
   5  -9  -3    0.31    0.13
  -5   9   3    0.22    0.10
   4  -9  -3   -0.06    0.10
  -4   9   3   -0.08    0.07
   3  -9  -3    3.08    0.24
   3  -9  -3    3.40    0.23
  -3   9   3    3.53    0.17
   2  -9  -3   13.11    0.39
   2  -9  -3   12.39    0.38
   1  -9  -3   28.47    0.61
   1  -9  -3   29.00    0.61
   0  -9  -3   25.14    0.50
   0  -9  -3   23.66    0.49
   1   9   3    0.19    0.13
   1   9   3   -0.06    0.07
  -2  -9  -3   19.06    0.57
   2   9   3   19.82    0.45
   2   9   3   19.43    0.67
  -3  -9  -3   43.86    0.98
   3   9   3   42.62    1.14
  -4  -9  -3   24.66    0.67
  -4  -9  -3   26.02    0.51
  -4  -9  -3   24.08    0.50
   4   9   3   24.09    0.77
  -5  -9  -3   10.88    0.31
  -5  -9  -3   10.86    0.42
  -5  -9  -3   10.57    0.30
   5   9   3   10.76    0.49
  -6  -9  -3    5.70    0.32
  -6  -9  -3    5.14    0.24
  -6  -9  -3    5.14    0.26
   6   9   3    5.85    0.37
  -7  -9  -3   10.85    0.46
  -7  -9  -3   10.68    0.39
  -7  -9  -3   10.02    0.38
  -7  -9  -3   10.20    0.38
   7   9   3   10.78    0.50
  -8  -9  -3   81.56    1.66
  -8  -9  -3   82.36    1.69
   8   9   3   84.34    1.46
   3 -10  -3   -0.15    0.10
   3 -10  -3   -0.03    0.10
   3 -10  -3   -0.07    0.09
   2 -10  -3   14.95    0.44
   2 -10  -3   16.17    0.46
   1 -10  -3   15.24    0.42
   1 -10  -3   16.34    0.42
   0 -10  -3    4.72    0.18
   0 -10  -3    4.82    0.18
   0  10   3    5.06    0.36
   1  10   3    6.48    0.40
   2  10   3    8.52    0.44
  -3 -10  -3    0.95    0.16
   3  10   3    1.33    0.24
  -4 -10  -3   12.62    0.30
  -4 -10  -3   12.31    0.30
  -4 -10  -3   12.06    0.46
   4  10   3   11.77    0.54
  -5 -10  -3   17.28    0.58
  -5 -10  -3   18.31    0.44
  -5 -10  -3   17.46    0.42
   5  10   3   18.26    0.69
  -6 -10  -3    4.64    0.26
  -6 -10  -3    5.29    0.27
  -6 -10  -3    5.58    0.36
  -6 -10  -3    5.19    0.25
   6  10   3    6.18    0.40
  -7 -10  -3   15.22    0.48
  -7 -10  -3   14.91    0.55
  -7 -10  -3   14.68    0.46
   7  10   3   15.40    0.64
  -8 -10  -3   60.50    1.36
  -8 -10  -3   58.66    1.27
   3 -11  -3    2.58    0.24
   2 -11  -3    0.85    0.12
   2 -11  -3    0.72    0.11
   2 -11  -3    1.10    0.17
   1 -11  -3    3.75    0.21
   1 -11  -3    3.94    0.22
   0 -11  -3   17.70    0.43
   0 -11  -3   19.54    0.44
   0  11   3   18.75    0.73
  -1 -11  -3    6.51    0.18
   1  11   3    6.92    0.44
   2  11   3   15.82    0.66
   3  11   3   49.97    1.36
  -4 -11  -3   12.59    0.30
  -4 -11  -3   13.18    0.51
  -4 -11  -3   13.24    0.31
   4  11   3   12.67    0.60
  -5 -11  -3    0.43    0.15
  -5 -11  -3    0.23    0.07
  -5 -11  -3    0.15    0.07
  -5 -11  -3    0.26    0.08
   5  11   3    0.52    0.20
  -6 -11  -3    0.21    0.14
   6  11   3    0.12    0.19
  -7 -11  -3   10.04    0.39
   0 -12  -3   11.37    0.33
   0 -12  -3   10.39    0.31
  -1 -12  -3    6.23    0.20
  -1 -12  -3    5.57    0.18
   2  12   3    7.58    0.49
   3  12   3   36.34    1.14
  -4 -12  -3   12.47    0.55
   4  12   3   12.07    0.62
  -5 -12  -3    0.02    0.14
  -2 -11   4    1.95    0.28
  -2 -11   4    1.86    0.20
  -2 -11   4    2.14    0.21
  -1 -11   4    4.10    0.26
  -1 -11   4    3.90    0.25
  -1 -11   4    4.10    0.34
   0 -11   4    0.65    0.12
   0 -11   4    0.62    0.12
  -5 -10   4    6.06    0.40
  -5 -10   4    6.27    0.32
  -5 -10   4    6.95    0.34
  -4 -10   4   31.39    0.90
  -4 -10   4   30.48    0.77
  -4 -10   4   32.24    0.78
  -3 -10   4   26.57    0.68
  -3 -10   4   27.40    0.69
  -3 -10   4   26.88    0.79
  -2 -10   4    3.69    0.24
  -2 -10   4    3.98    0.33
  -2 -10   4    3.75    0.25
  -1 -10   4   12.68    0.43
  -1 -10   4   12.27    0.50
  -1 -10   4   12.05    0.40
   0 -10   4    7.72    0.33
   0 -10   4    7.44    0.31
   1 -10   4    4.67    0.28
   1 -10   4    4.34    0.26
   2 -10   4   13.68    0.48
   2 -10   4   13.05    0.46
   3 -10   4    3.34    0.27
   6   9  -4   11.20    0.33
  -6  -9   4   10.73    0.43
  -6  -9   4   10.31    0.50
  -5  -9   4    1.75    0.21
  -5  -9   4    1.23    0.20
  -5  -9   4    1.58    0.20
  -4  -9   4   34.43    0.91
  -4  -9   4   34.02    0.80
  -4  -9   4   32.51    0.80
  -3  -9   4   94.17    1.85
  -3  -9   4   99.07    1.92
  -3  -9   4   99.89    1.86
  -2  -9   4   17.07    0.57
  -2  -9   4   17.06    0.50
  -2  -9   4   16.63    0.49
  -1  -9   4   37.68    0.85
  -1  -9   4   39.88    0.88
  -1  -9   4   39.77    0.95
   0  -9   4   59.77    1.21
   0  -9   4   57.95    1.13
   0  -9   4   57.34    1.17
   0  -9   4   58.53    1.24
   1  -9   4    3.71    0.24
   1  -9   4    3.52    0.22
   1  -9   4    3.40    0.23
   2  -9   4    0.02    0.09
   2  -9   4   -0.07    0.09
   2  -9   4    0.01    0.08
  -3   9  -4    0.36    0.08
   3  -9   4    0.11    0.09
   3  -9   4    0.17    0.10
   3  -9   4   -0.05    0.11
  -4   9  -4   -0.04    0.07
   4  -9   4   -0.06    0.10
   7   8  -4    2.15    0.19
  -7  -8   4    2.23    0.26
  -7  -8   4    2.00    0.30
   6   8  -4    5.47    0.23
  -6  -8   4    5.48    0.32
  -6  -8   4    4.93    0.37
  -6  -8   4    5.03    0.30
   5   8  -4    0.17    0.06
  -5  -8   4    0.11    0.09
  -5  -8   4    0.29    0.10
  -5  -8   4    0.11    0.12
   4   8  -4   58.87    0.97
  -4  -8   4   57.31    1.18
  -4  -8   4   55.29    1.25
  -4  -8   4   55.64    1.18
   3   8  -4  120.72    2.34
  -3  -8   4  115.67    2.18
  -3  -8   4  114.01    2.17
  -3  -8   4  120.69    2.17
   2   8  -4    8.17    0.34
  -2  -8   4    8.54    0.38
  -2  -8   4    8.09    0.31
  -2  -8   4    8.07    0.31
  -1  -8   4   31.48    0.72
  -1  -8   4   31.26    0.77
  -1  -8   4   31.82    0.65
  -1  -8   4   30.23    0.70
   0   8  -4   53.68    1.04
   0  -8   4   55.64    1.13
   0  -8   4   52.95    1.07
   0  -8   4   53.38    1.11
   0  -8   4   52.64    1.03
   1  -8   4   23.84    0.59
   1  -8   4   24.21    0.60
   1  -8   4   24.05    0.61
  -2   8  -4   11.22    0.30
   2  -8   4   11.28    0.40
   2  -8   4   11.05    0.40
   2  -8   4   10.81    0.38
  -3   8  -4    0.99    0.14
   3  -8   4    0.54    0.11
   3  -8   4    0.62    0.12
   3  -8   4    0.27    0.13
  -4   8  -4    9.46    0.32
   4  -8   4    9.14    0.38
   4  -8   4    8.75    0.39
  -5   8  -4    6.62    0.30
   5  -8   4    6.96    0.36
  -6   8  -4    5.43    0.31
   8   7  -4   12.76    0.41
  -8  -7   4   12.56    0.55
   7   7  -4   27.64    0.63
  -7  -7   4   26.73    0.81
  -7  -7   4   28.16    0.78
   6   7  -4    0.10    0.07
  -6  -7   4    0.36    0.14
  -6  -7   4    0.15    0.10
  -6  -7   4    0.08    0.09
   5   7  -4   42.15    0.77
  -5  -7   4   40.91    0.93
  -5  -7   4   42.57    0.94
  -5  -7   4   39.61    0.99
   4   7  -4   59.76    1.00
   4   7  -4   60.27    1.01
  -4  -7   4   60.21    1.20
  -4  -7   4   57.32    1.25
  -4  -7   4   57.98    1.21
   3   7  -4   43.36    0.91
   3   7  -4   41.48    0.68
  -3  -7   4   41.01    0.87
  -3  -7   4   40.49    0.94
  -3  -7   4   40.12    0.88
  -3  -7   4   41.06    0.69
   2   7  -4    0.23    0.09
  -2  -7   4    0.13    0.07
  -2  -7   4    0.13    0.05
  -2  -7   4    0.12    0.07
  -2  -7   4    0.08    0.10
  -1  -7   4    2.38    0.22
  -1  -7   4    2.59    0.16
  -1  -7   4    2.52    0.19
  -1  -7   4    2.44    0.17
   0   7  -4    7.41    0.27
   0  -7   4    7.72    0.30
   0  -7   4    8.16    0.33
   0  -7   4    7.35    0.26
   0  -7   4    6.97    0.26
  -1   7  -4  104.83    1.83
  -1   7  -4  106.38    1.66
   1  -7   4  104.77    1.95
   1  -7   4  104.88    1.87
   1  -7   4  104.91    1.84
   1  -7   4  103.08    1.92
  -2   7  -4   34.17    0.64
   2  -7   4   33.49    0.76
   2  -7   4   33.32    0.76
   2  -7   4   34.58    0.79
  -3   7  -4    0.20    0.07
   3  -7   4    0.17    0.10
   3  -7   4   -0.01    0.11
   3  -7   4    0.17    0.09
  -4   7  -4   14.66    0.40
   4  -7   4   14.85    0.49
   4  -7   4   14.69    0.50
   4  -7   4   14.51    0.48
  -5   7  -4   32.54    0.72
   5  -7   4   32.44    0.83
  -6   7  -4    6.66    0.31
  -7   7  -4    0.23    0.10
   8   6  -4   16.32    0.48
   7   6  -4   22.94    0.55
  -7  -6   4   23.85    0.69
   6   6  -4    1.36    0.14
  -6  -6   4    1.45    0.20
  -6  -6   4    1.56    0.21
   5   6  -4   34.39    0.66
  -5  -6   4   33.89    0.80
  -5  -6   4   35.08    0.80
  -5  -6   4   32.69    0.84
   4   6  -4  126.02    1.99
   4   6  -4  126.02    1.99
  -4  -6   4  120.75    2.24
  -4  -6   4  119.84    2.23
  -4  -6   4  120.80    2.26
   3   6  -4   84.92    1.35
   3   6  -4   83.14    1.63
   3   6  -4   84.66    1.34
  -3  -6   4   80.81    1.57
  -3  -6   4   82.94    1.58
  -3  -6   4   82.76    1.56
  -3  -6   4   83.49    1.34
   2   6  -4    0.09    0.07
  -2  -6   4   -0.03    0.05
  -2  -6   4   -0.09    0.09
  -2  -6   4    0.18    0.07
  -2  -6   4    0.03    0.06
  -1  -6   4   24.89    0.57
  -1  -6   4   24.20    0.51
  -1  -6   4   24.05    0.55
  -1  -6   4   25.16    0.60
   0   6  -4   68.15    1.21
   0  -6   4   66.03    1.26
   0  -6   4   67.72    1.20
   0  -6   4   66.14    1.26
   0  -6   4   68.20    1.30
  -1   6  -4  126.83    2.15
  -1   6  -4  127.68    1.99
  -1   6  -4  126.33    1.99
  -1   6  -4  126.32    2.00
   1  -6   4  127.58    2.17
   1  -6   4  123.99    2.26
   1  -6   4  125.05    2.15
   1  -6   4  128.19    2.29
  -2   6  -4    0.03    0.05
  -2   6  -4    0.05    0.07
   2  -6   4    0.06    0.08
   2  -6   4    0.02    0.07
   2  -6   4    0.10    0.08
  -3   6  -4    5.67    0.22
   3  -6   4    5.88    0.29
   3  -6   4    5.38    0.27
   3  -6   4    5.56    0.27
  -4   6  -4    0.54    0.09
   4  -6   4    0.50    0.11
   4  -6   4    0.68    0.12
   4  -6   4    0.58    0.12
  -5   6  -4   22.55    0.55
   5  -6   4   22.43    0.64
   5  -6   4   22.97    0.64
  -6   6  -4   16.28    0.47
   6  -6   4   15.91    0.56
  -7   6  -4    2.94    0.23
   9   5  -4   15.56    0.49
   8   5  -4    7.41    0.31
   7   5  -4    0.01    0.07
  -7  -5   4    0.01    0.09
   6   5  -4    6.02    0.24
  -6  -5   4    5.81    0.31
  -6  -5   4    6.29    0.31
   5   5  -4    0.83    0.12
  -5  -5   4    0.46    0.09
  -5  -5   4    0.57    0.10
   4   5  -4  113.09    1.83
  -4  -5   4  110.62    2.07
  -4  -5   4  112.53    2.06
   3   5  -4  248.74    3.99
   3   5  -4  245.90    4.73
   3   5  -4  250.16    4.06
   3   5  -4  249.76    4.06
  -3  -5   4  247.03    4.06
  -3  -5   4  241.76    4.71
  -3  -5   4  243.26    4.64
   2   5  -4  127.93    1.98
   2   5  -4  126.15    1.95
   2   5  -4  119.08    2.45
  -2  -5   4  123.81    2.16
  -2  -5   4  124.01    2.08
  -2  -5   4  120.49    2.27
  -2  -5   4  126.25    2.26
  -1  -5   4  112.77    1.85
  -1  -5   4  113.84    1.94
  -1  -5   4  112.87    2.01
  -1  -5   4  108.47    2.00
   0   5  -4  549.54    9.03
   0  -5   4  538.87    9.36
   0  -5   4  536.34    9.13
   0  -5   4  529.59    9.82
   0  -5   4  528.49    9.64
  -1   5  -4   51.56    0.96
  -1   5  -4   50.90    0.84
  -1   5  -4   51.49    0.83
   1  -5   4   50.64    0.99
   1  -5   4   50.01    0.96
   1  -5   4   50.94    0.96
   1  -5   4   51.75    1.02
  -2   5  -4   15.71    0.42
  -2   5  -4   16.82    0.35
   2  -5   4   15.84    0.43
   2  -5   4   15.96    0.42
   2  -5   4   16.30    0.44
  -3   5  -4    6.97    0.22
   3  -5   4    6.12    0.26
   3  -5   4    5.89    0.26
   3  -5   4    5.42    0.26
   4  -5   4    0.62    0.10
   4  -5   4    0.56    0.10
   4  -5   4    0.42    0.10
  -5   5  -4    5.89    0.25
   5  -5   4    6.17    0.31
   5  -5   4    5.88    0.30
   5  -5   4    5.97    0.30
  -6   5  -4   29.31    0.67
   6  -5   4   29.43    0.77
   6  -5   4   30.57    0.79
  -7   5  -4   15.37    0.47
  -8   5  -4   -0.17    0.10
   9   4  -4   40.82    0.91
   8   4  -4   17.43    0.49
   7   4  -4   -0.10    0.06
  -7  -4   4   -0.01    0.09
   6   4  -4    3.83    0.20
  -6  -4   4    3.93    0.25
  -6  -4   4    4.16    0.27
   5   4  -4    6.37    0.22
  -5  -4   4    6.21    0.17
  -5  -4   4    6.28    0.28
  -5  -4   4    6.42    0.29
   4   4  -4   44.83    0.81
  -4  -4   4   44.17    0.94
  -4  -4   4   45.25    0.76
  -4  -4   4   45.01    0.94
   3   4  -4  184.58    3.12
  -3  -4   4  181.36    3.10
  -3  -4   4  187.11    3.22
  -3  -4   4  182.51    3.36
   2   4  -4  185.20    2.95
   2   4  -4  184.44    2.98
   2   4  -4  176.10    3.48
  -2  -4   4  178.30    3.11
  -2  -4   4  177.04    3.40
  -2  -4   4  174.43    3.37
   1   4  -4   95.86    1.53
   1   4  -4   95.46    1.50
  -1  -4   4   97.10    1.66
  -1  -4   4   95.93    1.68
  -1  -4   4   95.54    1.72
  -1  -4   4   92.25    1.72
   0   4  -4  843.03   13.80
   0  -4   4  840.18   13.83
   0  -4   4  834.69   13.97
  -1   4  -4  112.72    1.80
  -1   4  -4  111.68    1.84
  -1   4  -4  113.91    1.89
   1  -4   4  111.71    2.11
   1  -4   4  111.60    2.00
   1  -4   4  111.47    1.87
   1  -4   4  112.46    2.02
  -2   4  -4   31.30    0.58
  -2   4  -4   31.16    0.60
  -2   4  -4   31.16    0.65
   2  -4   4   30.34    0.66
   2  -4   4   30.73    0.65
   2  -4   4   31.53    0.68
  -3   4  -4   43.68    0.80
  -3   4  -4   44.86    0.81
  -3   4  -4   43.21    0.88
   3  -4   4   44.48    0.89
   3  -4   4   43.86    0.91
   3  -4   4   44.74    0.92
  -4   4  -4   15.28    0.37
   4  -4   4   14.93    0.44
   4  -4   4   14.92    0.44
   4  -4   4   14.26    0.43
  -5   4  -4    2.15    0.17
   5  -4   4    2.21    0.19
   5  -4   4    2.36    0.20
   5  -4   4    2.02    0.20
  -6   4  -4   20.23    0.50
   6  -4   4   20.65    0.60
   6  -4   4   20.05    0.58
  -7   4  -4   11.71    0.39
   7  -4   4   11.35    0.45
  -8   4  -4    1.49    0.19
  -9   4  -4    7.65    0.37
   9   3  -4   21.05    0.58
   8   3  -4   49.79    1.02
   7   3  -4   20.74    0.52
  -7  -3   4   21.93    0.64
  -7  -3   4   21.84    0.67
   6   3  -4   18.27    0.45
  -6  -3   4   18.97    0.42
  -6  -3   4   18.68    0.60
  -6  -3   4   18.47    0.55
  -6  -3   4   19.34    0.48
  -6  -3   4   18.92    0.55
   5   3  -4   59.69    1.07
  -5  -3   4   60.50    1.22
  -5  -3   4   59.67    1.02
  -5  -3   4   58.62    1.21
  -5  -3   4   59.99    1.16
  -5  -3   4   57.39    1.40
   4   3  -4   99.49    1.66
  -4  -3   4   97.84    2.19
  -4  -3   4  101.75    1.86
  -4  -3   4  100.83    1.64
  -4  -3   4  101.33    1.87
   3   3  -4  187.53    3.22
  -3  -3   4  188.57    3.66
  -3  -3   4  187.29    3.66
   2   3  -4    0.76    0.08
  -2  -3   4    0.86    0.08
  -2  -3   4    0.78    0.10
   1   3  -4   69.28    1.14
   1   3  -4   72.33    1.14
  -1  -3   4   70.39    1.29
  -1  -3   4   69.87    1.22
  -1  -3   4   68.55    1.29
   0   3  -4  133.63    2.20
   0   3  -4  133.91    2.25
   0  -3   4  131.01    2.60
   0  -3   4  131.08    2.52
   0  -3   4  135.74    2.43
   0  -3   4  133.94    2.53
  -1   3  -4  142.72    2.48
  -1   3  -4  143.99    2.39
  -1   3  -4  142.91    2.50
   1  -3   4  143.15    2.66
   1  -3   4  143.30    2.51
   1  -3   4  144.34    2.76
   1  -3   4  141.89    2.60
  -2   3  -4   98.88    1.67
  -2   3  -4   99.07    1.60
  -2   3  -4   96.07    1.66
   2  -3   4   97.03    1.77
   2  -3   4   97.73    1.76
   2  -3   4   97.52    1.67
  -3   3  -4    6.43    0.18
  -3   3  -4    6.65    0.25
  -3   3  -4    6.56    0.21
   3  -3   4    6.56    0.25
   3  -3   4    6.63    0.25
   3  -3   4    6.52    0.25
  -4   3  -4  154.79    2.69
  -4   3  -4  153.69    2.49
  -4   3  -4  154.24    2.59
   4  -3   4  156.18    2.76
   4  -3   4  149.27    2.60
   4  -3   4  155.65    2.76
  -5   3  -4   61.90    1.12
  -5   3  -4   60.44    1.06
   5  -3   4   62.90    1.26
   5  -3   4   60.93    1.25
  -6   3  -4    2.28    0.18
   6  -3   4    2.36    0.22
   6  -3   4    2.18    0.22
  -7   3  -4    3.08    0.20
   7  -3   4    2.98    0.24
  -8   3  -4    0.54    0.10
  -9   3  -4    1.54    0.21
   9   2  -4   15.19    0.48
   8   2  -4   80.65    1.49
   7   2  -4   24.48    0.59
  -7  -2   4   26.04    0.76
   6   2  -4   26.50    0.59
  -6  -2   4   26.99    0.58
  -6  -2   4   28.06    0.71
  -6  -2   4   26.27    0.66
  -6  -2   4   27.74    0.50
  -6  -2   4   27.19    0.78
   5   2  -4  149.68    2.52
  -5  -2   4  148.66    2.67
  -5  -2   4  148.96    2.47
  -5  -2   4  149.10    2.36
  -5  -2   4  139.50    3.21
  -5  -2   4  148.50    2.67
  -5  -2   4  145.90    2.81
   4   2  -4  165.59    2.86
   4   2  -4  164.45    2.90
  -4  -2   4  166.92    2.93
  -4  -2   4  164.70    3.60
  -4  -2   4  158.76    2.65
  -4  -2   4  164.89    3.20
  -4  -2   4  166.35    2.80
  -4  -2   4  164.25    3.10
  -4  -2   4  167.77    2.69
   3   2  -4   77.34    1.41
   3   2  -4   76.14    1.28
  -3  -2   4   77.51    1.43
  -3  -2   4   74.14    1.20
  -3  -2   4   77.45    1.43
  -3  -2   4   75.76    1.71
   1   2  -4  131.27    2.20
   1   2  -4  128.55    2.22
   1   2  -4  131.73    2.48
  -1  -2   4  130.05    2.55
  -1  -2   4  127.73    2.96
  -1  -2   4  125.44    2.53
   0   2  -4  282.51    4.62
   0   2  -4  280.71    5.18
   0   2  -4  279.58    4.66
   0  -2   4  278.93    4.90
   0  -2   4  279.16    5.27
   0  -2   4  274.34    5.23
  -1   2  -4  360.48    6.23
  -1   2  -4  354.11    5.87
  -1   2  -4  353.29    6.00
  -1   2  -4  360.89    6.58
   1  -2   4  359.12    6.69
   1  -2   4  359.81    5.98
   1  -2   4  359.81    6.58
   1  -2   4  361.28    6.25
  -2   2  -4   37.98    0.72
  -2   2  -4   37.83    0.75
  -2   2  -4   37.48    0.68
   2  -2   4   37.53    0.76
   2  -2   4   36.76    0.60
   2  -2   4   38.00    0.75
   2  -2   4   37.29    0.60
  -3   2  -4   96.65    1.64
  -3   2  -4   92.84    1.54
  -3   2  -4   97.75    1.75
  -3   2  -4   95.68    1.72
   3  -2   4   93.77    1.64
   3  -2   4   95.98    1.74
   3  -2   4   93.90    1.55
   3  -2   4   94.35    1.57
   3  -2   4   96.46    1.74
  -4   2  -4  127.63    2.28
  -4   2  -4  125.46    2.05
  -4   2  -4  126.72    2.16
  -4   2  -4  130.06    2.14
   4  -2   4  129.80    2.31
   4  -2   4  124.31    2.16
   4  -2   4  126.80    2.12
   4  -2   4  128.81    2.30
  -5   2  -4   30.92    0.63
  -5   2  -4   30.19    0.68
  -5   2  -4   31.08    0.71
   5  -2   4   30.33    0.71
   5  -2   4   30.73    0.69
   5  -2   4   31.04    0.73
   5  -2   4   31.25    0.58
  -6   2  -4   11.78    0.35
   6  -2   4   11.62    0.42
   6  -2   4   11.98    0.39
   6  -2   4   11.87    0.30
  -7   2  -4    5.64    0.26
   7  -2   4    5.45    0.29
   7  -2   4    5.83    0.22
  -8   2  -4    0.44    0.10
   8  -2   4    0.41    0.13
  -9   2  -4    5.22    0.28
   9   1  -4   41.47    0.90
   8   1  -4   35.25    0.77
  -8  -1   4   34.62    0.99
   7   1  -4    0.11    0.07
  -7  -1   4    0.04    0.05
  -7  -1   4    0.03    0.11
  -7  -1   4    0.07    0.07
   6   1  -4    2.19    0.17
  -6  -1   4    2.07    0.18
  -6  -1   4    2.11    0.15
  -6  -1   4    1.69    0.20
   5   1  -4   25.93    0.63
   5   1  -4   25.58    0.54
  -5  -1   4   25.33    0.63
  -5  -1   4   24.98    0.63
  -5  -1   4   25.69    0.55
  -5  -1   4   25.85    0.51
   4   1  -4  182.21    3.21
   4   1  -4  186.91    3.38
  -4  -1   4  178.87    3.13
  -4  -1   4  184.68    3.13
  -4  -1   4  183.84    3.50
  -4  -1   4  184.67    3.24
   3   1  -4  199.40    3.42
   3   1  -4  191.27    3.44
   3   1  -4  191.10    3.42
  -3  -1   4  189.62    3.31
  -3  -1   4  195.82    3.46
  -3  -1   4  189.02    4.64
  -3  -1   4  193.47    3.51
   2   1  -4   24.43    0.52
   2   1  -4   23.75    0.45
   2   1  -4   23.57    0.51
  -2  -1   4   24.35    0.44
  -2  -1   4   24.38    0.53
  -2  -1   4   22.90    0.43
  -2  -1   4   23.15    0.43
  -2  -1   4   24.12    0.64
  -2  -1   4   23.71    0.52
   1   1  -4  169.02    3.15
   1   1  -4  168.13    3.11
   1   1  -4  166.12    2.91
   1   1  -4  168.97    2.87
  -1  -1   4  165.25    3.05
  -1  -1   4  166.16    3.28
  -1  -1   4  161.30    2.82
  -1  -1   4  159.59    2.78
  -1  -1   4  160.06    3.74
   0   1  -4  256.68    4.37
   0   1  -4  258.37    4.78
   0   1  -4  259.41    4.84
   0   1  -4  262.69    5.07
   0   1  -4  260.71    5.66
   0   1  -4  259.18    4.32
   0  -1   4  258.28    4.84
   0  -1   4  249.66    4.24
   0  -1   4  250.46    5.80
   0  -1   4  252.47    4.25
   0  -1   4  254.95    4.86
  -1   1  -4  380.16    6.83
  -1   1  -4  392.30    6.98
  -1   1  -4  383.51    6.23
  -1   1  -4  375.25    8.17
   1  -1   4  375.76    6.52
   1  -1   4  369.27    6.14
   1  -1   4  364.05    6.16
   1  -1   4  377.35    6.96
   1  -1   4  376.19    6.89
  -2   1  -4   72.36    1.31
  -2   1  -4   72.94    1.26
  -2   1  -4   71.78    1.31
  -2   1  -4   72.08    1.24
   2  -1   4   73.06    1.32
   2  -1   4   71.30    1.24
   2  -1   4   70.33    1.22
   2  -1   4   71.91    1.24
   2  -1   4   72.47    1.31
  -3   1  -4  240.40    4.20
  -3   1  -4  236.19    4.34
  -3   1  -4  241.23    4.48
  -3   1  -4  239.21    4.35
   3  -1   4  239.09    4.39
   3  -1   4  243.34    4.59
   3  -1   4  233.75    4.38
   3  -1   4  233.05    4.08
  -4   1  -4   48.73    0.97
  -4   1  -4   48.97    0.93
  -4   1  -4   48.81    0.87
  -4   1  -4   48.46    0.97
   4  -1   4   49.14    0.85
   4  -1   4   48.90    0.98
   4  -1   4   48.85    0.98
   4  -1   4   48.80    0.85
  -5   1  -4    1.94    0.13
  -5   1  -4    1.57    0.14
  -5   1  -4    1.56    0.14
   5  -1   4    1.65    0.17
   5  -1   4    1.87    0.12
   5  -1   4    1.55    0.14
   5  -1   4    1.46    0.16
  -6   1  -4    9.78    0.35
  -6   1  -4    9.59    0.30
   6  -1   4   10.05    0.37
   6  -1   4    9.48    0.35
   6  -1   4    9.36    0.33
   6  -1   4    9.75    0.28
  -7   1  -4   16.30    0.43
   7  -1   4   16.44    0.41
   7  -1   4   15.60    0.48
  -8   1  -4   12.99    0.39
   8  -1   4   12.79    0.46
   8  -1   4   13.23    0.38
  -9   1  -4   14.47    0.44
   9  -1   4   15.25    0.52
   9  -1   4   14.79    0.43
 -10   1  -4   44.33    0.94
   9   0  -4   38.45    0.85
   8   0  -4   49.39    0.99
  -8   0   4   48.67    0.95
   7   0  -4    2.44    0.18
  -7   0   4    2.57    0.17
   6   0  -4   29.75    0.64
  -6   0   4   30.20    0.75
  -6   0   4   31.39    0.63
  -6   0   4   31.15    0.67
   5   0  -4  120.62    2.03
   5   0  -4  118.61    2.24
   5   0  -4  122.07    2.23
  -5   0   4  124.74    2.25
  -5   0   4  122.42    2.25
  -5   0   4  122.24    2.06
  -5   0   4  120.97    2.02
   4   0  -4  124.30    2.11
   4   0  -4  124.86    2.27
  -4   0   4  128.84    2.29
  -4   0   4  125.62    2.24
  -4   0   4  127.92    2.10
  -4   0   4  125.78    2.28
   3   0  -4   45.36    0.89
   3   0  -4   44.43    0.80
  -3   0   4   45.32    0.90
  -3   0   4   45.46    0.82
  -3   0   4   44.22    0.79
  -3   0   4   44.48    0.89
   2   0  -4   38.36    0.69
   2   0  -4   38.77    0.76
  -2   0   4   38.48    0.77
  -2   0   4   38.93    0.77
  -2   0   4   39.23    0.69
   1   0  -4   42.26    0.72
   1   0  -4   41.70    0.80
   1   0  -4   41.66    0.72
  -1   0   4   41.23    0.72
  -1   0   4   42.64    0.82
  -1   0   4   42.26    0.80
  -1   0   4   41.93    0.81
  -1   0   4   41.31    0.72
  -1   0  -4  570.37   11.98
   1   0   4  562.32   12.01
  -2   0  -4    3.31    0.12
  -2   0  -4    3.29    0.14
  -2   0  -4    3.08    0.13
   2   0   4    3.31    0.14
   2   0   4    3.24    0.14
   2   0   4    3.40    0.12
   2   0   4    3.18    0.14
   2   0   4    3.35    0.12
  -3   0  -4  214.69    4.07
  -3   0  -4  216.92    3.81
  -3   0  -4  210.70    3.94
  -3   0  -4  217.31    4.70
   3   0   4  218.69    4.14
   3   0   4  215.73    3.76
   3   0   4  214.68    4.01
   3   0   4  215.25    4.21
  -4   0  -4  107.98    2.01
  -4   0  -4  115.33    1.89
  -4   0  -4  115.25    2.03
  -4   0  -4  112.76    2.07
   4   0   4  112.78    2.07
   4   0   4  107.03    2.01
   4   0   4  111.57    1.89
   4   0   4  113.47    2.02
  -5   0  -4   23.19    0.57
  -5   0  -4   23.96    0.58
  -5   0  -4   23.59    0.54
  -5   0  -4   23.92    0.49
   5   0   4   24.18    0.49
   5   0   4   23.61    0.57
   5   0   4   23.91    0.54
  -6   0  -4    8.76    0.30
  -6   0  -4    7.14    0.30
  -6   0  -4    8.85    0.27
  -6   0  -4    8.28    0.34
  -6   0  -4    8.89    0.34
   6   0   4    8.86    0.31
   6   0   4    8.80    0.26
   6   0   4    8.40    0.33
   6   0   4    8.52    0.26
  -7   0  -4    7.22    0.26
   7   0   4    7.54    0.27
   7   0   4    6.92    0.29
  -8   0  -4    2.45    0.19
   8   0   4    2.58    0.19
   8   0   4    2.42    0.22
  -9   0  -4   16.51    0.45
   9   0   4   16.81    0.47
   9   0   4   16.66    0.53
  10   0   4   30.48    0.72
   9  -1  -4    8.93    0.34
  -9   1   4    8.35    0.34
   8  -1  -4   33.00    0.72
  -8   1   4   31.57    0.71
   7  -1  -4   37.55    0.76
  -7   1   4   35.75    0.76
   6  -1  -4    0.15    0.07
  -6   1   4    0.14    0.07
   5  -1  -4  277.87    4.75
   5  -1  -4  275.61    4.74
   5  -1  -4  277.60    5.17
  -5   1   4  268.48    4.76
  -5   1   4  273.03    4.98
  -5   1   4  265.70    4.71
   4  -1  -4  359.83    6.21
   4  -1  -4  363.33    6.74
   4  -1  -4  357.75    6.62
  -4   1   4  356.90    6.20
  -4   1   4  358.17    6.19
  -4   1   4  365.01    6.70
  -4   1   4  352.30    6.46
   3  -1  -4    0.06    0.05
   3  -1  -4    0.07    0.05
   3  -1  -4    0.05    0.04
  -3   1   4    0.17    0.04
  -3   1   4    0.09    0.05
  -3   1   4    0.15    0.05
  -3   1   4    0.11    0.05
   2  -1  -4   70.02    1.31
   2  -1  -4   69.93    1.30
   2  -1  -4   71.68    1.32
  -2   1   4   70.54    1.29
  -2   1   4   71.16    1.31
  -2   1   4   69.35    1.26
   1  -1  -4   50.25    0.95
   1  -1  -4   49.68    0.83
   1  -1  -4   50.17    0.93
   1  -1  -4   49.35    0.87
  -1   1   4   50.65    0.94
  -1   1   4   49.17    0.85
  -1   1   4   50.49    0.93
  -1   1   4   50.11    0.84
   0  -1  -4  131.64    2.26
   0  -1  -4  131.86    2.31
   0  -1  -4  130.02    2.57
   0  -1  -4  132.94    2.47
   0  -1  -4  131.29    2.82
   0   1   4  132.12    2.33
   0   1   4  133.29    2.81
   0   1   4  129.44    2.45
   0   1   4  130.10    2.53
   0   1   4  133.57    2.31
  -1  -1  -4  127.99    2.71
  -1  -1  -4  129.21    2.24
  -1  -1  -4  130.29    2.57
  -1  -1  -4  135.07    2.30
  -1  -1  -4  130.32    2.48
   1   1   4  128.61    2.31
   1   1   4  134.68    2.58
   1   1   4  133.29    2.29
   1   1   4  127.86    2.75
   1   1   4  131.80    2.62
  -2  -1  -4  129.42    2.25
  -2  -1  -4  126.53    2.42
  -2  -1  -4  128.75    2.25
  -2  -1  -4  129.57    2.95
  -2  -1  -4  126.33    2.34
   2   1   4  132.98    2.55
   2   1   4  129.44    2.15
   2   1   4  131.05    2.20
   2   1   4  128.00    2.99
   2   1   4  131.87    2.37
   2   1   4  127.21    2.30
   2   1   4  130.74    2.52
  -3  -1  -4    1.66    0.11
  -3  -1  -4    1.59    0.09
  -3  -1  -4    1.71    0.12
  -3  -1  -4    1.64    0.14
  -3  -1  -4    1.62    0.12
  -3  -1  -4    1.72    0.07
   3   1   4    1.68    0.10
   3   1   4    1.69    0.11
   3   1   4    1.59    0.12
   3   1   4    1.80    0.12
  -4  -1  -4  230.18    5.01
  -4  -1  -4  234.04    4.31
  -4  -1  -4  242.89    4.34
  -4  -1  -4  237.24    4.03
  -4  -1  -4  232.91    4.13
  -4  -1  -4  239.10    5.07
   4   1   4  235.62    4.25
   4   1   4  238.17    4.31
   4   1   4  236.09    4.28
   4   1   4  236.69    4.15
  -5  -1  -4  108.52    2.21
  -5  -1  -4  106.83    1.85
  -5  -1  -4  107.76    1.98
  -5  -1  -4  107.81    1.83
  -5  -1  -4  105.73    2.21
  -5  -1  -4  111.38    1.98
   5   1   4  105.88    1.83
   5   1   4  106.23    1.96
   5   1   4  109.10    1.97
   5   1   4  106.31    1.96
  -6  -1  -4   24.98    0.59
  -6  -1  -4   25.26    0.57
  -6  -1  -4   24.73    0.50
  -6  -1  -4   24.18    0.61
  -6  -1  -4   24.38    0.61
   6   1   4   24.89    0.56
   6   1   4   25.07    0.62
   6   1   4   24.64    0.53
  -7  -1  -4    0.17    0.07
  -7  -1  -4    0.33    0.09
  -7  -1  -4    0.21    0.10
   7   1   4    0.43    0.10
   7   1   4    0.23    0.08
  -8  -1  -4    7.94    0.27
   8   1   4    8.07    0.30
   8   1   4    8.08    0.30
   8   1   4    7.87    0.32
  -9  -1  -4    8.98    0.29
   9   1   4    9.42    0.34
   9   1   4    9.24    0.36
  10   1   4    9.74    0.42
  10   1   4    9.20    0.36
  -9   2   4    2.64    0.22
  -8   2   4   27.25    0.65
   7  -2  -4   59.03    1.05
  -7   2   4   54.07    1.08
   6  -2  -4    6.73    0.24
  -6   2   4    5.73    0.24
   5  -2  -4  321.53    6.11
   5  -2  -4  315.95    5.70
   5  -2  -4  313.70    5.40
  -5   2   4  316.92    5.47
  -5   2   4  316.02    5.43
  -5   2   4  315.94    5.58
   4  -2  -4  251.84    4.30
   4  -2  -4  253.30    4.74
   4  -2  -4  251.46    4.46
  -4   2   4  259.36    4.47
  -4   2   4  253.38    4.38
  -4   2   4  249.67    4.51
   3  -2  -4   22.57    0.53
   3  -2  -4   23.10    0.55
   3  -2  -4   23.48    0.45
  -3   2   4   22.79    0.52
  -3   2   4   24.82    0.47
  -3   2   4   22.60    0.51
   2  -2  -4   23.25    0.51
   2  -2  -4   23.90    0.53
   2  -2  -4   23.71    0.41
   2  -2  -4   22.86    0.42
  -2   2   4   22.15    0.48
  -2   2   4   23.33    0.50
  -2   2   4   22.83    0.51
  -2   2   4   23.45    0.44
   1  -2  -4  420.92    7.72
   1  -2  -4  422.64    7.59
  -1   2   4  420.68    6.97
  -1   2   4  422.56    6.89
  -1   2   4  430.53    7.53
  -1   2   4  414.78    7.62
   0  -2  -4  127.65    2.56
   0  -2  -4  126.07    2.38
   0   2   4  127.74    2.39
   0   2   4  128.15    2.22
   0   2   4  134.53    2.73
   0   2   4  134.59    2.22
   0   2   4  128.55    2.47
  -1  -2  -4   76.08    1.48
  -1  -2  -4   75.97    1.49
   1   2   4   76.12    1.39
   1   2   4   77.04    1.38
   1   2   4   79.49    1.29
   1   2   4   77.33    1.33
   1   2   4   79.74    1.70
  -2  -2  -4  141.23    2.65
  -2  -2  -4  136.17    2.81
  -2  -2  -4  141.04    2.78
   2   2   4  137.18    2.56
   2   2   4  138.97    2.41
   2   2   4  142.98    2.32
   2   2   4  137.98    2.57
   2   2   4  139.49    2.42
  -3  -2  -4   30.29    0.74
  -3  -2  -4   29.91    0.62
  -3  -2  -4   30.07    0.54
  -3  -2  -4   29.87    0.62
  -3  -2  -4   30.35    0.50
  -3  -2  -4   30.37    0.50
   3   2   4   30.57    0.55
   3   2   4   30.96    0.62
   3   2   4   30.44    0.54
   3   2   4   30.72    0.58
   3   2   4   31.40    0.68
   3   2   4   29.88    0.73
  -4  -2  -4  193.41    3.53
  -4  -2  -4  195.15    3.20
  -4  -2  -4  196.49    3.78
  -4  -2  -4  189.66    3.19
  -4  -2  -4  196.91    3.33
  -4  -2  -4  191.23    3.94
   4   2   4  191.78    3.43
   4   2   4  192.88    3.57
   4   2   4  196.41    3.44
  -5  -2  -4  112.49    2.07
  -5  -2  -4  113.42    1.91
  -5  -2  -4  114.17    2.07
  -5  -2  -4  112.32    2.33
  -5  -2  -4  116.27    1.97
  -5  -2  -4  113.15    1.89
   5   2   4  116.24    2.05
   5   2   4  113.15    2.05
   5   2   4  112.21    1.90
  -6  -2  -4   18.65    0.51
  -6  -2  -4   19.32    0.46
  -6  -2  -4   18.74    0.51
  -6  -2  -4   18.83    0.38
   6   2   4   18.98    0.44
   6   2   4   18.59    0.49
   6   2   4   18.92    0.45
  -7  -2  -4    0.28    0.06
  -7  -2  -4    0.30    0.08
  -7  -2  -4    0.16    0.09
   7   2   4    0.25    0.07
  -8  -2  -4    0.82    0.11
   8   2   4    0.83    0.11
   9   2   4   11.61    0.38
   9   2   4   11.87    0.38
   9   2   4   11.92    0.40
  10   2   4   17.26    0.51
  10   2   4   17.64    0.53
  -9   3   4   10.86    0.40
  -8   3   4   17.17    0.50
  -7   3   4   15.73    0.44
   6  -3  -4   36.01    0.89
  -6   3   4   36.62    0.76
   5  -3  -4  102.16    1.99
   5  -3  -4  104.58    1.97
   5  -3  -4  105.71    1.68
  -5   3   4  103.81    1.78
   4  -3  -4   53.64    1.11
   4  -3  -4   54.19    0.87
   4  -3  -4   54.41    1.09
  -4   3   4   55.42    0.97
  -4   3   4   51.67    1.03
   3  -3  -4   77.81    1.46
   3  -3  -4   78.20    1.48
  -3   3   4   78.57    1.39
  -3   3   4   79.57    1.32
   2  -3  -4   -0.05    0.05
   2  -3  -4   -0.10    0.04
  -2   3   4   -0.09    0.05
  -2   3   4    0.05    0.04
   1  -3  -4  147.57    2.95
   1  -3  -4  150.90    2.88
  -1   3   4  152.67    2.54
  -1   3   4  153.53    2.56
   0  -3  -4  397.14    6.98
   0  -3  -4  382.37    7.11
   0   3   4  395.76    8.00
  -1  -3  -4  516.14   10.37
   1   3   4  516.62   10.42
   1   3   4  521.23    8.66
  -2  -3  -4    0.82    0.08
  -2  -3  -4    1.14    0.09
  -2  -3  -4    0.98    0.09
  -2  -3  -4    1.07    0.12
   2   3   4    0.99    0.09
  -3  -3  -4  259.67    4.75
  -3  -3  -4  251.46    4.76
  -3  -3  -4  251.71    5.49
  -3  -3  -4  258.28    4.45
   3   3   4  246.56    5.60
   3   3   4  257.01    4.41
   3   3   4  256.48    4.14
   3   3   4  253.21    4.24
   3   3   4  256.04    4.52
  -4  -3  -4   85.91    1.46
  -4  -3  -4   85.73    1.58
  -4  -3  -4   87.38    1.59
  -4  -3  -4   87.27    1.82
   4   3   4   88.75    1.55
   4   3   4   87.34    1.46
  -5  -3  -4   44.39    1.07
  -5  -3  -4   44.53    0.91
  -5  -3  -4   45.02    0.83
  -5  -3  -4   44.38    0.91
   5   3   4   45.13    0.81
   5   3   4   44.12    0.82
  -6  -3  -4    9.59    0.34
  -6  -3  -4    9.93    0.29
  -6  -3  -4    9.36    0.33
   6   3   4    9.39    0.27
   6   3   4    9.67    0.28
  -7  -3  -4    3.02    0.24
  -7  -3  -4    3.06    0.18
  -7  -3  -4    2.52    0.22
  -7  -3  -4    3.49    0.19
   7   3   4    3.18    0.17
   7   3   4    2.63    0.18
  -8  -3  -4   -0.05    0.07
  -8  -3  -4   -0.04    0.09
   8   3   4    0.00    0.07
   8   3   4   -0.18    0.08
   9   3   4    9.13    0.34
   9   3   4    8.43    0.34
   9   3   4    8.26    0.33
  10   3   4   24.72    0.64
  -8   4   4   37.29    0.84
  -7   4   4    1.28    0.19
   6  -4  -4   62.38    1.35
  -6   4   4   62.12    1.17
   5  -4  -4   75.94    1.51
   5  -4  -4   75.41    1.53
  -5   4   4   76.75    1.35
   4  -4  -4   45.60    0.96
   4  -4  -4   45.26    0.98
  -4   4   4   46.46    0.85
   3  -4  -4   40.35    0.85
   3  -4  -4   39.99    0.83
  -3   4   4   40.43    0.82
  -3   4   4   39.98    0.72
   2  -4  -4   14.71    0.38
   2  -4  -4   14.63    0.37
  -2   4   4   14.87    0.32
  -2   4   4   14.72    0.30
  -2   4   4   14.78    0.38
   1  -4  -4   73.90    1.36
   1  -4  -4   74.87    1.34
  -1   4   4   75.33    1.18
  -1   4   4   73.66    1.30
   0  -4  -4  170.84    3.06
   0  -4  -4  162.74    3.12
   0   4   4  166.02    3.58
  -1  -4  -4  242.68    4.35
  -1  -4  -4  241.45    4.34
   1   4   4  242.12    5.39
  -2  -4  -4    3.62    0.16
  -2  -4  -4    3.88    0.20
  -2  -4  -4    3.68    0.12
  -2  -4  -4    3.80    0.14
   2   4   4    3.75    0.21
  -3  -4  -4   90.69    1.72
  -3  -4  -4   88.76    1.63
  -3  -4  -4   89.96    1.53
  -3  -4  -4   91.66    1.85
   3   4   4   88.38    1.85
  -4  -4  -4  130.42    2.30
  -4  -4  -4  128.81    2.61
  -4  -4  -4  131.84    2.49
  -4  -4  -4  131.06    2.42
   4   4   4  127.09    2.62
   4   4   4  132.34    2.33
   4   4   4  131.90    2.11
   4   4   4  131.46    2.21
  -5  -4  -4   64.65    1.14
  -5  -4  -4   61.70    1.21
  -5  -4  -4   62.02    1.41
  -5  -4  -4   62.54    1.22
   5   4   4   64.09    1.09
   5   4   4   63.24    1.09
  -6  -4  -4    7.40    0.30
  -6  -4  -4    7.60    0.29
  -6  -4  -4    8.03    0.27
   6   4   4    7.56    0.23
   6   4   4    7.58    0.24
  -7  -4  -4    1.19    0.18
  -7  -4  -4    1.44    0.16
  -7  -4  -4    1.08    0.17
   7   4   4    0.95    0.14
   7   4   4    1.44    0.13
  -8  -4  -4    0.48    0.11
  -8  -4  -4   -0.14    0.11
  -9  -4  -4    1.75    0.21
   9   4   4    1.64    0.17
 -10  -4  -4   23.28    0.63
  10   4   4   21.93    0.60
  10   4   4   20.98    0.59
  -8   5   4   21.06    0.59
  -7   5   4   13.22    0.43
   6  -5  -4    5.13    0.32
   6  -5  -4    4.95    0.31
  -6   5   4    4.68    0.25
   5  -5  -4  156.10    2.83
   5  -5  -4  154.66    2.86
  -5   5   4  151.91    2.56
   4  -5  -4  168.27    3.08
   4  -5  -4  173.17    3.07
  -4   5   4  172.79    2.92
   3  -5  -4    3.33    0.20
   3  -5  -4    3.63    0.20
  -3   5   4    3.27    0.15
   2  -5  -4  104.85    1.91
   2  -5  -4  105.84    1.89
  -2   5   4  105.84    1.70
  -2   5   4  105.41    1.71
  -2   5   4  105.18    1.83
   1  -5  -4  166.58    3.20
   1  -5  -4  169.63    3.13
  -1   5   4  169.71    2.96
   0  -5  -4   44.80    0.86
   0  -5  -4   47.55    0.84
   0   5   4   47.01    0.86
  -1  -5  -4   35.68    0.66
  -1  -5  -4   37.17    0.66
   1   5   4   36.59    0.87
  -2  -5  -4   18.17    0.43
  -2  -5  -4   18.10    0.36
  -2  -5  -4   18.73    0.37
   2   5   4   18.49    0.53
  -3  -5  -4    9.12    0.24
  -3  -5  -4    8.90    0.27
  -3  -5  -4    9.36    0.35
  -3  -5  -4    8.74    0.23
   3   5   4    9.01    0.35
  -4  -5  -4   58.44    1.28
  -4  -5  -4   56.62    1.07
  -4  -5  -4   57.93    1.06
  -4  -5  -4   55.47    1.06
   4   5   4   56.75    0.98
   4   5   4   57.16    1.30
  -5  -5  -4  300.37    5.69
  -5  -5  -4  308.06    5.36
  -5  -5  -4  311.24    5.76
   5   5   4  311.09    4.96
   5   5   4  308.31    5.18
   5   5   4  311.68    5.13
   5   5   4  297.59    6.47
  -6  -5  -4   79.20    1.54
  -6  -5  -4   81.54    1.47
  -6  -5  -4   81.14    1.55
   6   5   4   81.91    1.38
   6   5   4   80.94    1.36
  -7  -5  -4   17.68    0.54
  -7  -5  -4   17.60    0.53
  -7  -5  -4   18.48    0.50
   7   5   4   17.89    0.44
   7   5   4   19.28    0.41
  -8  -5  -4   22.85    0.60
  -8  -5  -4   22.42    0.65
   8   5   4   23.25    0.50
   8   5   4   22.71    0.55
  -9  -5  -4   11.94    0.42
   9   5   4   10.90    0.37
 -10  -5  -4    8.63    0.39
  10   5   4    8.22    0.34
  -7   6   4    6.02    0.29
   6  -6  -4    3.24    0.28
   6  -6  -4    3.89    0.31
  -6   6   4    3.68    0.23
   5  -6  -4   65.09    1.38
  -5   6   4   64.50    1.19
   4  -6  -4  302.02    5.50
   4  -6  -4  307.56    5.31
  -4   6   4  307.73    5.17
   3  -6  -4   19.62    0.52
   3  -6  -4   18.78    0.50
  -3   6   4   18.90    0.41
   2  -6  -4  233.46    4.33
   2  -6  -4  227.93    4.41
  -2   6   4  230.96    3.73
  -2   6   4  234.26    3.77
  -2   6   4  236.64    3.82
   1  -6  -4  272.36    4.95
   1  -6  -4  266.67    5.03
  -1   6   4  271.17    4.78
   0  -6  -4    7.66    0.20
   0  -6  -4    7.24    0.21
   0   6   4    7.56    0.25
  -1  -6  -4   30.30    0.56
  -1  -6  -4   31.81    0.56
   1   6   4   31.12    0.80
   1   6   4   31.27    0.61
  -2  -6  -4    4.92    0.21
  -2  -6  -4    5.06    0.13
  -2  -6  -4    5.21    0.14
   2   6   4    5.30    0.27
   2   6   4    5.19    0.17
  -3  -6  -4   48.59    0.88
  -3  -6  -4   48.33    0.95
  -3  -6  -4   49.76    0.90
   3   6   4   48.41    1.15
  -4  -6  -4   54.36    1.02
  -4  -6  -4   53.16    1.00
  -4  -6  -4   53.35    1.04
   4   6   4   53.78    1.27
   4   6   4   55.00    0.94
  -5  -6  -4  217.41    3.98
  -5  -6  -4  213.91    3.94
  -5  -6  -4  221.23    3.89
   5   6   4  209.73    4.37
   5   6   4  215.24    3.49
   5   6   4  221.35    3.63
   5   6   4  221.10    3.45
  -6  -6  -4   22.32    0.56
  -6  -6  -4   23.24    0.58
  -6  -6  -4   22.42    0.57
   6   6   4   23.45    0.44
   6   6   4   23.20    0.47
  -7  -6  -4    1.83    0.25
  -7  -6  -4    1.62    0.21
  -7  -6  -4    2.19    0.23
   7   6   4    1.62    0.18
  -8  -6  -4   19.17    0.58
  -8  -6  -4   19.62    0.56
   8   6   4   18.90    0.48
  -9  -6  -4   20.23    0.59
  -9  -6  -4   20.14    0.63
   9   6   4   19.83    0.52
 -10  -6  -4    4.94    0.33
  10   6   4    4.22    0.27
  -7   7   4   -0.04    0.09
  -6   7   4    1.90    0.19
   5  -7  -4   12.34    0.46
  -5   7   4   12.27    0.36
   4  -7  -4   82.13    1.65
   4  -7  -4   84.60    1.64
  -4   7   4   82.99    1.44
   3  -7  -4   29.04    0.68
   3  -7  -4   28.36    0.68
  -3   7   4   28.74    0.55
   2  -7  -4   12.65    0.36
   2  -7  -4   12.53    0.37
  -2   7   4   12.81    0.24
   1  -7  -4   95.19    1.74
   1  -7  -4   97.86    1.73
  -1   7   4   97.84    1.71
   0  -7  -4  178.56    3.33
   0  -7  -4  188.74    3.30
   0   7   4  184.30    3.02
  -1  -7  -4    7.63    0.17
  -1  -7  -4    7.18    0.17
   1   7   4    7.74    0.25
   1   7   4    6.94    0.34
  -2  -7  -4   -0.02    0.08
   2   7   4    0.07    0.05
   2   7   4    0.07    0.09
  -3  -7  -4    2.45    0.12
  -3  -7  -4    2.14    0.18
  -3  -7  -4    2.11    0.10
   3   7   4    2.18    0.22
   3   7   4    2.22    0.12
  -4  -7  -4   80.93    1.45
  -4  -7  -4   78.46    1.43
  -4  -7  -4   79.34    1.49
   4   7   4   78.42    1.78
   4   7   4   83.75    1.33
  -5  -7  -4   32.28    0.69
  -5  -7  -4   32.92    0.76
  -5  -7  -4   34.03    0.71
   5   7   4   33.81    0.59
   5   7   4   32.49    0.91
  -6  -7  -4   12.09    0.42
  -6  -7  -4   13.04    0.39
  -6  -7  -4   12.57    0.38
   6   7   4   13.35    0.26
   6   7   4   13.01    0.30
   6   7   4   13.37    0.53
  -7  -7  -4   12.55    0.42
  -7  -7  -4   13.31    0.44
  -7  -7  -4   12.17    0.43
   7   7   4   13.13    0.34
  -8  -7  -4    5.78    0.31
  -8  -7  -4    5.97    0.32
   8   7   4    5.52    0.26
  -9  -7  -4   23.33    0.70
  -9  -7  -4   24.20    0.67
   9   7   4   23.69    0.59
 -10  -7  -4   19.89    0.62
  10   7   4   19.77    0.56
  -6   8   4    9.31    0.35
   5  -8  -4   19.23    0.60
   5  -8  -4   18.82    0.60
  -5   8   4   18.74    0.48
   4  -8  -4   12.72    0.45
   4  -8  -4   13.18    0.46
  -4   8   4   12.54    0.35
   3  -8  -4    3.57    0.23
   3  -8  -4    3.39    0.22
  -3   8   4    3.57    0.16
   2  -8  -4    6.01    0.25
   2  -8  -4    5.80    0.25
   1  -8  -4   53.63    1.02
   1  -8  -4   53.00    1.03
   0  -8  -4   77.74    1.42
   0  -8  -4   81.34    1.41
   0   8   4   78.48    1.43
  -1  -8  -4   23.66    0.44
  -1  -8  -4   22.04    0.44
   1   8   4   22.49    0.71
   1   8   4   24.38    0.54
   2   8   4    1.42    0.15
   2   8   4    1.62    0.21
  -3  -8  -4   51.88    1.07
  -3  -8  -4   49.50    0.91
  -3  -8  -4   52.90    0.94
   3   8   4   51.85    1.27
   3   8   4   53.31    0.93
  -4  -8  -4   37.13    0.73
  -4  -8  -4   37.53    0.85
  -4  -8  -4   39.20    0.74
   4   8   4   38.84    0.68
   4   8   4   37.56    1.02
  -5  -8  -4    5.22    0.29
  -5  -8  -4    5.05    0.21
  -5  -8  -4    5.22    0.22
   5   8   4    5.21    0.14
   5   8   4    5.16    0.34
  -6  -8  -4   10.37    0.33
  -6  -8  -4   10.59    0.40
  -6  -8  -4   10.81    0.35
   6   8   4   10.81    0.49
  -7  -8  -4    1.48    0.20
  -7  -8  -4    1.53    0.18
  -7  -8  -4    1.53    0.19
   7   8   4    1.53    0.13
  -8  -8  -4    7.85    0.36
  -8  -8  -4    8.29    0.39
   8   8   4    7.78    0.29
  -9  -8  -4   16.15    0.57
  -9  -8  -4   16.17    0.56
   9   8   4   16.92    0.48
   5  -9  -4   23.73    0.70
   5  -9  -4   23.20    0.70
  -5   9   4   23.82    0.58
   4  -9  -4   12.99    0.48
  -4   9   4   13.31    0.38
   3  -9  -4    3.11    0.25
   3  -9  -4    3.09    0.24
  -3   9   4    2.93    0.18
   2  -9  -4    8.21    0.31
   2  -9  -4    8.02    0.30
   1  -9  -4   52.78    1.05
   1  -9  -4   55.28    1.05
   0  -9  -4   23.16    0.48
   0  -9  -4   22.03    0.48
   0   9   4   23.22    0.75
  -1  -9  -4    8.02    0.19
  -1  -9  -4    7.42    0.20
   1   9   4    8.08    0.29
   1   9   4    7.70    0.41
   2   9   4    0.46    0.15
   2   9   4    0.24    0.07
  -3  -9  -4    3.75    0.13
  -3  -9  -4    3.66    0.26
   3   9   4    3.67    0.17
   3   9   4    3.77    0.31
  -4  -9  -4    1.18    0.11
  -4  -9  -4    0.94    0.15
  -4  -9  -4    1.37    0.11
   4   9   4    1.25    0.23
  -5  -9  -4   27.39    0.72
  -5  -9  -4   27.07    0.59
  -5  -9  -4   27.99    0.60
   5   9   4   27.18    0.86
  -6  -9  -4   58.20    1.24
  -6  -9  -4   56.30    1.14
  -6  -9  -4   58.85    1.16
   6   9   4   57.93    1.46
  -7  -9  -4    4.48    0.32
  -7  -9  -4    4.29    0.26
  -7  -9  -4    4.48    0.27
   7   9   4    4.94    0.38
  -8  -9  -4   25.59    0.70
  -8  -9  -4   25.54    0.75
   8   9   4   25.25    0.58
  -9  -9  -4   35.48    0.93
  -9  -9  -4   34.27    0.90
   9   9   4   35.56    0.77
   4 -10  -4   29.36    0.80
   4 -10  -4   30.52    0.80
  -4  10   4   30.93    0.66
   3 -10  -4    0.84    0.15
   3 -10  -4    0.73    0.14
   2 -10  -4   22.93    0.58
   2 -10  -4   21.97    0.58
   1 -10  -4   79.98    1.45
   1 -10  -4   73.60    1.44
   0 -10  -4   19.19    0.44
   0 -10  -4   20.13    0.45
   0  10   4   19.47    0.72
  -1 -10  -4    8.60    0.22
  -1 -10  -4    9.30    0.22
   1  10   4    8.89    0.47
   2  10   4    6.34    0.39
   3  10   4    0.33    0.15
  -4 -10  -4    0.09    0.05
  -4 -10  -4    0.02    0.04
  -4 -10  -4   -0.03    0.11
   4  10   4    0.13    0.14
  -5 -10  -4   33.13    0.70
  -5 -10  -4   35.32    0.71
  -5 -10  -4   33.64    0.86
   5  10   4   33.21    1.02
  -6 -10  -4   48.88    1.01
  -6 -10  -4   48.45    1.13
  -6 -10  -4   51.34    1.03
   6  10   4   50.01    1.34
  -7 -10  -4    0.08    0.15
  -7 -10  -4    0.09    0.11
  -7 -10  -4   -0.01    0.10
  -7 -10  -4    0.13    0.10
   7  10   4    0.38    0.19
  -8 -10  -4   27.62    0.74
  -8 -10  -4   28.40    0.82
   2 -11  -4    1.64    0.19
   2 -11  -4    1.61    0.21
   1 -11  -4   19.64    0.51
   1 -11  -4   21.14    0.52
   0 -11  -4   23.13    0.51
   0 -11  -4   21.74    0.50
   0  11   4   22.29    0.82
  -1 -11  -4    0.97    0.10
  -1 -11  -4    1.18    0.11
   1  11   4    1.11    0.23
   2  11   4    0.57    0.18
   3  11   4    5.47    0.41
  -4 -11  -4    3.93    0.16
  -4 -11  -4    3.65    0.15
  -4 -11  -4    4.02    0.30
   4  11   4    3.56    0.37
  -5 -11  -4    8.60    0.27
  -5 -11  -4    9.25    0.44
  -5 -11  -4    9.16    0.28
   5  11   4    8.27    0.50
  -6 -11  -4   12.54    0.39
  -6 -11  -4   12.48    0.38
  -6 -11  -4   12.64    0.51
   6  11   4   12.72    0.60
  -7 -11  -4   -0.06    0.08
  -7 -11  -4   -0.17    0.13
   0 -12  -4   17.24    0.43
   0 -12  -4   16.44    0.42
  -1 -12  -4    5.49    0.19
  -1 -12  -4    5.36    0.19
   2  12   4    2.79    0.36
   3  12   4    7.08    0.48
   4  12   4    5.72    0.46
  -5 -12  -4    6.09    0.38
  -5 -12  -4    6.40    0.23
  -5 -12  -4    5.78    0.22
   5  12   4    6.07    0.46
  -4 -10   5    0.20    0.10
  -4 -10   5    0.21    0.16
  -4 -10   5    0.16    0.10
  -3 -10   5    5.94    0.31
  -3 -10   5    5.97    0.32
  -3 -10   5    5.72    0.38
  -2 -10   5    7.76    0.35
  -2 -10   5    7.74    0.42
  -2 -10   5    7.82    0.35
  -1 -10   5    7.53    0.34
  -1 -10   5    7.16    0.40
  -1 -10   5    6.99    0.32
   0 -10   5    4.83    0.28
   0 -10   5    4.85    0.29
   0 -10   5    4.34    0.35
   1 -10   5    1.28    0.21
   1 -10   5    1.20    0.20
   2 -10   5   15.33    0.52
   2 -10   5   16.37    0.55
   6   9  -5    2.39    0.19
  -6  -9   5    2.29    0.26
  -6  -9   5    2.08    0.31
   5   9  -5    6.91    0.25
  -5  -9   5    6.39    0.40
  -5  -9   5    6.56    0.34
  -5  -9   5    7.10    0.35
  -4  -9   5    0.12    0.10
  -4  -9   5    0.10    0.14
  -4  -9   5    0.23    0.10
  -3  -9   5   30.10    0.76
  -3  -9   5   31.31    0.77
  -3  -9   5   31.35    0.85
  -2  -9   5   25.11    0.72
  -2  -9   5   25.79    0.67
  -2  -9   5   24.21    0.65
  -1  -9   5    6.34    0.36
  -1  -9   5    5.89    0.29
  -1  -9   5    6.05    0.30
   0  -9   5    0.60    0.12
   0  -9   5    0.64    0.12
   0  -9   5    0.60    0.15
   1  -9   5   15.20    0.47
   1  -9   5   15.06    0.48
   1  -9   5   15.25    0.49
  -2   9  -5   20.15    0.48
   2  -9   5   20.00    0.60
   2  -9   5   19.48    0.58
   2  -9   5   19.67    0.57
  -3   9  -5    6.08    0.26
   3  -9   5    6.09    0.33
  -4   9  -5    0.42    0.10
   4  -9   5    0.30    0.12
   7   8  -5    7.87    0.32
  -7  -8   5    7.40    0.44
  -7  -8   5    7.62    0.40
   6   8  -5   21.15    0.51
  -6  -8   5   20.44    0.70
  -6  -8   5   21.13    0.65
   5   8  -5    2.19    0.16
  -5  -8   5    1.89    0.25
  -5  -8   5    2.14    0.23
  -5  -8   5    2.04    0.23
   4   8  -5   13.60    0.33
  -4  -8   5   13.14    0.52
  -4  -8   5   13.37    0.45
  -4  -8   5   12.80    0.45
   3   8  -5   17.63    0.36
  -3  -8   5   16.59    0.51
  -3  -8   5   17.15    0.57
  -3  -8   5   16.95    0.51
  -2  -8   5   11.71    0.40
  -2  -8   5   10.61    0.38
  -2  -8   5   11.48    0.45
  -1  -8   5   10.86    0.38
  -1  -8   5   11.12    0.42
  -1  -8   5   11.02    0.39
  -1  -8   5   11.14    0.33
   0  -8   5   13.79    0.43
   0  -8   5   14.64    0.46
   0  -8   5   14.85    0.48
   0  -8   5   14.42    0.42
  -1   8  -5    5.90    0.21
   1  -8   5    5.88    0.28
   1  -8   5    6.00    0.31
   1  -8   5    5.70    0.28
   1  -8   5    6.28    0.32
  -2   8  -5   69.52    1.21
   2  -8   5   66.49    1.37
   2  -8   5   66.51    1.33
   2  -8   5   67.86    1.40
  -3   8  -5   36.97    0.77
   3  -8   5   37.97    0.91
   3  -8   5   37.35    0.89
   3  -8   5   37.01    0.89
  -4   8  -5    1.49    0.18
   4  -8   5    1.57    0.24
  -5   8  -5   17.90    0.51
   5  -8   5   18.64    0.61
   7   7  -5   27.45    0.65
  -7  -7   5   27.75    0.84
  -7  -7   5   28.27    0.81
   6   7  -5   43.82    0.86
  -6  -7   5   43.40    1.03
  -6  -7   5   41.64    1.06
   5   7  -5    0.06    0.06
  -5  -7   5    0.10    0.10
  -5  -7   5    0.15    0.10
  -5  -7   5    0.11    0.12
   4   7  -5   70.42    1.18
  -4  -7   5   68.00    1.38
  -4  -7   5   67.16    1.42
  -4  -7   5   66.80    1.39
   3   7  -5   23.01    0.44
  -3  -7   5   21.58    0.64
  -3  -7   5   23.26    0.59
  -3  -7   5   22.04    0.59
   2   7  -5    0.35    0.09
   2   7  -5    0.21    0.04
  -2  -7   5    0.14    0.08
  -2  -7   5    0.36    0.06
  -2  -7   5    0.22    0.08
  -2  -7   5    0.18    0.09
   1   7  -5   12.77    0.26
  -1  -7   5   12.78    0.43
  -1  -7   5   12.63    0.41
  -1  -7   5   12.28    0.39
  -1  -7   5   12.81    0.34
   0   7  -5   25.45    0.46
   0   7  -5   25.20    0.58
   0  -7   5   24.98    0.57
   0  -7   5   24.78    0.63
   0  -7   5   24.84    0.60
   0  -7   5   25.59    0.64
  -1   7  -5    0.40    0.06
   1  -7   5    0.51    0.12
   1  -7   5    0.54    0.10
   1  -7   5    0.29    0.09
  -2   7  -5   71.98    1.24
   2  -7   5   72.70    1.44
   2  -7   5   69.70    1.36
   2  -7   5   69.94    1.41
  -3   7  -5   85.03    1.53
   3  -7   5   90.89    1.74
   3  -7   5   86.26    1.71
   3  -7   5   86.95    1.65
  -4   7  -5    9.18    0.33
   4  -7   5    9.38    0.41
   4  -7   5    9.23    0.39
  -5   7  -5   26.13    0.63
   5  -7   5   26.30    0.74
  -6   7  -5   37.81    0.85
   8   6  -5    4.72    0.27
   7   6  -5   15.59    0.45
  -7  -6   5   16.43    0.58
   6   6  -5   13.62    0.39
  -6  -6   5   13.83    0.49
   5   6  -5   13.26    0.35
  -5  -6   5   13.56    0.46
  -5  -6   5   13.33    0.45
   4   6  -5    9.35    0.26
  -4  -6   5    9.04    0.35
  -4  -6   5    8.65    0.39
  -4  -6   5    9.02    0.34
   3   6  -5   97.04    1.79
   3   6  -5   96.20    1.55
  -3  -6   5   92.06    1.77
  -3  -6   5   95.22    1.54
  -3  -6   5   94.86    1.79
  -3  -6   5   91.37    1.78
   2   6  -5   89.64    1.41
   2   6  -5   83.58    1.71
  -2  -6   5   89.49    1.47
  -2  -6   5   85.19    1.65
  -2  -6   5   85.35    1.62
  -2  -6   5   88.74    1.65
   1   6  -5   27.90    0.49
   1   6  -5   27.63    0.48
  -1  -6   5   27.44    0.64
  -1  -6   5   27.69    0.57
  -1  -6   5   27.06    0.65
  -1  -6   5   27.45    0.65
   0   6  -5   47.79    0.79
   0   6  -5   48.01    0.91
   0   6  -5   47.53    0.80
   0  -6   5   46.02    0.97
   0  -6   5   48.04    0.96
   0  -6   5   47.85    1.00
   0  -6   5   47.95    0.91
  -1   6  -5   24.39    0.58
  -1   6  -5   25.03    0.48
   1  -6   5   24.87    0.62
   1  -6   5   24.70    0.58
   1  -6   5   25.15    0.60
   1  -6   5   24.77    0.58
  -2   6  -5    5.22    0.20
   2  -6   5    4.47    0.24
   2  -6   5    4.35    0.24
   2  -6   5    4.63    0.25
  -3   6  -5   83.33    1.48
   3  -6   5   88.81    1.68
   3  -6   5   83.81    1.65
   3  -6   5   85.08    1.59
  -4   6  -5   16.03    0.43
   4  -6   5   16.57    0.52
   4  -6   5   16.37    0.51
   4  -6   5   16.86    0.52
  -5   6  -5   10.77    0.36
   5  -6   5   10.82    0.43
   5  -6   5   10.93    0.43
  -6   6  -5   42.70    0.91
  -7   6  -5   25.38    0.65
   8   5  -5   10.41    0.38
   7   5  -5   -0.07    0.07
  -7  -5   5    0.09    0.10
   6   5  -5    1.82    0.16
  -6  -5   5    2.20    0.23
   5   5  -5   26.18    0.56
  -5  -5   5   26.63    0.69
  -5  -5   5   26.26    0.68
   4   5  -5   10.09    0.27
  -4  -5   5    9.97    0.23
  -4  -5   5   10.22    0.23
  -4  -5   5    9.97    0.36
  -4  -5   5   10.05    0.36
   3   5  -5   81.93    1.35
  -3  -5   5   80.41    1.55
  -3  -5   5   81.39    1.34
  -3  -5   5   79.91    1.56
   2   5  -5  352.09    5.63
   2   5  -5  335.37    6.58
  -2  -5   5  345.22    6.46
  -2  -5   5  339.28    6.46
  -2  -5   5  340.97    5.85
  -2  -5   5  334.85    6.45
   1   5  -5   69.52    1.13
   1   5  -5   70.02    1.13
  -1  -5   5   69.47    1.21
  -1  -5   5   68.43    1.33
  -1  -5   5   69.83    1.34
  -1  -5   5   68.32    1.29
   0   5  -5  104.65    1.66
   0   5  -5  104.14    1.67
   0  -5   5  104.36    1.92
   0  -5   5  103.14    1.77
   0  -5   5  102.96    1.90
   0  -5   5  104.46    1.81
  -1   5  -5  149.95    2.47
  -1   5  -5  147.72    2.46
   1  -5   5  149.61    2.47
   1  -5   5  146.10    2.72
   1  -5   5  146.11    2.54
   1  -5   5  147.01    2.73
  -2   5  -5   10.00    0.27
  -2   5  -5   10.66    0.34
   2  -5   5   10.10    0.35
   2  -5   5    9.59    0.33
   2  -5   5    9.88    0.33
  -3   5  -5    6.53    0.23
   3  -5   5    5.77    0.27
   3  -5   5    6.17    0.27
   3  -5   5    6.51    0.29
  -4   5  -5    3.04    0.18
   4  -5   5    2.68    0.23
   4  -5   5    3.12    0.22
   4  -5   5    3.19    0.23
  -5   5  -5    0.27    0.08
   5  -5   5    0.28    0.11
   5  -5   5    0.28    0.10
  -6   5  -5   14.19    0.43
   6  -5   5   13.82    0.50
   6  -5   5   14.40    0.51
  -7   5  -5   38.19    0.85
  -8   5  -5    1.92    0.23
   9   4  -5   25.09    0.67
   8   4  -5   23.10    0.60
   7   4  -5    1.03    0.16
   6   4  -5    1.63    0.16
  -6  -4   5    1.50    0.22
   5   4  -5   15.45    0.39
  -5  -4   5   15.20    0.47
  -5  -4   5   15.25    0.47
  -5  -4   5   15.13    0.33
   4   4  -5    5.03    0.19
  -4  -4   5    5.01    0.25
  -4  -4   5    4.86    0.16
  -4  -4   5    4.71    0.25
   3   4  -5  160.48    2.64
  -3  -4   5  153.01    2.65
  -3  -4   5  152.83    2.81
  -3  -4   5  161.62    2.81
   2   4  -5  412.12    6.74
  -2  -4   5  408.62    6.87
  -2  -4   5  411.38    7.54
  -2  -4   5  396.92    7.62
   1   4  -5   13.12    0.28
   1   4  -5   12.99    0.28
  -1  -4   5   12.83    0.37
  -1  -4   5   13.05    0.32
  -1  -4   5   13.53    0.37
  -1  -4   5   12.48    0.36
   0   4  -5   32.18    0.57
   0   4  -5   32.21    0.57
   0  -4   5   32.66    0.71
   0  -4   5   31.57    0.69
   0  -4   5   32.67    0.66
   0  -4   5   32.15    0.64
  -1   4  -5  133.30    2.18
  -1   4  -5  130.72    2.21
   1  -4   5  129.48    2.48
   1  -4   5  129.67    2.46
   1  -4   5  127.47    2.24
   1  -4   5  128.47    2.15
  -2   4  -5  212.85    3.68
  -2   4  -5  211.91    3.43
   2  -4   5  202.14    3.66
   2  -4   5  211.14    3.70
   2  -4   5  212.79    4.08
   2  -4   5  207.89    4.06
  -3   4  -5   40.28    0.77
  -3   4  -5   40.65    0.74
  -3   4  -5   40.87    0.84
   3  -4   5   41.60    0.89
   3  -4   5   39.10    0.84
   3  -4   5   40.27    0.87
  -4   4  -5    0.17    0.07
  -4   4  -5    0.05    0.06
   4  -4   5   -0.15    0.08
   4  -4   5    0.11    0.08
   4  -4   5    0.25    0.09
  -5   4  -5   31.42    0.67
   5  -4   5   31.23    0.76
   5  -4   5   29.51    0.73
   5  -4   5   30.32    0.76
  -6   4  -5   42.52    0.88
   6  -4   5   43.39    0.98
   6  -4   5   42.99    1.01
  -7   4  -5   15.76    0.46
   7  -4   5   16.28    0.55
  -8   4  -5    0.15    0.09
   9   3  -5    2.47    0.24
   8   3  -5    9.62    0.36
   7   3  -5   27.29    0.63
  -7  -3   5   26.54    0.81
   6   3  -5   35.36    0.75
  -6  -3   5   37.42    0.71
  -6  -3   5   37.32    0.89
  -6  -3   5   34.90    0.98
   5   3  -5    2.37    0.16
  -5  -3   5    2.20    0.23
  -5  -3   5    2.26    0.21
  -5  -3   5    1.90    0.14
   4   3  -5   92.23    1.57
  -4  -3   5   92.58    1.77
  -4  -3   5   93.88    1.55
  -4  -3   5   95.20    1.77
  -4  -3   5   91.84    2.10
   3   3  -5  155.88    2.75
  -3  -3   5  159.95    2.83
  -3  -3   5  151.07    3.49
  -3  -3   5  153.24    3.02
   2   3  -5   24.88    0.47
  -2  -3   5   24.25    0.49
  -2  -3   5   24.46    0.56
  -2  -3   5   24.14    0.57
   0   3  -5    9.62    0.22
   0   3  -5    9.36    0.23
   0  -3   5    9.32    0.27
   0  -3   5    9.54    0.30
   0  -3   5    9.33    0.28
   0  -3   5    9.33    0.26
  -1   3  -5    1.17    0.13
  -1   3  -5    1.14    0.10
   1  -3   5    1.11    0.14
   1  -3   5    1.67    0.13
   1  -3   5    1.41    0.11
  -2   3  -5  294.99    5.12
  -2   3  -5  295.17    5.23
   2  -3   5  297.54    5.57
   2  -3   5  292.01    5.53
   2  -3   5  289.02    5.26
   2  -3   5  293.34    5.02
  -3   3  -5  163.20    2.88
  -3   3  -5  161.90    2.70
   3  -3   5  158.68    2.93
   3  -3   5  163.97    2.88
   3  -3   5  161.28    2.92
  -4   3  -5    0.40    0.08
  -4   3  -5    0.33    0.06
   4  -3   5    0.31    0.09
   4  -3   5    0.23    0.10
   4  -3   5    0.29    0.09
  -5   3  -5   72.51    1.23
  -5   3  -5   73.89    1.32
   5  -3   5   73.80    1.48
   5  -3   5   73.71    1.47
  -6   3  -5   93.28    1.66
   6  -3   5   96.83    1.87
   6  -3   5   92.85    1.76
  -7   3  -5    4.25    0.24
   7  -3   5    4.00    0.28
  -8   3  -5    0.82    0.12
  -9   3  -5   -0.02    0.09
   9   2  -5    4.21    0.26
   8   2  -5   17.04    0.49
   7   2  -5   14.70    0.43
  -7  -2   5   15.35    0.57
   6   2  -5   42.21    0.86
  -6  -2   5   43.67    0.75
  -6  -2   5   44.12    0.84
  -6  -2   5   44.20    1.01
  -6  -2   5   43.61    1.14
   5   2  -5   15.53    0.40
  -5  -2   5   16.66    0.49
  -5  -2   5   16.05    0.57
  -5  -2   5   16.26    0.39
  -5  -2   5   15.68    0.39
  -5  -2   5   16.55    0.32
  -5  -2   5   16.12    0.49
   4   2  -5   78.41    1.34
  -4  -2   5   78.71    1.51
  -4  -2   5   77.60    1.33
  -4  -2   5   77.94    1.79
  -4  -2   5   76.06    1.25
  -4  -2   5   76.73    1.50
  -4  -2   5   79.15    1.26
   3   2  -5  259.51    4.50
   3   2  -5  266.77    4.68
  -3  -2   5  255.72    4.14
  -3  -2   5  246.44    5.97
  -3  -2   5  259.81    4.82
  -3  -2   5  252.40    4.12
  -3  -2   5  260.98    4.80
   2   2  -5  221.88    3.87
   2   2  -5  227.79    4.10
  -2  -2   5  218.30    4.33
  -2  -2   5  213.39    5.00
  -2  -2   5  223.97    4.09
   1   2  -5   38.64    0.73
   1   2  -5   37.57    0.75
   1   2  -5   37.62    0.67
  -1  -2   5   37.56    0.78
  -1  -2   5   37.40    0.96
  -1  -2   5   37.75    0.78
   0   2  -5   80.31    1.39
   0   2  -5   79.04    1.47
   0  -2   5   80.93    1.49
   0  -2   5   81.72    1.51
   0  -2   5   83.41    1.51
  -1   2  -5  200.81    3.76
  -1   2  -5  202.51    3.56
   1  -2   5  203.17    3.53
   1  -2   5  204.25    3.98
   1  -2   5  197.73    3.91
   1  -2   5  200.20    3.79
  -2   2  -5  247.85    4.45
  -2   2  -5  260.37    4.62
  -2   2  -5  253.79    4.67
   2  -2   5  261.71    5.00
   2  -2   5  250.44    4.07
   2  -2   5  239.40    4.07
   2  -2   5  253.09    4.18
   2  -2   5  245.43    4.48
   2  -2   5  254.94    4.77
  -3   2  -5   63.24    1.21
  -3   2  -5   64.27    1.16
  -3   2  -5   63.84    1.11
   3  -2   5   63.20    1.23
   3  -2   5   62.01    1.22
   3  -2   5   64.38    1.04
   3  -2   5   62.28    1.04
  -4   2  -5    0.86    0.13
  -4   2  -5    0.94    0.14
  -4   2  -5    0.97    0.07
  -4   2  -5    0.88    0.15
   4  -2   5    1.06    0.16
   4  -2   5    1.07    0.15
   4  -2   5    0.87    0.09
  -5   2  -5    7.95    0.19
  -5   2  -5    8.35    0.28
  -5   2  -5    8.22    0.32
   5  -2   5    8.12    0.22
   5  -2   5    8.29    0.33
   5  -2   5    8.12    0.31
   5  -2   5    8.15    0.33
  -6   2  -5  121.41    2.09
   6  -2   5  124.25    2.01
   6  -2   5  122.68    2.32
  -7   2  -5   52.22    1.03
   7  -2   5   52.26    1.12
   7  -2   5   55.46    0.96
  -8   2  -5    0.80    0.12
   8  -2   5    0.67    0.14
  -9   2  -5    5.41    0.29
   9   1  -5   16.38    0.50
   8   1  -5   20.43    0.55
  -8  -1   5   20.48    0.72
   7   1  -5    5.39    0.25
  -7  -1   5    5.51    0.35
  -7  -1   5    5.49    0.21
   6   1  -5    2.76    0.18
  -6  -1   5    2.84    0.16
  -6  -1   5    2.95    0.23
  -6  -1   5    2.80    0.18
  -6  -1   5    3.38    0.28
   5   1  -5    1.74    0.14
   5   1  -5    1.68    0.19
  -5  -1   5    1.97    0.21
  -5  -1   5    1.72    0.17
  -5  -1   5    1.66    0.18
  -5  -1   5    1.67    0.13
  -5  -1   5    1.50    0.15
   4   1  -5    0.08    0.06
   4   1  -5    0.09    0.05
  -4  -1   5    0.04    0.05
  -4  -1   5    0.03    0.06
  -4  -1   5    0.17    0.06
   3   1  -5  133.46    2.36
   3   1  -5  130.28    2.35
  -3  -1   5  131.10    2.26
  -3  -1   5  130.08    3.01
  -3  -1   5  130.36    2.36
  -3  -1   5  133.05    2.36
   2   1  -5  485.21    8.56
   2   1  -5  462.37    8.39
   2   1  -5  471.19    7.74
  -2  -1   5  450.79    7.63
  -2  -1   5  437.17   10.21
  -2  -1   5  463.64    8.57
  -2  -1   5  466.69    8.51
   1   1  -5  157.44    2.93
   1   1  -5  158.54    2.81
   1   1  -5  162.28    3.12
  -1  -1   5  155.72    2.89
  -1  -1   5  153.47    2.69
  -1  -1   5  150.83    3.70
  -1  -1   5  158.33    3.08
  -1  -1   5  154.80    2.74
   0   1  -5  163.66    3.24
   0   1  -5  156.97    2.96
   0   1  -5  157.12    2.84
   0   1  -5  159.38    3.16
   0  -1   5  158.15    3.09
   0  -1   5  154.89    2.85
   0  -1   5  155.71    3.88
   0  -1   5  158.30    2.71
   0  -1   5  149.47    2.69
  -1   1  -5  840.91   14.78
  -2   1  -5  148.67    2.72
  -2   1  -5  149.79    2.73
  -2   1  -5  152.96    2.82
  -2   1  -5  149.97    2.63
   2  -1   5  151.25    2.80
   2  -1   5  150.93    2.65
   2  -1   5  148.26    2.44
   2  -1   5  154.24    3.02
   2  -1   5  150.41    2.94
  -3   1  -5   25.05    0.56
  -3   1  -5   25.15    0.50
  -3   1  -5   25.14    0.56
   3  -1   5   24.59    0.55
   3  -1   5   24.79    0.47
   3  -1   5   24.93    0.57
   3  -1   5   25.38    0.57
  -4   1  -5   17.74    0.46
  -4   1  -5   18.42    0.41
  -4   1  -5   18.20    0.45
  -4   1  -5   18.51    0.47
   4  -1   5   18.41    0.39
   4  -1   5   17.78    0.45
   4  -1   5   18.90    0.48
   4  -1   5   17.97    0.47
  -5   1  -5    1.57    0.15
  -5   1  -5    1.77    0.16
   5  -1   5    1.56    0.16
   5  -1   5    1.78    0.12
   5  -1   5    1.50    0.12
   5  -1   5    1.96    0.18
   5  -1   5    1.59    0.16
  -6   1  -5    6.30    0.24
   6  -1   5    6.55    0.23
   6  -1   5    5.99    0.27
   6  -1   5    6.29    0.29
   6  -1   5    6.10    0.30
  -7   1  -5   52.11    1.00
   7  -1   5   51.80    1.09
   7  -1   5   54.04    0.99
  -8   1  -5   42.31    0.87
   8  -1   5   41.80    0.96
   8  -1   5   43.70    0.85
  -9   1  -5    5.05    0.27
   9  -1   5    5.01    0.26
 -10   1  -5   30.05    0.72
   9   0  -5   17.54    0.52
   8   0  -5   36.27    0.79
  -8   0   5   35.51    0.75
   7   0  -5   23.20    0.56
  -7   0   5   23.45    0.54
   6   0  -5    0.05    0.06
  -6   0   5    0.16    0.08
  -6   0   5    0.09    0.07
   5   0  -5    0.05    0.05
   5   0  -5    0.06    0.07
  -5   0   5    0.18    0.08
  -5   0   5    0.08    0.07
  -5   0   5    0.02    0.07
  -5   0   5    0.05    0.05
   4   0  -5    0.21    0.05
   4   0  -5    0.08    0.05
   4   0  -5    0.09    0.06
  -4   0   5    0.19    0.06
  -4   0   5    0.14    0.06
  -4   0   5    0.09    0.06
  -4   0   5    0.06    0.04
   3   0  -5  122.18    2.21
   3   0  -5  122.96    2.22
  -3   0   5  122.43    2.07
  -3   0   5  125.66    2.23
  -3   0   5  123.02    2.22
   2   0  -5  614.17   11.08
  -2   0   5  630.97   11.66
  -2   0   5  585.40   10.11
  -2   0   5  636.34   11.24
  -2   0   5  615.28   11.14
   1   0  -5  307.56    5.25
   1   0  -5  305.62    5.73
  -1   0   5  301.22    5.68
  -1   0   5  311.35    5.77
  -1   0   5  292.55    6.84
  -1   0   5  295.27    5.17
  -1   0   5  305.62    5.91
   0   0  -5  203.16    3.57
   0   0  -5  201.50    4.05
   0   0  -5  201.67    3.68
   0   0   5  203.93    3.81
   0   0   5  196.33    4.10
   0   0   5  197.69    4.81
   0   0   5  199.91    3.90
   0   0   5  196.84    3.50
  -1   0  -5 1000.00   20.77
  -2   0  -5  272.67    5.76
  -2   0  -5  278.46    4.76
  -2   0  -5  272.16    6.04
  -2   0  -5  274.90    5.22
   2   0   5  268.91    4.72
   2   0   5  280.98    5.17
   2   0   5  273.00    5.10
   2   0   5  267.10    4.88
  -3   0  -5    2.78    0.15
  -3   0  -5    2.85    0.13
  -3   0  -5    2.75    0.15
   3   0   5    2.86    0.13
   3   0   5    2.78    0.15
   3   0   5    2.90    0.16
   3   0   5    2.72    0.15
  -4   0  -5    9.30    0.25
  -4   0  -5   10.25    0.30
  -4   0  -5    9.49    0.31
   4   0   5    9.70    0.31
   4   0   5    9.33    0.29
   4   0   5    9.88    0.26
   4   0   5    9.46    0.30
  -5   0  -5   27.08    0.60
  -5   0  -5   27.56    0.65
  -5   0  -5   27.49    0.55
   5   0   5   27.33    0.55
   5   0   5   26.20    0.60
   5   0   5   26.78    0.63
  -6   0  -5   27.01    0.63
  -6   0  -5   27.61    0.57
  -6   0  -5   27.49    0.68
   6   0   5   27.00    0.66
   6   0   5   26.25    0.62
   6   0   5   27.09    0.57
  -7   0  -5   69.83    1.24
   7   0   5   70.40    1.26
   7   0   5   67.57    1.33
   7   0   5   69.30    1.25
  -8   0  -5   13.64    0.38
   8   0   5   13.38    0.45
   8   0   5   13.66    0.39
  -9   0  -5   10.80    0.36
   9   0   5   11.43    0.43
   9   0   5   11.32    0.38
 -10   0  -5    8.99    0.34
  10   0   5    9.24    0.37
  -9   1   5    5.20    0.27
   8  -1  -5   23.23    0.57
  -8   1   5   22.01    0.56
   7  -1  -5   39.84    0.82
  -7   1   5   39.06    0.81
   6  -1  -5   12.59    0.36
  -6   1   5   12.67    0.36
   5  -1  -5    3.49    0.23
   5  -1  -5    3.36    0.19
   5  -1  -5    3.22    0.24
  -5   1   5    3.34    0.24
  -5   1   5    3.26    0.21
  -5   1   5    3.58    0.19
   4  -1  -5   76.25    1.46
   4  -1  -5   73.22    1.43
   4  -1  -5   74.65    1.29
  -4   1   5   73.98    1.43
  -4   1   5   71.92    1.44
  -4   1   5   75.60    1.34
  -4   1   5   75.46    1.29
   3  -1  -5  193.73    3.50
   3  -1  -5  203.21    3.94
   3  -1  -5  198.74    3.43
  -3   1   5  196.65    3.56
  -3   1   5  196.60    3.44
  -3   1   5  187.68    3.49
  -3   1   5  198.36    3.61
   2  -1  -5  174.26    3.37
   2  -1  -5  171.69    3.01
   2  -1  -5  174.27    3.07
  -2   1   5  173.23    3.21
  -2   1   5  172.31    3.07
  -2   1   5  172.69    3.39
   1  -1  -5    3.51    0.15
   1  -1  -5    3.33    0.13
  -1   1   5    3.33    0.13
  -1   1   5    3.55    0.17
  -1   1   5    3.55    0.15
  -1   1   5    3.98    0.16
   0  -1  -5   68.50    1.28
   0  -1  -5   70.22    1.28
   0  -1  -5   69.51    1.30
   0  -1  -5   69.74    1.14
   0  -1  -5   68.64    1.49
   0   1   5   71.35    1.38
   0   1   5   68.99    1.29
   0   1   5   69.67    1.18
   0   1   5   70.09    1.27
  -1  -1  -5  268.90    5.15
  -1  -1  -5  281.61    4.69
  -1  -1  -5  277.67    5.74
  -1  -1  -5  285.42    5.33
  -1  -1  -5  275.13    4.69
   1   1   5  290.35    4.70
   1   1   5  272.25    4.77
   1   1   5  281.07    5.19
   1   1   5  273.37    5.82
   1   1   5  274.67    5.21
   1   1   5  267.83    6.16
  -2  -1  -5  412.40    6.69
  -2  -1  -5  406.79    7.45
  -2  -1  -5  397.10    8.20
  -2  -1  -5  420.61    7.47
  -2  -1  -5  397.65    6.64
   2   1   5  414.75    7.46
   2   1   5  405.74    7.09
   2   1   5  405.82    6.51
   2   1   5  419.94    7.41
   2   1   5  390.33    6.78
   2   1   5  374.94    8.72
  -3  -1  -5   97.80    1.72
  -3  -1  -5   97.93    1.76
  -3  -1  -5   96.72    1.77
  -3  -1  -5   99.68    1.98
   3   1   5   99.55    1.77
   3   1   5   95.97    1.78
   3   1   5   98.54    1.84
   3   1   5   97.09    1.75
  -4  -1  -5   21.72    0.56
  -4  -1  -5   21.62    0.49
  -4  -1  -5   21.75    0.38
  -4  -1  -5   21.31    0.52
  -4  -1  -5   22.09    0.61
  -4  -1  -5   21.43    0.43
  -4  -1  -5   21.68    0.52
   4   1   5   22.07    0.52
   4   1   5   21.23    0.51
   4   1   5   22.10    0.45
   4   1   5   21.49    0.49
  -5  -1  -5  111.28    1.93
  -5  -1  -5  111.42    2.33
  -5  -1  -5  111.96    2.06
  -5  -1  -5  111.84    1.92
  -5  -1  -5  115.31    1.82
  -5  -1  -5  111.83    2.06
   5   1   5  112.74    1.93
   5   1   5  112.56    2.05
   5   1   5  110.08    1.91
  -6  -1  -5   94.79    1.99
  -6  -1  -5   93.88    1.67
  -6  -1  -5   93.89    1.81
  -6  -1  -5   97.05    1.81
  -6  -1  -5   94.21    1.59
   6   1   5   94.53    1.80
   6   1   5   95.52    1.63
   6   1   5   93.30    1.67
  -7  -1  -5   25.25    0.53
  -7  -1  -5   25.19    0.67
   7   1   5   24.79    0.61
   7   1   5   25.29    0.57
  -8  -1  -5    0.22    0.07
   8   1   5    0.14    0.08
   8   1   5    0.33    0.10
   8   1   5    0.15    0.08
  -9  -1  -5    3.80    0.21
   9   1   5    4.10    0.25
   9   1   5    3.99    0.23
  10   1   5    4.58    0.30
  10   1   5    4.51    0.27
  -9   2   5    1.77    0.20
  -8   2   5   19.03    0.52
   7  -2  -5   58.20    1.06
  -7   2   5   54.51    1.09
   6  -2  -5   19.70    0.46
  -6   2   5   18.95    0.48
   5  -2  -5   14.07    0.45
   5  -2  -5   13.89    0.47
   5  -2  -5   14.51    0.36
  -5   2   5   14.41    0.38
   4  -2  -5   36.67    0.82
   4  -2  -5   37.12    0.84
   4  -2  -5   37.27    0.70
  -4   2   5   39.23    0.73
  -4   2   5   37.28    0.81
  -4   2   5   37.09    0.78
   3  -2  -5  190.72    3.56
   3  -2  -5  188.23    3.29
   3  -2  -5  190.59    3.31
  -3   2   5  186.25    3.30
  -3   2   5  191.28    3.31
  -3   2   5  187.88    3.19
   2  -2  -5  263.89    5.10
   2  -2  -5  249.46    4.30
   2  -2  -5  251.54    4.67
  -2   2   5  254.19    4.64
  -2   2   5  251.13    4.39
   1  -2  -5   12.47    0.32
   1  -2  -5   12.37    0.24
   1  -2  -5   12.23    0.25
   1  -2  -5   12.80    0.35
  -1   2   5   12.35    0.27
  -1   2   5   13.26    0.34
  -1   2   5   12.51    0.31
  -1   2   5   12.61    0.35
   0  -2  -5   40.38    0.66
   0  -2  -5   40.31    0.81
   0  -2  -5   40.50    0.66
   0  -2  -5   40.34    0.79
   0   2   5   41.04    0.87
   0   2   5   41.71    0.71
   0   2   5   40.89    0.70
   0   2   5   41.08    0.78
   0   2   5   40.31    0.79
  -1  -2  -5  535.28    9.37
  -1  -2  -5  505.64   10.33
  -1  -2  -5  518.52    9.35
   1   2   5  509.02   10.35
   1   2   5  503.63    9.21
   1   2   5  536.98    9.22
  -2  -2  -5  337.90    7.13
  -2  -2  -5  340.16    6.35
  -2  -2  -5  340.58    5.41
  -2  -2  -5  347.45    6.29
  -2  -2  -5  342.28    5.40
   2   2   5  340.95    6.14
   2   2   5  328.56    7.19
   2   2   5  332.91    5.72
   2   2   5  338.61    6.23
   2   2   5  352.61    5.61
   2   2   5  338.96    5.67
  -3  -2  -5   17.85    0.35
  -3  -2  -5   18.37    0.32
  -3  -2  -5   18.01    0.43
  -3  -2  -5   18.11    0.52
  -3  -2  -5   18.47    0.33
  -3  -2  -5   18.17    0.43
   3   2   5   18.82    0.38
   3   2   5   17.41    0.51
   3   2   5   17.97    0.42
   3   2   5   18.33    0.47
   3   2   5   18.02    0.41
  -4  -2  -5   20.07    0.38
  -4  -2  -5   20.01    0.48
  -4  -2  -5   19.71    0.49
  -4  -2  -5   20.94    0.59
  -4  -2  -5   19.92    0.39
  -4  -2  -5   20.07    0.37
   4   2   5   20.45    0.43
   4   2   5   19.99    0.45
   4   2   5   20.07    0.47
  -5  -2  -5   95.00    1.79
  -5  -2  -5   95.67    1.78
  -5  -2  -5   97.20    1.59
  -5  -2  -5   97.19    1.59
   5   2   5   95.74    1.77
   5   2   5   95.88    1.65
   5   2   5   96.95    1.62
  -6  -2  -5   85.29    1.64
  -6  -2  -5   84.45    1.64
  -6  -2  -5   83.52    1.51
  -6  -2  -5   86.80    1.45
  -6  -2  -5   85.73    1.41
   6   2   5   87.70    1.49
   6   2   5   85.29    1.63
   6   2   5   84.91    1.51
  -7  -2  -5   10.22    0.40
  -7  -2  -5   11.30    0.31
  -7  -2  -5   10.68    0.35
  -7  -2  -5   10.28    0.26
   7   2   5   10.41    0.33
   7   2   5   10.50    0.34
  -8  -2  -5    4.66    0.18
   8   2   5    4.78    0.25
   8   2   5    4.60    0.24
   9   2   5   -0.14    0.09
   9   2   5   -0.04    0.08
   9   2   5   -0.06    0.08
  10   2   5   11.46    0.44
  10   2   5   11.81    0.42
  -8   3   5   36.64    0.83
  -7   3   5   36.69    0.80
  -6   3   5    0.04    0.07
   5  -3  -5   14.85    0.46
   5  -3  -5   15.36    0.32
   5  -3  -5   14.82    0.48
  -5   3   5   15.09    0.39
   4  -3  -5   26.33    0.66
   4  -3  -5   26.54    0.64
   4  -3  -5   25.81    0.46
   4  -3  -5   26.60    0.47
  -4   3   5   26.43    0.55
  -4   3   5   25.98    0.61
   3  -3  -5   66.61    1.32
   3  -3  -5   68.95    1.31
  -3   3   5   68.18    1.17
  -3   3   5   67.72    1.24
   2  -3  -5  137.46    2.47
   2  -3  -5  133.95    2.45
  -2   3   5  139.01    2.35
  -2   3   5  140.06    2.30
   1  -3  -5  183.19    3.51
   1  -3  -5  180.51    3.64
  -1   3   5  184.25    3.10
  -1   3   5  185.40    3.13
  -1   3   5  181.69    3.36
   0  -3  -5   27.64    0.56
   0  -3  -5   26.46    0.58
   0   3   5   28.49    0.48
   0   3   5   27.86    0.48
   0   3   5   28.47    0.66
   1   3   5  940.98   14.94
   1   3   5  887.01   17.75
  -2  -3  -5  520.42    9.56
  -2  -3  -5  538.69    9.44
   2   3   5  504.74   10.75
   2   3   5  554.58    8.44
   2   3   5  530.80    8.84
  -3  -3  -5    0.29    0.06
  -3  -3  -5    0.47    0.10
   3   3   5    0.57    0.09
   3   3   5    0.47    0.07
   3   3   5    0.45    0.11
  -4  -3  -5  168.92    3.03
  -4  -3  -5  170.61    2.96
  -4  -3  -5  174.58    3.10
  -4  -3  -5  170.32    3.42
   4   3   5  169.78    3.09
   4   3   5  169.78    3.63
   4   3   5  163.78    3.33
   4   3   5  169.11    3.00
  -5  -3  -5   85.76    1.64
  -5  -3  -5   88.96    1.49
  -5  -3  -5   89.73    1.66
   5   3   5   87.01    1.52
   5   3   5   90.44    1.50
  -6  -3  -5    1.36    0.16
  -6  -3  -5    1.52    0.13
  -6  -3  -5    1.43    0.15
   6   3   5    1.48    0.13
   6   3   5    1.29    0.12
  -7  -3  -5   10.53    0.39
  -7  -3  -5   11.06    0.32
  -7  -3  -5   10.32    0.38
   7   3   5   10.60    0.33
   7   3   5   10.66    0.33
  -8  -3  -5   24.76    0.56
   8   3   5   23.80    0.57
   8   3   5   22.80    0.56
  -9  -3  -5    2.81    0.21
   9   3   5    2.20    0.21
   9   3   5    2.61    0.21
  10   3   5   14.53    0.47
  10   3   5   13.77    0.47
  -8   4   5   34.44    0.81
  -7   4   5   49.62    1.01
  -6   4   5    0.45    0.09
   5  -4  -5   13.82    0.47
  -5   4   5   13.93    0.38
   4  -4  -5   82.28    1.58
   4  -4  -5   81.08    1.60
  -4   4   5   81.63    1.41
   3  -4  -5   49.09    1.03
   3  -4  -5   49.88    1.01
  -3   4   5   50.93    0.89
  -3   4   5   49.47    0.98
   2  -4  -5   63.81    1.22
   2  -4  -5   64.29    1.24
  -2   4   5   64.82    1.08
  -2   4   5   64.71    1.18
   1  -4  -5   91.16    1.68
   1  -4  -5   92.24    1.65
  -1   4   5   90.56    1.58
  -1   4   5   94.88    1.49
  -1   4   5   90.99    1.50
   0  -4  -5   79.78    1.40
   0  -4  -5   76.66    1.42
   0   4   5   78.25    1.61
  -1  -4  -5  412.26    7.39
  -1  -4  -5  413.80    7.37
   1   4   5  402.27    8.53
  -2  -4  -5  434.89    8.06
  -2  -4  -5  456.50    7.99
  -2  -4  -5  447.80    9.30
   2   4   5  440.44    9.41
  -3  -4  -5   32.37    0.66
  -3  -4  -5   32.90    0.65
  -3  -4  -5   34.88    0.83
  -3  -4  -5   33.76    0.68
   3   4   5   33.69    0.55
   3   4   5   34.29    0.56
   3   4   5   33.07    0.83
  -4  -4  -5  172.66    3.10
  -4  -4  -5  173.36    3.33
  -4  -4  -5  176.13    3.15
  -4  -4  -5  168.05    3.38
   4   4   5  172.10    3.16
   4   4   5  170.71    2.93
   4   4   5  173.72    2.79
   4   4   5  167.46    3.49
  -5  -4  -5  177.16    3.30
  -5  -4  -5  174.39    3.07
  -5  -4  -5  170.84    3.16
   5   4   5  175.79    3.01
   5   4   5  177.22    3.06
  -6  -4  -5   19.24    0.45
  -6  -4  -5   18.15    0.49
  -6  -4  -5   18.66    0.50
   6   4   5   18.42    0.43
   6   4   5   18.87    0.43
  -7  -4  -5    2.41    0.21
  -7  -4  -5    2.43    0.22
  -7  -4  -5    2.75    0.19
   7   4   5    2.51    0.18
   7   4   5    2.38    0.16
  -8  -4  -5    2.61    0.26
  -8  -4  -5    3.41    0.22
   8   4   5    2.37    0.19
   8   4   5    2.83    0.19
  -9  -4  -5    0.41    0.11
   9   4   5    0.23    0.09
   9   4   5    0.29    0.09
  10   4   5   15.67    0.49
  -8   5   5    4.09    0.28
  -7   5   5   27.49    0.67
  -6   5   5   25.31    0.61
   5  -5  -5    0.81    0.14
  -5   5   5    0.73    0.10
   4  -5  -5  136.64    2.55
   4  -5  -5  137.59    2.52
  -4   5   5  138.68    2.28
   3  -5  -5  184.88    3.51
   3  -5  -5  185.21    3.32
  -3   5   5  186.33    3.13
   2  -5  -5   20.77    0.51
   2  -5  -5   20.11    0.49
  -2   5   5   20.74    0.40
  -2   5   5   20.14    0.50
   1  -5  -5    4.58    0.19
   1  -5  -5    4.48    0.20
  -1   5   5    4.56    0.12
  -1   5   5    4.38    0.20
  -1   5   5    4.54    0.11
   0  -5  -5   84.81    1.48
   0  -5  -5   81.26    1.51
   0   5   5   84.07    1.45
   0   5   5   83.45    1.75
  -1  -5  -5   81.63    1.49
  -1  -5  -5   84.77    1.53
   1   5   5   82.04    1.73
  -2  -5  -5   90.73    1.65
  -2  -5  -5   91.75    1.69
   2   5   5   89.38    1.88
  -3  -5  -5  106.67    2.01
  -3  -5  -5  103.92    1.94
  -3  -5  -5  106.12    2.16
  -3  -5  -5  103.51    1.79
   3   5   5  104.33    2.17
  -4  -5  -5    1.24    0.13
  -4  -5  -5    1.41    0.12
  -4  -5  -5    1.63    0.18
  -4  -5  -5    1.33    0.14
   4   5   5    1.74    0.12
   4   5   5    1.39    0.07
   4   5   5    1.34    0.07
  -5  -5  -5  120.36    2.19
  -5  -5  -5  125.14    2.07
  -5  -5  -5  119.69    2.18
   5   5   5  117.94    2.52
   5   5   5  122.75    2.00
   5   5   5  122.18    2.08
  -6  -5  -5  147.25    2.49
  -6  -5  -5  145.14    2.66
  -6  -5  -5  147.92    2.67
   6   5   5  148.42    2.45
   6   5   5  149.26    2.46
  -7  -5  -5   22.49    0.62
  -7  -5  -5   23.69    0.56
  -7  -5  -5   21.93    0.60
   7   5   5   22.01    0.52
   7   5   5   22.93    0.50
  -8  -5  -5    0.76    0.14
   8   5   5    0.78    0.11
  -9  -5  -5    8.83    0.36
   9   5   5    7.97    0.32
 -10  -5  -5    2.85    0.26
  10   5   5    2.93    0.24
  -7   6   5   11.60    0.41
  -6   6   5   24.81    0.60
   5  -6  -5    0.05    0.10
  -5   6   5    0.02    0.07
   4  -6  -5   91.97    1.77
   4  -6  -5   90.27    1.78
  -4   6   5   91.09    1.57
   3  -6  -5  235.38    4.53
   3  -6  -5  244.95    4.20
  -3   6   5  242.35    4.02
   2  -6  -5   30.77    0.69
   2  -6  -5   30.65    0.67
  -2   6   5   30.72    0.55
   1  -6  -5   46.75    0.93
   1  -6  -5   46.83    0.90
  -1   6   5   45.85    0.91
   0  -6  -5  110.78    1.95
   0  -6  -5  106.05    1.96
   0   6   5  107.06    2.24
   0   6   5  109.70    1.85
  -1  -6  -5   99.67    1.86
  -1  -6  -5  102.79    1.80
   1   6   5  102.27    2.12
   1   6   5  101.23    1.72
  -2  -6  -5   81.62    1.45
  -2  -6  -5   83.52    1.46
   2   6   5   83.03    1.78
  -3  -6  -5   48.24    0.94
  -3  -6  -5   47.77    0.89
  -3  -6  -5   48.86    0.92
   3   6   5   48.09    1.16
  -4  -6  -5   30.07    0.64
  -4  -6  -5   30.48    0.67
  -4  -6  -5   29.76    0.63
   4   6   5   31.49    0.85
  -5  -6  -5  144.02    2.45
  -5  -6  -5  142.75    2.55
  -5  -6  -5  143.57    2.56
   5   6   5  144.32    2.40
   5   6   5  147.05    2.27
   5   6   5  144.61    2.32
   5   6   5  140.04    2.95
  -6  -6  -5   47.35    0.96
  -6  -6  -5   48.11    1.00
  -6  -6  -5   46.44    0.98
   6   6   5   48.04    0.86
   6   6   5   48.06    0.87
   6   6   5   47.65    1.21
  -7  -6  -5   11.39    0.41
  -7  -6  -5   11.20    0.40
  -7  -6  -5   12.07    0.40
   7   6   5   11.80    0.34
   7   6   5   12.49    0.31
  -8  -6  -5   -0.07    0.09
  -9  -6  -5    4.43    0.27
  -9  -6  -5    3.96    0.30
   9   6   5    3.96    0.24
 -10  -6  -5    7.62    0.35
  10   6   5    7.04    0.32
  -6   7   5    5.17    0.27
   5  -7  -5    7.97    0.38
  -5   7   5    8.01    0.29
   4  -7  -5   30.84    0.79
   4  -7  -5   32.46    0.78
  -4   7   5   32.40    0.66
   3  -7  -5   19.58    0.52
   3  -7  -5   18.91    0.53
  -3   7   5   19.83    0.42
   2  -7  -5   64.23    1.26
   2  -7  -5   63.67    1.24
  -2   7   5   64.37    1.06
   1  -7  -5    7.75    0.27
   1  -7  -5    8.02    0.27
   0  -7  -5   51.95    1.01
   0  -7  -5   55.10    1.00
   0   7   5   54.57    1.03
   0   7   5   52.06    1.26
  -1  -7  -5  164.99    3.04
  -1  -7  -5  174.20    3.02
   1   7   5  165.05    3.38
   1   7   5  171.75    2.79
  -2  -7  -5  172.78    3.05
  -2  -7  -5  165.11    3.00
   2   7   5  172.19    2.76
   2   7   5  164.79    3.37
  -3  -7  -5    0.24    0.09
  -3  -7  -5    0.33    0.05
  -3  -7  -5    0.30    0.06
   3   7   5    0.32    0.14
  -4  -7  -5   81.72    1.51
  -4  -7  -5   80.86    1.47
  -4  -7  -5   81.94    1.49
   4   7   5   81.75    1.83
  -5  -7  -5   42.03    0.85
  -5  -7  -5   40.93    0.88
  -5  -7  -5   40.25    0.84
   5   7   5   40.69    1.09
   5   7   5   41.58    0.75
  -6  -7  -5   10.78    0.36
  -6  -7  -5   10.24    0.34
  -6  -7  -5   10.31    0.38
   6   7   5   10.74    0.27
   6   7   5   10.54    0.26
   6   7   5   10.49    0.48
  -7  -7  -5    0.66    0.11
  -7  -7  -5    0.61    0.11
  -7  -7  -5    0.60    0.13
   7   7   5    0.62    0.08
  -8  -7  -5    0.62    0.13
   8   7   5    0.77    0.10
  -9  -7  -5    4.88    0.30
  -9  -7  -5    4.14    0.31
   9   7   5    3.79    0.26
 -10  -7  -5    6.40    0.35
  10   7   5    5.71    0.30
  -6   8   5    5.41    0.29
   5  -8  -5   13.94    0.52
  -5   8   5   14.01    0.41
   4  -8  -5   71.39    1.50
   4  -8  -5   74.15    1.49
  -4   8   5   71.79    1.29
   3  -8  -5   22.15    0.60
   3  -8  -5   23.11    0.60
  -3   8   5   22.81    0.48
   2  -8  -5    4.26    0.22
   2  -8  -5    4.46    0.22
  -2   8   5    4.58    0.14
   1  -8  -5    0.51    0.08
   1  -8  -5    0.57    0.09
   0  -8  -5    7.55    0.23
   0  -8  -5    7.10    0.24
   0   8   5    6.97    0.39
  -1  -8  -5   95.95    1.64
  -1  -8  -5   90.97    1.65
   1   8   5   95.55    1.65
   1   8   5   92.63    2.05
  -2  -8  -5  258.70    4.47
  -2  -8  -5  248.24    4.47
   2   8   5  249.86    5.33
   2   8   5  257.50    4.20
  -3  -8  -5    2.00    0.12
  -3  -8  -5    2.25    0.14
  -3  -8  -5    2.14    0.21
   3   8   5    2.28    0.16
   3   8   5    2.23    0.27
  -4  -8  -5  112.04    1.98
  -4  -8  -5  110.42    1.96
  -4  -8  -5  112.73    2.02
   4   8   5  112.47    1.84
   4   8   5  109.83    2.40
  -5  -8  -5   83.24    1.59
  -5  -8  -5   86.24    1.57
  -5  -8  -5   83.77    1.55
   5   8   5   83.67    1.93
   5   8   5   85.44    1.41
  -6  -8  -5   19.13    0.51
  -6  -8  -5   18.67    0.49
  -6  -8  -5   18.82    0.56
   6   8   5   19.23    0.38
   6   8   5   18.46    0.68
  -7  -8  -5    0.16    0.08
  -7  -8  -5    0.10    0.11
  -7  -8  -5    0.20    0.09
   7   8   5    0.13    0.06
  -8  -8  -5    0.10    0.11
  -8  -8  -5    0.25    0.13
   8   8   5    0.09    0.08
  -9  -8  -5    0.04    0.12
  -9  -8  -5   -0.21    0.11
   5  -9  -5    1.89    0.25
   5  -9  -5    1.98    0.26
  -5   9   5    1.91    0.21
   4  -9  -5   42.72    1.03
  -4   9   5   44.80    0.87
   3  -9  -5   71.07    1.41
   3  -9  -5   66.18    1.40
  -3   9   5   70.43    1.21
   2  -9  -5    1.68    0.18
   2  -9  -5    1.66    0.19
   1  -9  -5   28.19    0.65
   1  -9  -5   30.00    0.65
   0  -9  -5   44.15    0.85
   0  -9  -5   43.45    0.86
   0   9   5   43.31    1.16
  -1  -9  -5   10.81    0.26
  -1  -9  -5   10.45    0.28
   1   9   5   10.70    0.35
   1   9   5   10.59    0.48
  -2  -9  -5    2.54    0.11
  -2  -9  -5    2.40    0.11
   2   9   5    2.42    0.25
   2   9   5    2.26    0.17
  -3  -9  -5   12.73    0.29
  -3  -9  -5   13.07    0.31
   3   9   5   13.15    0.35
   3   9   5   13.02    0.53
  -4  -9  -5    2.76    0.14
  -4  -9  -5    2.68    0.15
  -4  -9  -5    2.60    0.24
   4   9   5    2.50    0.26
  -5  -9  -5   33.34    0.71
  -5  -9  -5   34.65    0.84
  -5  -9  -5   34.76    0.73
   5   9   5   33.27    1.00
  -6  -9  -5   76.68    1.48
  -6  -9  -5   78.87    1.49
  -6  -9  -5   77.30    1.54
   6   9   5   75.44    1.83
  -7  -9  -5   13.35    0.45
  -7  -9  -5   12.80    0.43
  -7  -9  -5   12.81    0.49
   7   9   5   13.08    0.60
  -8  -9  -5    4.76    0.32
  -8  -9  -5    5.67    0.35
   8   9   5    4.81    0.25
  -9  -9  -5   10.68    0.47
  -9  -9  -5   11.89    0.49
   9   9   5   10.11    0.38
   4 -10  -5   34.39    0.90
  -4  10   5   37.23    0.76
   3 -10  -5   96.13    1.94
   3 -10  -5  104.28    1.95
   2 -10  -5    5.16    0.27
   2 -10  -5    5.38    0.29
   1 -10  -5   44.10    0.89
   1 -10  -5   40.95    0.88
  -1  10   5   41.58    1.18
   0 -10  -5   65.21    1.18
   0 -10  -5   61.25    1.18
   0  10   5   61.12    1.56
  -1 -10  -5   18.35    0.40
  -1 -10  -5   17.36    0.40
   1  10   5   17.93    0.68
  -2 -10  -5    0.07    0.04
  -2 -10  -5    0.06    0.04
   2  10   5    0.01    0.12
  -3 -10  -5    1.28    0.11
  -3 -10  -5    1.32    0.09
   3  10   5    1.41    0.23
  -4 -10  -5    2.19    0.13
  -4 -10  -5    2.18    0.23
  -4 -10  -5    2.55    0.15
   4  10   5    2.55    0.28
  -5 -10  -5   14.94    0.40
  -5 -10  -5   15.64    0.41
  -5 -10  -5   15.18    0.54
   5  10   5   15.53    0.65
  -6 -10  -5   64.71    1.29
  -6 -10  -5   67.07    1.40
  -6 -10  -5   67.38    1.30
   6  10   5   64.09    1.65
  -7 -10  -5   17.90    0.62
  -7 -10  -5   18.40    0.53
  -7 -10  -5   18.14    0.52
   7  10   5   18.42    0.73
  -8 -10  -5    3.73    0.33
  -8 -10  -5    3.39    0.28
   2 -11  -5   16.55    0.50
   2 -11  -5   17.71    0.52
   1 -11  -5    7.74    0.31
   1 -11  -5    7.44    0.30
   0 -11  -5   37.96    0.80
   0 -11  -5   40.38    0.81
   0  11   5   39.77    1.18
  -1 -11  -5   30.13    0.62
  -1 -11  -5   31.28    0.62
   1  11   5   30.49    0.99
  -2 -11  -5    1.80    0.11
  -2 -11  -5    1.67    0.12
   2  11   5    2.08    0.31
  -3 -11  -5    1.94    0.12
   3  11   5    2.24    0.31
  -4 -11  -5    1.24    0.11
  -4 -11  -5    1.25    0.12
   4  11   5    1.10    0.24
  -5 -11  -5   14.60    0.39
  -5 -11  -5   15.69    0.41
  -5 -11  -5   15.21    0.57
   5  11   5   15.97    0.69
  -6 -11  -5   14.04    0.55
  -6 -11  -5   13.28    0.40
  -6 -11  -5   13.63    0.41
   6  11   5   13.35    0.64
  -7 -11  -5    0.72    0.18
  -7 -11  -5    1.19    0.18
  -7 -11  -5    1.29    0.17
   7  11   5    1.40    0.26
   0 -12  -5   17.08    0.43
   0 -12  -5   16.03    0.43
  -1 -12  -5   30.87    0.62
  -1 -12  -5   29.36    0.61
   3  12   5    0.72    0.24
  -4 -12  -5    6.37    0.21
  -4 -12  -5    6.96    0.22
   4  12   5    6.67    0.49
  -5 -12  -5   11.70    0.33
  -5 -12  -5   12.59    0.35
  -3 -10   6   -0.11    0.14
  -3 -10   6    0.16    0.11
  -3 -10   6   -0.04    0.09
  -2 -10   6    0.01    0.14
  -2 -10   6   -0.06    0.09
  -2 -10   6    0.03    0.10
  -1 -10   6    4.98    0.36
  -1 -10   6    5.08    0.32
  -1 -10   6    4.72    0.30
   0 -10   6   16.01    0.53
   0 -10   6   16.07    0.55
   0 -10   6   16.46    0.59
   1 -10   6    0.80    0.15
   1 -10   6    0.72    0.15
   5   9  -6    6.15    0.26
  -5  -9   6    6.52    0.42
  -5  -9   6    6.25    0.36
   4   9  -6    0.12    0.07
  -4  -9   6    0.07    0.10
  -4  -9   6    0.22    0.14
  -4  -9   6    0.16    0.11
  -3  -9   6    0.90    0.18
  -3  -9   6    0.84    0.13
  -3  -9   6    0.72    0.13
  -2  -9   6    2.83    0.25
  -2  -9   6    2.75    0.25
  -2  -9   6    2.85    0.28
  -1  -9   6   20.19    0.60
  -1  -9   6   18.95    0.57
  -1  -9   6   20.36    0.63
   0  -9   6    6.62    0.34
   0  -9   6    5.79    0.34
   0  -9   6    6.04    0.31
   1  -9   6    0.15    0.11
   1  -9   6    0.21    0.10
  -2   9  -6    1.65    0.17
   2  -9   6    1.61    0.24
   2  -9   6    1.73    0.21
   2  -9   6    1.65    0.24
  -3   9  -6    7.71    0.31
   3  -9   6    7.66    0.37
   6   8  -6   21.36    0.54
  -6  -8   6   21.66    0.75
  -6  -8   6   21.54    0.69
   5   8  -6    6.66    0.26
  -5  -8   6    6.72    0.35
  -5  -8   6    6.59    0.41
   4   8  -6    3.02    0.17
  -4  -8   6    3.01    0.25
  -4  -8   6    2.95    0.29
  -4  -8   6    3.01    0.25
   3   8  -6    6.02    0.21
  -3  -8   6    6.16    0.31
  -3  -8   6    5.95    0.31
  -3  -8   6    5.69    0.34
   2   8  -6    0.03    0.05
  -2  -8   6   -0.05    0.11
  -2  -8   6   -0.04    0.08
  -2  -8   6    0.10    0.09
   1   8  -6    4.22    0.17
  -1  -8   6    4.12    0.26
  -1  -8   6    4.24    0.27
  -1  -8   6    4.15    0.28
   0   8  -6   21.98    0.46
   0  -8   6   21.54    0.61
   0  -8   6   22.44    0.62
   0  -8   6   20.96    0.59
   0  -8   6   21.50    0.54
  -1   8  -6   14.28    0.37
   1  -8   6   14.28    0.49
   1  -8   6   14.49    0.46
   1  -8   6   14.25    0.47
   1  -8   6   13.87    0.46
  -2   8  -6   -0.05    0.07
   2  -8   6    0.01    0.10
   2  -8   6   -0.09    0.11
   2  -8   6   -0.06    0.10
  -3   8  -6   39.26    0.82
   3  -8   6   40.25    0.96
   3  -8   6   38.76    0.93
  -4   8  -6   28.52    0.68
   4  -8   6   28.57    0.78
  -5   8  -6    0.28    0.10
   5  -8   6    0.42    0.14
   7   7  -6   23.82    0.60
  -7  -7   6   22.25    0.77
   6   7  -6   48.52    0.97
  -6  -7   6   47.81    1.19
  -6  -7   6   48.61    1.15
   5   7  -6    4.86    0.23
  -5  -7   6    4.86    0.35
  -5  -7   6    4.83    0.31
   4   7  -6    9.98    0.30
  -4  -7   6    9.60    0.43
  -4  -7   6   10.65    0.41
  -4  -7   6   10.11    0.40
   3   7  -6   19.03    0.42
  -3  -7   6   18.93    0.55
  -3  -7   6   18.51    0.55
  -3  -7   6   18.53    0.58
   2   7  -6    0.15    0.05
  -2  -7   6    0.25    0.11
  -2  -7   6    0.19    0.09
  -2  -7   6    0.25    0.06
  -2  -7   6    0.18    0.08
   1   7  -6    0.09    0.05
  -1  -7   6    0.00    0.08
  -1  -7   6    0.03    0.08
  -1  -7   6    0.13    0.07
  -1  -7   6    0.04    0.10
   0   7  -6   27.67    0.54
   0  -7   6   26.88    0.67
   0  -7   6   27.24    0.62
   0  -7   6   28.36    0.71
   0  -7   6   26.03    0.67
  -1   7  -6   28.30    0.58
   1  -7   6   27.98    0.66
   1  -7   6   28.29    0.72
   1  -7   6   28.19    0.68
   1  -7   6   27.69    0.69
  -2   7  -6    0.04    0.07
   2  -7   6   -0.10    0.10
   2  -7   6   -0.03    0.10
   2  -7   6    0.21    0.10
  -3   7  -6   52.79    1.03
   3  -7   6   54.69    1.20
   3  -7   6   52.80    1.16
   3  -7   6   54.03    1.14
  -4   7  -6   55.22    1.11
   4  -7   6   58.62    1.27
   4  -7   6   58.00    1.23
  -5   7  -6    0.27    0.10
   5  -7   6    0.19    0.13
  -6   7  -6    4.84    0.29
   8   6  -6    1.45    0.20
   7   6  -6   15.40    0.46
   6   6  -6   24.95    0.59
  -6  -6   6   25.05    0.73
   5   6  -6   10.05    0.32
  -5  -6   6   10.34    0.42
  -5  -6   6   10.10    0.41
   4   6  -6    0.10    0.06
  -4  -6   6   -0.17    0.10
  -4  -6   6    0.07    0.08
  -4  -6   6    0.15    0.09
  -3  -6   6    0.97    0.17
  -3  -6   6    1.06    0.11
  -3  -6   6    0.72    0.14
  -3  -6   6    1.25    0.17
   2   6  -6   27.66    0.53
   2   6  -6   27.20    0.59
  -2  -6   6   26.39    0.66
  -2  -6   6   26.07    0.66
  -2  -6   6   26.31    0.68
  -2  -6   6   26.89    0.55
   1   6  -6   39.34    0.70
  -1  -6   6   38.64    0.87
  -1  -6   6   38.14    0.86
  -1  -6   6   39.59    0.77
  -1  -6   6   37.90    0.85
   0   6  -6   14.14    0.32
   0  -6   6   13.82    0.39
   0  -6   6   13.74    0.42
   0  -6   6   13.89    0.42
   0  -6   6   13.94    0.44
  -1   6  -6   12.27    0.31
  -1   6  -6   11.93    0.38
   1  -6   6   11.99    0.38
   1  -6   6   11.80    0.41
   1  -6   6   11.81    0.38
  -2   6  -6    4.28    0.20
   2  -6   6    4.64    0.25
   2  -6   6    4.33    0.25
   2  -6   6    4.12    0.26
  -3   6  -6   38.84    0.80
   3  -6   6   39.28    0.89
   3  -6   6   40.16    0.93
   3  -6   6   39.89    0.91
  -4   6  -6   43.71    0.90
   4  -6   6   45.10    1.00
   4  -6   6   44.45    1.01
  -5   6  -6    8.79    0.34
   5  -6   6    9.68    0.42
   5  -6   6    9.36    0.42
  -6   6  -6    1.37    0.20
  -7   6  -6    8.32    0.37
   8   5  -6   10.38    0.39
   7   5  -6    7.67    0.31
   6   5  -6   14.13    0.41
  -6  -5   6   14.43    0.52
   5   5  -6    8.24    0.29
  -5  -5   6    8.58    0.38
  -5  -5   6    8.60    0.38
   4   5  -6    0.37    0.07
  -4  -5   6    0.34    0.10
  -4  -5   6    0.45    0.06
  -4  -5   6    0.31    0.10
   3   5  -6    0.14    0.05
  -3  -5   6    0.27    0.06
  -3  -5   6    0.11    0.08
  -3  -5   6    0.17    0.08
   2   5  -6   43.80    0.78
   2   5  -6   44.29    0.85
  -2  -5   6   42.34    0.93
  -2  -5   6   42.44    0.93
  -2  -5   6   43.69    0.81
  -2  -5   6   43.86    0.94
   1   5  -6   94.67    1.54
  -1  -5   6   94.32    1.78
  -1  -5   6   91.85    1.76
  -1  -5   6   92.57    1.60
  -1  -5   6   92.00    1.68
   0   5  -6   26.29    0.51
   0  -5   6   26.47    0.65
   0  -5   6   25.81    0.62
   0  -5   6   26.29    0.60
   0  -5   6   26.44    0.58
  -1   5  -6    2.30    0.19
  -1   5  -6    2.37    0.14
   1  -5   6    2.23    0.17
   1  -5   6    2.27    0.17
   1  -5   6    2.13    0.18
   1  -5   6    2.37    0.20
  -2   5  -6   73.00    1.27
   2  -5   6   71.74    1.35
   2  -5   6   72.07    1.41
   2  -5   6   71.69    1.43
   2  -5   6   72.12    1.29
  -3   5  -6   44.09    0.87
   3  -5   6   46.26    1.01
   3  -5   6   46.47    0.99
   3  -5   6   44.38    0.95
  -4   5  -6    4.02    0.22
   4  -5   6    5.30    0.27
   4  -5   6    4.13    0.26
   4  -5   6    4.32    0.28
  -5   5  -6    9.02    0.33
   5  -5   6    9.51    0.40
   5  -5   6    9.12    0.38
  -6   5  -6    0.77    0.12
   6  -5   6    0.99    0.16
  -7   5  -6    6.38    0.32
  -8   5  -6    8.12    0.37
   8   4  -6    2.27    0.22
   7   4  -6    8.71    0.33
   6   4  -6   25.08    0.59
  -6  -4   6   25.60    0.72
   5   4  -6   33.38    0.70
  -5  -4   6   34.25    0.84
  -5  -4   6   34.58    0.84
   4   4  -6    8.41    0.26
  -4  -4   6    8.04    0.33
  -4  -4   6    8.25    0.34
   3   4  -6   51.13    0.92
  -3  -4   6   52.11    1.07
  -3  -4   6   48.96    1.06
  -3  -4   6   50.48    0.92
   2   4  -6   68.79    1.17
  -2  -4   6   68.82    1.34
  -2  -4   6   66.91    1.34
  -2  -4   6   67.97    1.20
   1   4  -6    7.25    0.21
  -1  -4   6    7.15    0.28
  -1  -4   6    7.68    0.29
  -1  -4   6    7.83    0.25
   0   4  -6   31.99    0.60
   0  -4   6   32.51    0.74
   0  -4   6   31.38    0.71
   0  -4   6   32.44    0.67
   0  -4   6   32.13    0.66
  -1   4  -6   82.32    1.39
   1  -4   6   81.70    1.41
   1  -4   6   81.48    1.57
   1  -4   6   80.95    1.54
   1  -4   6   81.45    1.46
  -2   4  -6    0.03    0.06
  -2   4  -6    0.09    0.08
   2  -4   6    0.17    0.08
   2  -4   6    0.06    0.07
   2  -4   6    0.10    0.06
  -3   4  -6  208.79    3.82
   3  -4   6  211.09    3.71
   3  -4   6  217.17    3.89
   3  -4   6  217.91    3.79
  -4   4  -6  186.38    3.15
   4  -4   6  183.88    3.31
   4  -4   6  183.82    3.33
   4  -4   6  184.68    3.14
  -5   4  -6    2.43    0.19
   5  -4   6    2.41    0.24
   5  -4   6    2.53    0.25
  -6   4  -6   49.64    0.99
   6  -4   6   48.60    1.12
   6  -4   6   48.13    1.07
  -7   4  -6   19.78    0.54
  -8   4  -6    0.37    0.11
   9   3  -6    0.11    0.11
   8   3  -6    0.03    0.09
   7   3  -6   17.31    0.49
  -7  -3   6   17.47    0.64
   6   3  -6   81.14    1.48
  -6  -3   6   80.50    1.94
  -6  -3   6   83.71    1.69
   5   3  -6   58.77    1.09
  -5  -3   6   58.71    1.25
  -5  -3   6   60.64    1.06
  -5  -3   6   56.99    1.47
  -5  -3   6   58.44    1.25
   4   3  -6    9.31    0.28
  -4  -3   6    9.36    0.35
  -4  -3   6    9.47    0.36
  -4  -3   6    9.22    0.43
   3   3  -6  158.32    2.71
  -3  -3   6  155.73    3.85
  -3  -3   6  156.55    2.86
  -3  -3   6  162.58    2.86
   2   3  -6   43.36    0.79
  -2  -3   6   43.80    0.92
  -2  -3   6   43.24    0.92
   1   3  -6    0.10    0.04
  -1  -3   6    0.13    0.06
  -1  -3   6    0.10    0.05
  -1  -3   6    0.16    0.06
   0   3  -6   22.24    0.45
   0  -3   6   22.32    0.50
   0  -3   6   22.57    0.56
   0  -3   6   22.46    0.54
  -1   3  -6   24.62    0.50
   1  -3   6   24.17    0.59
   1  -3   6   23.62    0.56
   1  -3   6   24.71    0.49
   1  -3   6   24.17    0.54
  -2   3  -6    0.07    0.07
   2  -3   6    0.09    0.07
   2  -3   6    0.10    0.07
   2  -3   6    0.43    0.08
   2  -3   6    0.25    0.05
  -3   3  -6  134.11    2.26
  -3   3  -6  137.21    2.33
   3  -3   6  134.88    2.34
   3  -3   6  138.68    2.48
   3  -3   6  138.48    2.50
  -4   3  -6  264.60    4.80
   4  -3   6  265.17    4.89
   4  -3   6  271.73    5.16
   4  -3   6  281.78    5.16
  -5   3  -6   17.47    0.45
   5  -3   6   17.25    0.53
   5  -3   6   18.17    0.54
  -6   3  -6   68.18    1.27
   6  -3   6   68.99    1.44
   6  -3   6   66.98    1.36
  -7   3  -6   89.79    1.65
   7  -3   6   93.72    1.78
  -8   3  -6    4.42    0.27
  -9   3  -6    2.51    0.24
   9   2  -6    0.15    0.10
   8   2  -6    3.04    0.24
   7   2  -6    3.78    0.22
  -7  -2   6    4.19    0.32
   6   2  -6   23.59    0.58
  -6  -2   6   25.22    0.57
  -6  -2   6   25.99    0.80
   5   2  -6   70.90    1.31
  -5  -2   6   71.32    1.75
  -5  -2   6   74.78    1.20
  -5  -2   6   75.09    1.30
  -5  -2   6   72.84    1.48
  -5  -2   6   72.53    1.48
   4   2  -6   21.17    0.48
  -4  -2   6   21.32    0.68
  -4  -2   6   20.56    0.56
  -4  -2   6   21.73    0.39
  -4  -2   6   21.21    0.57
   3   2  -6   52.94    0.96
   3   2  -6   53.42    1.07
  -3  -2   6   54.16    1.09
  -3  -2   6   53.65    1.09
  -3  -2   6   53.62    1.32
  -3  -2   6   50.55    0.86
  -3  -2   6   53.55    0.87
   2   2  -6  238.33    4.46
   2   2  -6  236.89    4.16
  -2  -2   6  236.05    4.06
  -2  -2   6  227.35    3.73
  -2  -2   6  236.18    3.76
  -2  -2   6  224.25    5.20
  -2  -2   6  232.80    4.63
   1   2  -6   75.91    1.41
   1   2  -6   76.06    1.28
   1   2  -6   75.25    1.42
  -1  -2   6   74.10    1.73
  -1  -2   6   75.25    1.43
  -1  -2   6   77.70    1.44
  -1  -2   6   72.55    1.19
   0   2  -6   26.80    0.61
   0   2  -6   27.46    0.54
   0   2  -6   28.65    0.60
   0  -2   6   27.34    0.58
   0  -2   6   27.79    0.62
   0  -2   6   27.40    0.63
   0  -2   6   27.02    0.45
  -1   2  -6   -0.03    0.04
  -1   2  -6    0.01    0.05
   1  -2   6    0.02    0.04
   1  -2   6   -0.02    0.05
   1  -2   6   -0.03    0.05
   1  -2   6    0.01    0.05
  -2   2  -6   22.55    0.47
  -2   2  -6   21.92    0.52
   2  -2   6   22.00    0.39
   2  -2   6   21.72    0.40
   2  -2   6   22.09    0.41
   2  -2   6   22.77    0.53
   2  -2   6   22.31    0.55
   2  -2   6   22.24    0.51
  -3   2  -6   48.78    0.99
  -3   2  -6   50.54    0.96
  -3   2  -6   49.87    0.91
   3  -2   6   49.66    0.83
   3  -2   6   49.56    1.01
   3  -2   6   48.31    0.82
   3  -2   6   48.84    1.01
   3  -2   6   47.72    0.96
  -4   2  -6  180.70    3.19
  -4   2  -6  181.75    3.01
  -4   2  -6  181.64    3.15
   4  -2   6  180.31    3.22
   4  -2   6  175.14    3.01
   4  -2   6  179.69    3.21
   4  -2   6  182.04    3.00
  -5   2  -6   47.38    0.92
   5  -2   6   48.54    1.04
   5  -2   6   48.41    1.04
   5  -2   6   46.31    0.98
   5  -2   6   48.42    0.84
  -6   2  -6   11.29    0.35
   6  -2   6   10.60    0.41
   6  -2   6   11.09    0.29
   6  -2   6   10.66    0.39
  -7   2  -6   65.28    1.24
   7  -2   6   65.28    1.34
   7  -2   6   68.54    1.16
  -8   2  -6   60.64    1.18
   8  -2   6   60.51    1.29
  -9   2  -6    0.26    0.11
   9   1  -6    4.74    0.30
   8   1  -6   21.08    0.57
  -8  -1   6   21.53    0.77
   7   1  -6   16.53    0.47
  -7  -1   6   17.15    0.64
  -7  -1   6   17.46    0.42
   6   1  -6    3.73    0.21
  -6  -1   6    4.41    0.32
  -6  -1   6    3.77    0.21
  -6  -1   6    4.17    0.19
   5   1  -6    2.40    0.17
  -5  -1   6    2.25    0.22
  -5  -1   6    2.68    0.17
  -5  -1   6    2.46    0.15
  -5  -1   6    2.50    0.25
   4   1  -6   32.76    0.67
   4   1  -6   33.82    0.77
  -4  -1   6   34.05    0.64
  -4  -1   6   31.99    0.76
  -4  -1   6   32.98    0.92
  -4  -1   6   33.10    0.67
  -4  -1   6   33.14    0.77
   3   1  -6    1.66    0.12
   3   1  -6    1.68    0.16
  -3  -1   6    1.75    0.17
  -3  -1   6    2.33    0.20
  -3  -1   6    1.84    0.08
  -3  -1   6    1.51    0.16
  -3  -1   6    1.86    0.11
   2   1  -6  187.30    3.41
   2   1  -6  182.50    3.29
  -2  -1   6  180.24    3.22
  -2  -1   6  183.53    3.53
  -2  -1   6  184.72    4.59
  -2  -1   6  181.16    3.21
   1   1  -6  573.10   10.23
   1   1  -6  585.65   10.30
   1   1  -6  567.57    9.44
  -1  -1   6  545.37    9.19
  -1  -1   6  553.57   10.31
  -1  -1   6  581.72   10.37
  -1  -1   6  526.08   12.40
   0   1  -6  172.67    3.15
   0   1  -6  169.68    3.12
   0   1  -6  175.00    3.18
   0   1  -6  172.02    3.41
   0  -1   6  175.46    3.18
   0  -1   6  163.05    4.10
   0  -1   6  168.77    3.00
   0  -1   6  169.91    3.13
  -1   1  -6  277.87    5.66
  -1   1  -6  281.94    5.40
  -1   1  -6  279.20    5.29
  -1   1  -6  280.01    4.92
   1  -1   6  277.56    6.57
   1  -1   6  273.85    5.33
   1  -1   6  275.22    4.71
   1  -1   6  280.37    5.30
   1  -1   6  272.65    4.99
  -2   1  -6  324.35    5.95
  -2   1  -6  322.84    6.01
  -2   1  -6  312.79    5.51
   2  -1   6  317.59    5.90
   2  -1   6  314.87    5.11
   2  -1   6  306.74    5.66
   2  -1   6  319.77    5.39
   2  -1   6  318.68    6.04
  -3   1  -6   34.20    0.74
  -3   1  -6   35.01    0.72
  -3   1  -6   34.50    0.74
  -3   1  -6   34.47    0.66
   3  -1   6   35.46    0.76
   3  -1   6   34.85    0.64
   3  -1   6   34.46    0.72
   3  -1   6   34.87    0.76
  -4   1  -6   22.10    0.48
  -4   1  -6   21.71    0.54
  -4   1  -6   21.70    0.53
   4  -1   6   21.90    0.45
   4  -1   6   22.48    0.56
   4  -1   6   21.90    0.55
  -5   1  -6   11.75    0.33
  -5   1  -6   11.83    0.38
   5  -1   6   11.41    0.38
   5  -1   6   12.11    0.40
   5  -1   6   11.89    0.39
   5  -1   6   11.65    0.30
  -6   1  -6    0.01    0.06
   6  -1   6    0.00    0.08
   6  -1   6   -0.13    0.08
   6  -1   6    0.17    0.06
   6  -1   6    0.13    0.06
  -7   1  -6   31.27    0.68
   7  -1   6   31.65    0.65
   7  -1   6   30.66    0.76
  -8   1  -6   86.85    1.57
   8  -1   6   86.39    1.68
   8  -1   6   88.29    1.54
  -9   1  -6    6.23    0.30
   9  -1   6    6.30    0.28
 -10   1  -6    3.65    0.27
   9   0  -6    2.36    0.24
   8   0  -6   32.28    0.75
  -8   0   6   32.49    0.71
   7   0  -6   11.63    0.38
  -7   0   6   12.07    0.36
   6   0  -6    1.43    0.17
  -6   0   6    1.65    0.15
   5   0  -6   18.34    0.46
  -5   0   6   18.57    0.44
  -5   0   6   19.21    0.48
  -5   0   6   18.84    0.55
   4   0  -6   26.93    0.67
   4   0  -6   27.01    0.65
   4   0  -6   26.51    0.57
  -4   0   6   27.10    0.66
  -4   0   6   27.05    0.59
  -4   0   6   27.69    0.56
  -4   0   6   27.13    0.66
   3   0  -6    4.95    0.22
  -3   0   6    5.05    0.23
  -3   0   6    4.83    0.18
  -3   0   6    5.31    0.23
   2   0  -6  126.86    2.27
   2   0  -6  127.46    2.25
  -2   0   6  126.76    2.49
  -2   0   6  126.74    2.28
  -2   0   6  128.43    2.29
  -2   0   6  124.54    2.27
   1   0  -6  335.56    5.85
   1   0  -6  343.58    6.33
  -1   0   6  328.03    7.68
  -1   0   6  334.50    5.83
  -1   0   6  352.96    6.57
  -1   0   6  338.61    6.34
  -1   0   6  338.28    6.63
   0   0  -6  112.41    2.11
   0   0  -6  109.90    2.31
   0   0  -6  112.74    2.01
   0   0   6  112.83    2.01
   0   0   6  112.30    2.32
   0   0   6  110.35    2.70
   0   0   6  113.80    2.03
   0   0   6  111.53    2.07
  -1   0  -6   21.24    0.44
  -1   0  -6   22.04    0.51
  -1   0  -6   22.57    0.54
   1   0   6   21.85    0.52
   1   0   6   22.22    0.63
   1   0   6   22.24    0.51
   1   0   6   21.81    0.44
  -2   0  -6   83.68    1.49
  -2   0  -6   85.75    1.71
  -2   0  -6   85.56    1.56
   2   0   6   85.19    1.56
   2   0   6   84.12    1.47
   2   0   6   83.01    1.55
   2   0   6   84.17    1.94
   2   0   6   83.88    1.47
  -3   0  -6  276.53    5.77
  -3   0  -6  277.49    5.19
  -3   0  -6  276.46    4.86
   3   0   6  275.56    5.32
   3   0   6  272.77    4.81
   3   0   6  288.90    5.35
   3   0   6  276.07    5.18
  -4   0  -6  112.87    2.08
  -4   0  -6  114.93    1.99
  -4   0  -6  113.83    1.95
   4   0   6  114.49    2.08
   4   0   6  112.16    1.96
   4   0   6  114.34    1.97
   4   0   6  113.09    2.08
  -5   0  -6    4.54    0.25
  -5   0  -6    4.67    0.19
  -5   0  -6    4.13    0.22
   5   0   6    4.31    0.24
   5   0   6    3.54    0.21
   5   0   6    4.31    0.23
   5   0   6    4.43    0.19
  -6   0  -6   17.86    0.43
  -6   0  -6   17.98    0.32
   6   0   6   16.58    0.48
   6   0   6   17.63    0.43
  -7   0  -6   92.84    1.60
   7   0   6   92.41    1.61
   7   0   6   93.18    1.61
   7   0   6   89.72    1.69
  -8   0  -6   34.38    0.72
   8   0   6   32.08    0.79
   8   0   6   34.08    0.73
  -9   0  -6   -0.07    0.08
   9   0   6   -0.11    0.08
   9   0   6    0.18    0.11
  10   0   6    0.06    0.10
  -9   1   6   -0.02    0.08
   8  -1  -6    9.48    0.36
  -8   1   6    9.28    0.35
   7  -1  -6   24.67    0.59
  -7   1   6   25.10    0.59
   6  -1  -6   36.73    0.76
  -6   1   6   36.54    0.76
   5  -1  -6   21.51    0.62
   5  -1  -6   22.02    0.51
  -5   1   6   22.25    0.56
  -5   1   6   23.32    0.52
   4  -1  -6    0.48    0.07
   4  -1  -6    0.39    0.09
   4  -1  -6    0.48    0.09
  -4   1   6    0.46    0.07
  -4   1   6    0.41    0.09
   3  -1  -6   43.42    0.91
   3  -1  -6   42.01    0.88
   3  -1  -6   41.75    0.78
  -3   1   6   41.49    0.77
  -3   1   6   42.05    0.89
  -3   1   6   39.93    0.87
   2  -1  -6  226.92    4.28
   2  -1  -6  227.01    4.12
   2  -1  -6  222.76    3.94
  -2   1   6  224.64    4.21
  -2   1   6  222.08    3.92
  -2   1   6  230.59    4.55
  -2   1   6  209.42    4.13
   1  -1  -6  146.52    2.98
   1  -1  -6  149.58    2.67
   1  -1  -6  148.09    2.61
  -1   1   6  150.74    3.07
  -1   1   6  149.13    2.64
  -1   1   6  146.27    2.90
  -1   1   6  148.66    2.69
   0  -1  -6    0.15    0.05
   0  -1  -6    0.14    0.04
   0  -1  -6    0.14    0.06
   0  -1  -6    0.17    0.06
   0   1   6    0.16    0.06
   0   1   6    0.08    0.05
   0   1   6    0.32    0.07
  -1  -1  -6    5.96    0.22
  -1  -1  -6    5.82    0.17
  -1  -1  -6    5.93    0.22
  -1  -1  -6    6.04    0.23
   1   1   6    5.96    0.27
   1   1   6    5.68    0.21
   1   1   6    5.83    0.21
   1   1   6    6.01    0.18
  -2  -1  -6   13.94    0.37
  -2  -1  -6   13.40    0.36
  -2  -1  -6   13.41    0.29
  -2  -1  -6   14.02    0.41
   2   1   6   13.74    0.36
   2   1   6   13.60    0.35
   2   1   6   13.60    0.36
   2   1   6   13.85    0.32
  -3  -1  -6  340.95    6.40
  -3  -1  -6  337.50    6.44
  -3  -1  -6  337.00    5.72
  -3  -1  -6  328.57    6.88
   3   1   6  334.12    5.85
   3   1   6  334.65    7.44
   3   1   6  337.24    6.30
   3   1   6  336.27    6.19
   3   1   6  345.61    6.42
  -4  -1  -6  269.55    6.02
  -4  -1  -6  289.84    5.45
  -4  -1  -6  282.97    5.01
  -4  -1  -6  283.12    4.82
   4   1   6  276.15    5.04
   4   1   6  281.89    5.07
   4   1   6  278.41    5.17
   4   1   6  281.01    4.97
  -5  -1  -6   17.69    0.48
  -5  -1  -6   17.73    0.49
  -5  -1  -6   17.65    0.32
  -5  -1  -6   18.04    0.46
  -5  -1  -6   18.06    0.39
  -5  -1  -6   17.48    0.51
   5   1   6   17.76    0.42
   5   1   6   17.82    0.49
   5   1   6   16.96    0.45
  -6  -1  -6   88.28    1.72
  -6  -1  -6   87.09    1.60
  -6  -1  -6   91.18    1.51
  -6  -1  -6   89.65    1.73
  -6  -1  -6   87.46    1.91
  -6  -1  -6   90.66    1.45
   6   1   6   90.59    1.72
   6   1   6   86.67    1.60
   6   1   6   90.07    1.55
  -7  -1  -6  162.30    2.58
  -7  -1  -6  160.91    2.69
   7   1   6  156.47    2.72
   7   1   6  158.82    2.66
  -8  -1  -6   19.34    0.46
   8   1   6   19.40    0.49
   8   1   6   18.27    0.53
   8   1   6   18.58    0.49
   9   1   6    0.23    0.11
   9   1   6    0.21    0.09
  10   1   6    1.94    0.21
  -8   2   6    2.57    0.22
   7  -2  -6   27.36    0.61
  -7   2   6   26.33    0.63
   6  -2  -6   21.66    0.50
  -6   2   6   21.07    0.52
   5  -2  -6   18.43    0.55
   5  -2  -6   18.52    0.44
  -5   2   6   17.99    0.45
   4  -2  -6    2.75    0.16
   4  -2  -6    2.69    0.20
   4  -2  -6    2.60    0.21
  -4   2   6    2.63    0.15
  -4   2   6    2.17    0.18
  -4   2   6    2.57    0.20
   3  -2  -6   28.07    0.55
   3  -2  -6   28.76    0.68
   3  -2  -6   27.81    0.65
  -3   2   6   28.46    0.64
  -3   2   6   27.77    0.62
  -3   2   6   28.62    0.57
   2  -2  -6  127.87    2.37
   2  -2  -6  126.31    2.21
   2  -2  -6  123.06    2.26
  -2   2   6  128.31    2.26
  -2   2   6  127.50    2.23
   1  -2  -6  276.50    5.27
   1  -2  -6  280.83    5.32
   1  -2  -6  268.95    4.66
   1  -2  -6  279.76    4.58
  -1   2   6  280.37    5.13
  -1   2   6  285.43    5.82
  -1   2   6  277.75    4.79
   0  -2  -6   75.42    1.29
   0  -2  -6   75.16    1.26
   0  -2  -6   75.57    1.41
   0  -2  -6   75.64    1.39
   0   2   6   73.94    1.39
   0   2   6   75.89    1.38
   0   2   6   75.57    1.31
   0   2   6   75.88    1.52
  -1  -2  -6   43.12    0.72
  -1  -2  -6   43.54    0.96
  -1  -2  -6   43.64    0.87
  -1  -2  -6   43.65    0.87
  -1  -2  -6   43.42    0.72
   1   2   6   43.36    0.85
   1   2   6   44.26    0.76
   1   2   6   44.31    0.85
   1   2   6   43.35    0.96
  -2  -2  -6  264.01    5.09
  -2  -2  -6  260.51    4.31
  -2  -2  -6  266.03    4.98
  -2  -2  -6  268.26    5.62
  -2  -2  -6  265.07    4.31
   2   2   6  257.90    5.51
   2   2   6  260.85    4.41
   2   2   6  259.12    6.06
   2   2   6  258.87    4.51
   2   2   6  262.89    4.82
  -3  -2  -6  204.35    3.71
  -3  -2  -6  205.14    4.31
  -3  -2  -6  203.68    3.88
  -3  -2  -6  203.92    3.37
  -3  -2  -6  199.93    3.35
   3   2   6  193.08    4.56
   3   2   6  193.14    4.46
   3   2   6  202.61    3.83
   3   2   6  201.71    3.69
   3   2   6  197.66    3.56
   3   2   6  204.40    3.41
  -4  -2  -6   87.98    1.63
  -4  -2  -6   87.30    1.42
  -4  -2  -6   87.55    1.45
  -4  -2  -6   88.03    1.86
  -4  -2  -6   86.49    1.64
   4   2   6   85.70    1.53
   4   2   6   89.13    1.49
   4   2   6   89.82    1.63
  -5  -2  -6   10.95    0.25
  -5  -2  -6   11.09    0.26
  -5  -2  -6   10.75    0.35
  -5  -2  -6   11.25    0.37
   5   2   6   12.47    0.36
   5   2   6   11.08    0.33
   5   2   6   11.04    0.30
  -6  -2  -6   24.71    0.48
  -6  -2  -6   24.54    0.63
  -6  -2  -6   24.25    0.63
  -6  -2  -6   24.53    0.48
   6   2   6   24.25    0.57
   6   2   6   24.22    0.54
   6   2   6   24.74    0.62
  -7  -2  -6  127.81    2.38
  -7  -2  -6  126.32    2.06
  -7  -2  -6  129.42    2.09
   7   2   6  124.64    2.15
   7   2   6  124.24    2.19
  -8  -2  -6   65.63    1.15
  -8  -2  -6   64.45    1.11
   8   2   6   63.64    1.25
   8   2   6   62.90    1.21
   9   2   6    0.41    0.10
   9   2   6    0.25    0.11
   9   2   6    0.29    0.10
  10   2   6    4.85    0.30
  10   2   6    4.94    0.28
  -8   3   6   19.61    0.56
  -7   3   6   45.99    0.96
  -6   3   6    0.21    0.08
   5  -3  -6   -0.08    0.08
   5  -3  -6   -0.07    0.04
  -5   3   6   -0.07    0.06
   4  -3  -6   16.08    0.32
   4  -3  -6   15.85    0.46
   4  -3  -6   16.21    0.49
  -4   3   6   16.33    0.40
   3  -3  -6    1.77    0.15
   3  -3  -6    1.58    0.15
   3  -3  -6    1.80    0.08
   3  -3  -6    1.96    0.07
  -3   3   6    1.88    0.13
  -3   3   6    1.65    0.15
   2  -3  -6   87.78    1.63
   2  -3  -6   88.20    1.66
  -2   3   6   88.91    1.51
   1  -3  -6  472.23    8.93
   1  -3  -6  484.47    8.77
  -1   3   6  486.00    7.98
  -1   3   6  478.45    9.80
  -1   3   6  481.49    8.59
   0  -3  -6  179.12    3.47
   0  -3  -6  172.89    3.37
   0   3   6  174.36    3.56
   0   3   6  177.27    3.06
   0   3   6  178.90    3.21
  -1  -3  -6  118.94    2.42
  -1  -3  -6  116.97    2.11
  -1  -3  -6  116.88    2.36
   1   3   6  119.11    2.49
   1   3   6  118.12    2.07
   1   3   6  122.97    2.00
  -2  -3  -6  405.57    8.39
  -2  -3  -6  412.72    7.55
  -2  -3  -6  408.11    7.62
   2   3   6  413.51    6.79
   2   3   6  409.10    6.93
   2   3   6  394.55    8.50
   2   3   6  424.35    6.69
  -3  -3  -6  230.64    4.39
  -3  -3  -6  229.79    4.79
  -3  -3  -6  228.69    4.28
   3   3   6  223.14    4.99
   3   3   6  229.51    3.92
   3   3   6  226.42    3.93
  -4  -3  -6    1.54    0.14
  -4  -3  -6    1.93    0.19
  -4  -3  -6    2.31    0.15
  -4  -3  -6    1.85    0.11
   4   3   6    1.85    0.12
   4   3   6    1.95    0.14
   4   3   6    1.96    0.19
   4   3   6    2.00    0.14
  -5  -3  -6    8.90    0.24
  -5  -3  -6    9.08    0.32
  -5  -3  -6    8.93    0.31
   5   3   6    8.99    0.27
   5   3   6    8.53    0.28
  -6  -3  -6    0.99    0.12
  -6  -3  -6    1.04    0.14
  -6  -3  -6    1.10    0.17
   6   3   6    0.78    0.12
   6   3   6    1.40    0.14
  -7  -3  -6   28.28    0.58
  -7  -3  -6   27.26    0.70
   7   3   6   27.70    0.61
   7   3   6   26.96    0.62
  -8  -3  -6   58.11    1.06
   8   3   6   56.19    1.10
   8   3   6   56.07    1.11
   9   3   6   22.88    0.59
   9   3   6   22.22    0.59
  10   3   6    1.43    0.22
  10   3   6    2.19    0.23
  -8   4   6   23.43    0.63
  -7   4   6   23.83    0.62
  -6   4   6    9.59    0.33
   5  -4  -6    0.03    0.09
  -5   4   6   -0.13    0.06
   4  -4  -6    0.20    0.08
   4  -4  -6    0.11    0.08
  -4   4   6    0.11    0.06
   3  -4  -6    0.51    0.08
  -3   4   6    0.43    0.06
   2  -4  -6  107.53    1.96
   2  -4  -6  105.75    1.98
  -2   4   6  107.17    1.87
  -2   4   6  109.82    1.83
   1  -4  -6  370.48    6.75
   1  -4  -6  359.48    6.88
  -1   4   6  360.56    7.63
  -1   4   6  371.93    6.07
   0  -4  -6  129.37    2.51
   0  -4  -6  127.99    2.38
   0   4   6  134.00    2.14
   0   4   6  131.56    2.59
   0   4   6  132.19    2.16
  -1  -4  -6  107.60    2.04
  -1  -4  -6  109.05    2.02
   1   4   6  109.12    2.21
   1   4   6  110.74    1.80
   1   4   6  112.06    1.75
  -2  -4  -6  445.41    8.09
  -2  -4  -6  439.01    8.14
  -2  -4  -6  432.26    9.16
   2   4   6  454.21    7.06
   2   4   6  446.09    7.08
   2   4   6  433.16    9.30
  -3  -4  -6  209.95    4.03
  -3  -4  -6  206.70    4.34
  -3  -4  -6  211.46    4.12
   3   4   6  212.87    3.43
   3   4   6  205.74    4.41
   3   4   6  208.31    3.53
  -4  -4  -6   33.29    0.71
  -4  -4  -6   34.23    0.66
  -4  -4  -6   33.92    0.73
   4   4   6   33.90    0.68
   4   4   6   34.24    0.63
   4   4   6   33.00    0.87
  -5  -4  -6    0.07    0.06
  -5  -4  -6    0.04    0.06
  -5  -4  -6   -0.03    0.06
   5   4   6    0.03    0.05
   5   4   6    0.07    0.05
  -6  -4  -6   50.69    0.94
  -6  -4  -6   51.43    1.07
  -6  -4  -6   48.78    1.05
   6   4   6   52.06    0.95
   6   4   6   50.11    0.96
  -7  -4  -6   68.51    1.42
  -7  -4  -6   71.75    1.27
  -7  -4  -6   68.69    1.41
   7   4   6   70.06    1.27
   7   4   6   70.91    1.28
  -8  -4  -6   43.27    0.85
  -8  -4  -6   40.88    0.98
   8   4   6   41.57    0.86
   8   4   6   40.07    0.85
  -9  -4  -6   10.84    0.37
   9   4   6    9.67    0.37
   9   4   6   10.13    0.36
  10   4   6    7.09    0.33
  -7   5   6    6.34    0.31
  -6   5   6   13.31    0.41
   5  -5  -6   12.04    0.46
  -5   5   6   11.45    0.36
   4  -5  -6    0.19    0.10
   4  -5  -6    0.12    0.10
  -4   5   6    0.21    0.08
   3  -5  -6   22.18    0.59
   3  -5  -6   22.62    0.57
  -3   5   6   22.41    0.48
   2  -5  -6  174.15    3.24
   2  -5  -6  177.42    3.09
  -2   5   6  172.53    2.93
  -2   5   6  177.54    2.97
   1  -5  -6   76.66    1.45
   1  -5  -6   77.30    1.42
  -1   5   6   73.94    1.37
  -1   5   6   76.16    1.24
  -1   5   6   78.07    1.26
   0  -5  -6    0.07    0.04
   0  -5  -6    0.21    0.06
   0   5   6    0.03    0.08
   0   5   6    0.10    0.02
   0   5   6    0.14    0.02
  -1  -5  -6   10.43    0.28
  -1  -5  -6   10.43    0.29
   1   5   6   10.24    0.38
  -2  -5  -6   81.99    1.47
  -2  -5  -6   79.32    1.45
   2   5   6   80.55    1.72
  -3  -5  -6  137.68    2.59
  -3  -5  -6  138.93    2.76
  -3  -5  -6  135.39    2.59
   3   5   6  134.12    2.76
  -4  -5  -6  105.03    1.90
  -4  -5  -6  105.34    1.79
  -4  -5  -6  102.25    1.88
   4   5   6  104.30    1.66
   4   5   6  105.84    1.69
   4   5   6  102.57    2.20
  -5  -5  -6    0.02    0.07
  -5  -5  -6   -0.05    0.06
  -5  -5  -6   -0.01    0.06
   5   5   6    0.15    0.06
   5   5   6    0.05    0.05
  -6  -5  -6   71.97    1.42
  -6  -5  -6   73.18    1.31
  -6  -5  -6   70.47    1.41
   6   5   6   71.95    1.28
   6   5   6   72.23    1.27
  -7  -5  -6   68.07    1.40
  -7  -5  -6   67.82    1.39
  -7  -5  -6   70.54    1.28
   7   5   6   68.35    1.25
   7   5   6   67.96    1.24
  -8  -5  -6   32.01    0.82
  -8  -5  -6   33.34    0.73
   8   5   6   32.56    0.69
   8   5   6   32.41    0.71
  -9  -5  -6    0.23    0.10
   9   5   6    0.16    0.09
  10   5   6    7.98    0.34
  -7   6   6   14.11    0.46
  -6   6   6   20.05    0.53
   5  -6  -6    6.28    0.34
  -5   6   6    6.21    0.27
   4  -6  -6    3.63    0.26
   4  -6  -6    3.20    0.25
  -4   6   6    3.02    0.19
   3  -6  -6   10.42    0.38
   3  -6  -6   10.19    0.36
  -3   6   6   10.54    0.29
   2  -6  -6   72.69    1.39
   2  -6  -6   71.11    1.41
  -2   6   6   72.67    1.21
   1  -6  -6  180.20    3.34
   1  -6  -6  178.81    3.14
  -1   6   6  179.16    3.01
  -1   6   6  180.56    2.90
  -1   6   6  183.37    2.87
   0  -6  -6   26.88    0.57
   0  -6  -6   26.10    0.59
   0   6   6   26.09    0.59
   0   6   6   26.69    0.74
  -1  -6  -6   19.85    0.44
  -1  -6  -6   19.48    0.45
   1   6   6   20.02    0.61
  -2  -6  -6  244.82    4.50
  -2  -6  -6  251.49    4.58
   2   6   6  240.64    5.56
  -3  -6  -6  287.40    5.25
  -3  -6  -6  282.05    5.31
   3   6   6  280.80    5.63
  -4  -6  -6   13.95    0.40
  -4  -6  -6   13.98    0.37
  -4  -6  -6   14.44    0.39
   4   6   6   13.66    0.52
  -5  -6  -6   21.28    0.53
  -5  -6  -6   21.20    0.53
  -5  -6  -6   20.43    0.51
   5   6   6   21.82    0.48
   5   6   6   20.82    0.68
   5   6   6   21.63    0.43
  -6  -6  -6   26.92    0.63
  -6  -6  -6   26.36    0.64
  -6  -6  -6   26.86    0.66
   6   6   6   27.62    0.57
   6   6   6   27.62    0.56
   6   6   6   26.56    0.82
  -7  -6  -6   37.83    0.88
  -7  -6  -6   37.22    0.87
  -7  -6  -6   37.68    0.82
   7   6   6   37.89    0.74
   7   6   6   38.77    0.77
  -8  -6  -6   35.35    0.79
  -8  -6  -6   32.96    0.84
   8   6   6   34.04    0.74
  -9  -6  -6   11.54    0.41
   9   6   6   10.61    0.38
  10   6   6    1.50    0.21
  -6   7   6   14.60    0.45
   5  -7  -6    0.03    0.10
  -5   7   6   -0.05    0.07
   4  -7  -6    6.40    0.32
  -4   7   6    6.68    0.25
   3  -7  -6    7.94    0.32
   3  -7  -6    8.41    0.34
  -3   7   6    8.07    0.25
   2  -7  -6    8.30    0.30
   2  -7  -6    8.15    0.31
  -2   7   6    8.19    0.22
   1  -7  -6   63.38    1.20
   1  -7  -6   61.90    1.22
  -1   7   6   61.97    1.00
   0  -7  -6   96.35    1.79
   0  -7  -6  101.41    1.77
   0   7   6   97.62    1.73
   0   7   6   98.26    2.11
  -1  -7  -6    2.00    0.16
  -1  -7  -6    1.96    0.15
   1   7   6    2.48    0.26
   1   7   6    2.48    0.18
  -2  -7  -6  395.73    7.04
  -2  -7  -6  391.39    7.03
   2   7   6  387.52    8.62
  -3  -7  -6  290.81    5.42
  -3  -7  -6  296.35    5.37
   3   7   6  294.96    6.57
  -4  -7  -6    7.24    0.26
  -4  -7  -6    7.08    0.29
  -4  -7  -6    6.94    0.24
   4   7   6    6.60    0.38
  -5  -7  -6   90.50    1.66
  -5  -7  -6   90.34    1.69
  -5  -7  -6   92.18    1.71
   5   7   6   95.93    1.47
   5   7   6   89.81    2.05
   5   7   6   91.25    1.57
  -6  -7  -6   29.80    0.70
  -6  -7  -6   29.04    0.69
  -6  -7  -6   30.57    0.71
   6   7   6   29.76    0.91
   6   7   6   30.37    0.59
   6   7   6   30.03    0.60
  -7  -7  -6    0.66    0.11
  -7  -7  -6    0.44    0.10
  -7  -7  -6    0.60    0.12
   7   7   6    0.49    0.08
  -8  -7  -6    2.71    0.24
  -8  -7  -6    2.61    0.23
   8   7   6    2.66    0.19
  -9  -7  -6   18.05    0.55
  -9  -7  -6   17.21    0.59
   9   7   6   17.27    0.49
 -10  -7  -6    0.33    0.13
  10   7   6    0.02    0.10
   5  -8  -6   -0.06    0.11
  -5   8   6    0.04    0.09
   4  -8  -6    3.71    0.27
  -4   8   6    3.61    0.21
   3  -8  -6   13.94    0.46
   3  -8  -6   14.16    0.45
  -3   8   6   14.27    0.35
   2  -8  -6   15.56    0.44
   2  -8  -6   15.10    0.45
  -2   8   6   15.41    0.33
   1  -8  -6   22.56    0.54
   1  -8  -6   21.75    0.54
   0  -8  -6  106.69    1.95
   0  -8  -6  110.60    1.92
   0   8   6  104.78    2.31
  -1  -8  -6    3.26    0.18
  -1  -8  -6    3.18    0.18
   1   8   6    3.75    0.31
   1   8   6    3.66    0.22
  -2  -8  -6  258.47    4.53
  -2  -8  -6  246.39    4.51
   2   8   6  247.17    5.19
   2   8   6  253.49    4.26
  -3  -8  -6  175.50    3.16
  -3  -8  -6  177.16    3.12
   3   8   6  179.29    2.88
   3   8   6  169.72    3.56
  -4  -8  -6   15.33    0.48
  -4  -8  -6   15.01    0.38
  -4  -8  -6   15.91    0.41
   4   8   6   15.55    0.60
  -5  -8  -6   38.52    0.86
  -5  -8  -6   37.63    0.80
  -5  -8  -6   36.46    0.78
   5   8   6   37.47    0.73
   5   8   6   37.59    1.07
  -6  -8  -6   54.27    1.12
  -6  -8  -6   54.79    1.11
  -6  -8  -6   52.74    1.09
   6   8   6   54.52    0.94
   6   8   6   51.68    1.37
  -7  -8  -6   13.01    0.45
  -7  -8  -6   12.47    0.42
  -7  -8  -6   12.84    0.44
   7   8   6   12.91    0.35
   7   8   6   12.20    0.57
  -8  -8  -6   11.03    0.42
  -8  -8  -6   10.23    0.42
   8   8   6   10.35    0.34
  -9  -8  -6    1.63    0.23
  -9  -8  -6    0.84    0.16
   9   8   6    0.94    0.13
   5  -9  -6    6.67    0.39
  -5   9   6    6.68    0.30
   4  -9  -6    2.40    0.27
  -4   9   6    2.63    0.21
   3  -9  -6   40.73    0.93
   3  -9  -6   39.25    0.93
  -3   9   6   39.33    0.76
   2  -9  -6   38.76    0.86
   2  -9  -6   37.52    0.87
  -2   9   6   39.41    0.70
   1  -9  -6    8.86    0.31
   1  -9  -6    8.90    0.32
  -1   9   6    8.71    0.46
   0  -9  -6    0.06    0.06
   0  -9  -6    0.09    0.06
   0   9   6    0.35    0.15
  -1  -9  -6   33.05    0.66
  -1  -9  -6   31.86    0.68
   1   9   6   32.76    0.96
  -2  -9  -6   29.62    0.59
  -2  -9  -6   28.49    0.59
   2   9   6   29.13    0.64
   2   9   6   28.64    0.88
  -3  -9  -6   21.93    0.47
  -3  -9  -6   21.96    0.50
   3   9   6   22.18    0.51
   3   9   6   22.32    0.75
  -4  -9  -6   48.98    0.95
  -4  -9  -6   50.78    0.98
   4   9   6   49.81    1.31
  -5  -9  -6    0.01    0.11
  -5  -9  -6    0.05    0.07
  -5  -9  -6   -0.06    0.07
   5   9   6    0.09    0.15
  -6  -9  -6   69.62    1.40
  -6  -9  -6   69.31    1.36
  -6  -9  -6   67.44    1.34
   6   9   6   67.39    1.69
  -7  -9  -6   71.06    1.45
  -7  -9  -6   69.95    1.43
  -7  -9  -6   72.44    1.45
   7   9   6   71.15    1.77
  -8  -9  -6    5.11    0.33
  -8  -9  -6    4.76    0.31
   8   9   6    4.85    0.25
  -9  -9  -6    5.24    0.34
   9   9   6    4.61    0.28
  -4  10   6    0.07    0.09
   3 -10  -6   19.56    0.59
   3 -10  -6   18.34    0.57
   2 -10  -6   36.33    0.86
   2 -10  -6   39.12    0.87
   1 -10  -6   28.00    0.67
   1 -10  -6   29.23    0.67
  -1  10   6   29.01    0.95
   0 -10  -6    0.87    0.14
   0 -10  -6    1.02    0.14
   0  10   6    0.79    0.21
  -1 -10  -6   23.19    0.50
  -1 -10  -6   22.28    0.52
   1  10   6   22.93    0.81
  -2 -10  -6   28.80    0.61
  -2 -10  -6   30.06    0.60
   2  10   6   29.55    0.94
  -3 -10  -6   31.68    0.65
  -3 -10  -6   33.05    0.68
   3  10   6   34.32    1.02
  -4 -10  -6   15.11    0.38
  -4 -10  -6   16.22    0.40
   4  10   6   15.65    0.66
  -5 -10  -6    1.11    0.16
  -5 -10  -6    0.99    0.18
  -5 -10  -6    1.15    0.14
   5  10   6    1.67    0.29
  -6 -10  -6   35.17    0.79
  -6 -10  -6   36.62    0.91
  -6 -10  -6   36.16    0.81
   6  10   6   34.87    1.10
  -7 -10  -6   29.42    0.73
  -7 -10  -6   28.46    0.79
  -7 -10  -6   28.64    0.71
   7  10   6   28.64    0.98
  -8 -10  -6    3.85    0.29
  -8 -10  -6    4.45    0.34
   2 -11  -6   11.36    0.41
   2 -11  -6   11.82    0.42
   1 -11  -6   16.21    0.47
   1 -11  -6   17.44    0.48
   0 -11  -6    0.47    0.10
   0 -11  -6    0.55    0.10
   0  11   6    0.73    0.22
  -1 -11  -6   10.47    0.31
  -1 -11  -6   10.39    0.31
   1  11   6   10.37    0.57
  -2 -11  -6   39.55    0.77
  -2 -11  -6   37.55    0.78
   2  11   6   40.42    1.19
  -3 -11  -6   65.60    1.22
  -3 -11  -6   66.94    1.24
   3  11   6   67.84    1.72
  -4 -11  -6    4.92    0.21
  -4 -11  -6    4.85    0.20
   4  11   6    4.59    0.42
  -5 -11  -6   38.85    0.82
  -5 -11  -6   41.38    0.84
   5  11   6   40.49    1.22
  -6 -11  -6   33.93    0.90
  -6 -11  -6   34.19    0.76
  -6 -11  -6   32.30    0.74
   6  11   6   32.79    1.09
  -7 -11  -6    0.67    0.11
  -7 -11  -6    0.81    0.12
  -7 -11  -6    0.91    0.18
   0 -12  -6    0.34    0.09
   0 -12  -6    0.38    0.09
  -1 -12  -6    1.09    0.14
  -1 -12  -6    1.19    0.15
  -2 -12  -6   22.34    0.51
  -2 -12  -6   23.80    0.52
  -3 -12  -6   59.94    1.11
  -3 -12  -6   57.30    1.09
  -4 -12  -6    2.38    0.17
  -4 -12  -6    1.95    0.15
  -5 -12  -6   26.56    0.60
  -5 -12  -6   27.60    0.61
   4   9  -7   15.15    0.43
  -4  -9   7   15.74    0.60
  -4  -9   7   15.06    0.56
   3   9  -7   12.28    0.36
  -3  -9   7   12.17    0.48
  -3  -9   7   11.88    0.52
   2   9  -7    2.74    0.20
  -2  -9   7    2.52    0.26
  -2  -9   7    2.90    0.30
  -2  -9   7    2.67    0.27
  -1  -9   7   30.72    0.81
  -1  -9   7   32.48    0.84
  -1  -9   7   31.02    0.84
   0   9  -7   15.50    0.42
   0  -9   7   15.56    0.55
   0  -9   7   15.05    0.52
   0  -9   7   16.17    0.55
  -1   9  -7    0.18    0.08
   1  -9   7    0.20    0.11
  -2   9  -7    3.41    0.22
   2  -9   7    3.21    0.28
  -3   9  -7    0.22    0.09
   3  -9   7    0.27    0.12
   5   8  -7   19.94    0.51
  -5  -8   7   19.02    0.67
  -5  -8   7   19.63    0.65
   4   8  -7    1.16    0.16
  -4  -8   7    1.03    0.19
  -4  -8   7    1.04    0.16
   3   8  -7    0.09    0.06
  -3  -8   7    0.08    0.10
  -3  -8   7    0.01    0.12
  -3  -8   7    0.05    0.09
   2   8  -7    0.37    0.07
  -2  -8   7    0.54    0.12
  -2  -8   7    0.40    0.11
  -2  -8   7    0.30    0.13
   1   8  -7    2.02    0.16
  -1  -8   7    2.18    0.23
  -1  -8   7    2.11    0.22
  -1  -8   7    1.96    0.24
   0   8  -7    9.48    0.30
   0  -8   7    9.65    0.40
   0  -8   7    9.76    0.41
   0  -8   7    9.37    0.38
  -1   8  -7   21.85    0.52
   1  -8   7   21.92    0.61
   1  -8   7   21.40    0.62
   1  -8   7   21.98    0.65
   1  -8   7   21.69    0.59
  -2   8  -7   -0.14    0.07
   2  -8   7   -0.01    0.10
   2  -8   7   -0.19    0.10
  -3   8  -7    2.49    0.21
   3  -8   7    2.46    0.26
   3  -8   7    2.39    0.26
  -4   8  -7    2.16    0.22
   4  -8   7    1.98    0.28
   6   7  -7   55.36    1.09
  -6  -7   7   54.79    1.29
   5   7  -7   38.32    0.80
  -5  -7   7   38.04    0.97
  -5  -7   7   38.14    1.00
   4   7  -7    0.09    0.07
  -4  -7   7    0.01    0.10
  -4  -7   7    0.05    0.13
   3   7  -7    4.71    0.21
  -3  -7   7    4.80    0.29
  -3  -7   7    4.71    0.29
  -3  -7   7    3.88    0.30
   2   7  -7    0.00    0.05
  -2  -7   7   -0.03    0.11
  -2  -7   7    0.00    0.08
  -2  -7   7   -0.02    0.08
   1   7  -7    2.18    0.15
  -1  -7   7    1.90    0.22
  -1  -7   7    2.21    0.20
  -1  -7   7    2.25    0.22
  -1  -7   7    2.17    0.18
   0   7  -7   10.59    0.31
   0  -7   7   10.26    0.35
   0  -7   7   10.06    0.39
   0  -7   7   10.46    0.41
   0  -7   7   10.28    0.39
  -1   7  -7   25.93    0.57
   1  -7   7   25.07    0.68
   1  -7   7   26.29    0.71
   1  -7   7   25.24    0.64
   1  -7   7   25.85    0.65
  -2   7  -7    6.84    0.28
   2  -7   7    6.85    0.37
   2  -7   7    6.28    0.33
   2  -7   7    6.84    0.33
  -3   7  -7   10.39    0.36
   3  -7   7   10.59    0.44
   3  -7   7   11.09    0.43
  -4   7  -7   13.80    0.44
   4  -7   7   14.80    0.53
  -5   7  -7    4.62    0.28
  -6   7  -7    0.30    0.11
   7   6  -7    0.58    0.11
   6   6  -7   45.36    0.94
  -6  -6   7   45.71    1.12
   5   6  -7   39.38    0.82
  -5  -6   7   39.91    0.99
   4   6  -7    0.36    0.09
  -4  -6   7    0.54    0.14
  -4  -6   7    0.27    0.12
  -4  -6   7    0.73    0.14
   3   6  -7    0.56    0.08
  -3  -6   7    0.63    0.12
  -3  -6   7    0.72    0.14
  -3  -6   7    0.66    0.12
   2   6  -7    0.02    0.05
  -2  -6   7    0.05    0.09
  -2  -6   7    0.02    0.10
  -2  -6   7    0.17    0.07
  -2  -6   7    0.07    0.08
   1   6  -7    4.69    0.20
  -1  -6   7    5.46    0.23
  -1  -6   7    4.88    0.27
  -1  -6   7    5.09    0.28
  -1  -6   7    5.11    0.29
   0   6  -7   34.40    0.67
   0  -6   7   33.87    0.74
   0  -6   7   34.88    0.83
   0  -6   7   34.04    0.81
   0  -6   7   33.14    0.76
  -1   6  -7   28.54    0.60
   1  -6   7   27.98    0.67
   1  -6   7   28.62    0.73
   1  -6   7   28.95    0.66
   1  -6   7   28.11    0.71
  -2   6  -7    0.42    0.09
   2  -6   7    0.33    0.11
   2  -6   7    0.57    0.11
   2  -6   7    0.46    0.11
   2  -6   7    0.59    0.11
  -3   6  -7   13.39    0.40
   3  -6   7   13.81    0.50
   3  -6   7   13.74    0.47
   3  -6   7   13.42    0.47
  -4   6  -7    2.26    0.20
   4  -6   7    2.40    0.25
   4  -6   7    2.53    0.25
  -5   6  -7    1.54    0.20
   5  -6   7    1.58    0.25
  -6   6  -7    8.55    0.36
  -7   6  -7    3.60    0.28
   8   5  -7    4.49    0.28
   7   5  -7    7.09    0.31
   6   5  -7   29.37    0.69
  -6  -5   7   30.78    0.84
   5   5  -7   10.49    0.34
  -5  -5   7   10.30    0.44
   4   5  -7   25.63    0.57
  -4  -5   7   25.68    0.53
  -4  -5   7   25.56    0.69
  -4  -5   7   25.06    0.70
   3   5  -7   14.25    0.37
  -3  -5   7   13.93    0.47
  -3  -5   7   14.20    0.36
  -3  -5   7   14.22    0.47
   2   5  -7   25.93    0.54
  -2  -5   7   25.64    0.56
  -2  -5   7   25.99    0.67
  -2  -5   7   25.17    0.66
  -2  -5   7   24.80    0.65
   1   5  -7   36.65    0.70
  -1  -5   7   35.98    0.80
  -1  -5   7   36.16    0.74
  -1  -5   7   35.48    0.83
  -1  -5   7   36.93    0.85
   0   5  -7   53.18    0.96
   0  -5   7   52.53    1.02
   0  -5   7   52.41    1.03
   0  -5   7   52.88    1.13
   0  -5   7   52.96    1.11
  -1   5  -7   22.86    0.50
   1  -5   7   22.44    0.53
   1  -5   7   22.61    0.56
   1  -5   7   22.13    0.58
   1  -5   7   22.57    0.61
  -2   5  -7    1.16    0.14
   2  -5   7    1.21    0.19
   2  -5   7    1.18    0.15
   2  -5   7    1.18    0.15
   2  -5   7    0.78    0.12
  -3   5  -7    8.24    0.29
   3  -5   7    8.32    0.35
   3  -5   7    8.66    0.37
   3  -5   7    8.30    0.34
  -4   5  -7   23.22    0.57
   4  -5   7   24.35    0.66
   4  -5   7   24.17    0.65
  -5   5  -7    7.66    0.31
   5  -5   7    7.96    0.37
   5  -5   7    8.22    0.38
  -6   5  -7    2.69    0.23
  -7   5  -7    1.42    0.21
   8   4  -7    9.82    0.39
   7   4  -7    1.68    0.20
   6   4  -7   34.51    0.76
   5   4  -7   59.59    1.14
  -5  -4   7   60.94    1.32
   4   4  -7   36.02    0.73
  -4  -4   7   36.10    0.87
  -4  -4   7   36.22    0.87
   3   4  -7   16.47    0.40
  -3  -4   7   16.14    0.40
  -3  -4   7   16.24    0.49
  -3  -4   7   15.74    0.49
   2   4  -7   45.58    0.84
  -2  -4   7   44.48    0.98
  -2  -4   7   43.95    0.86
  -2  -4   7   45.68    0.98
   1   4  -7    0.62    0.09
   1   4  -7    0.39    0.06
  -1  -4   7    0.43    0.08
  -1  -4   7    0.25    0.08
  -1  -4   7    0.42    0.09
   0   4  -7    5.10    0.19
   0  -4   7    5.05    0.25
   0  -4   7    5.18    0.26
   0  -4   7    4.79    0.22
   0  -4   7    5.19    0.22
  -1   4  -7   54.25    0.99
   1  -4   7   54.79    1.14
   1  -4   7   53.66    0.99
   1  -4   7   52.44    1.10
   1  -4   7   54.43    1.05
  -2   4  -7   37.00    0.73
   2  -4   7   36.60    0.79
   2  -4   7   35.53    0.84
   2  -4   7   35.77    0.82
   2  -4   7   35.65    0.69
  -3   4  -7    0.09    0.07
   3  -4   7    0.22    0.09
   3  -4   7    0.12    0.09
   3  -4   7   -0.03    0.09
  -4   4  -7   99.10    1.78
   4  -4   7  101.51    1.87
   4  -4   7  102.39    1.97
   4  -4   7  103.72    1.99
  -5   4  -7   55.81    1.10
   5  -4   7   57.06    1.23
  -6   4  -7    0.01    0.09
   6  -4   7    0.17    0.11
  -7   4  -7    1.64    0.19
  -8   4  -7    0.57    0.12
   8   3  -7   12.60    0.44
   7   3  -7   -0.06    0.08
  -7  -3   7    0.08    0.15
   6   3  -7   48.61    0.98
  -6  -3   7   48.44    1.32
   5   3  -7  186.17    3.10
  -5  -3   7  193.70    3.07
  -5  -3   7  181.97    4.05
  -5  -3   7  188.15    3.43
   4   3  -7   36.44    0.75
  -4  -3   7   38.33    0.89
  -4  -3   7   37.82    0.89
  -4  -3   7   36.54    1.05
   3   3  -7   62.68    1.13
  -3  -3   7   62.70    1.56
  -3  -3   7   63.97    1.29
  -3  -3   7   61.67    1.29
   2   3  -7   56.24    1.01
  -2  -3   7   57.14    1.16
  -2  -3   7   55.13    1.03
  -2  -3   7   56.08    1.16
   1   3  -7    6.75    0.22
   1   3  -7    6.77    0.19
  -1  -3   7    6.53    0.28
  -1  -3   7    6.78    0.29
  -1  -3   7    6.67    0.24
   0   3  -7    8.03    0.24
   0  -3   7    7.90    0.27
   0  -3   7    8.06    0.31
   0  -3   7    7.55    0.30
  -1   3  -7   53.19    0.96
   1  -3   7   52.44    1.10
   1  -3   7   52.52    0.95
   1  -3   7   51.98    1.07
   1  -3   7   52.40    1.01
  -2   3  -7   60.34    1.08
   2  -3   7   57.87    1.13
   2  -3   7   59.19    1.19
   2  -3   7   59.39    1.02
   2  -3   7   58.92    1.22
  -3   3  -7    3.51    0.19
   3  -3   7    4.07    0.24
   3  -3   7    3.76    0.25
   3  -3   7    3.71    0.24
  -4   3  -7  114.32    1.99
   4  -3   7  117.24    2.20
   4  -3   7  115.12    2.08
   4  -3   7  119.88    2.22
  -5   3  -7  112.87    1.97
   5  -3   7  115.27    2.19
  -6   3  -7    5.28    0.27
   6  -3   7    5.28    0.30
  -7   3  -7    8.78    0.35
   7  -3   7    9.19    0.41
  -8   3  -7   15.66    0.48
  -9   3  -7    6.21    0.32
   8   2  -7    3.47    0.25
   7   2  -7    1.53    0.17
  -7  -2   7    1.61    0.25
   6   2  -7   41.92    0.88
  -6  -2   7   42.31    1.19
   5   2  -7  134.81    2.33
  -5  -2   7  140.47    2.60
  -5  -2   7  140.98    2.33
  -5  -2   7  134.36    3.06
   4   2  -7   15.47    0.41
  -4  -2   7   16.08    0.60
  -4  -2   7   16.23    0.50
  -4  -2   7   16.42    0.32
  -4  -2   7   16.47    0.50
   3   2  -7   20.82    0.47
  -3  -2   7   20.90    0.56
  -3  -2   7   19.77    0.37
  -3  -2   7   20.93    0.69
  -3  -2   7   21.46    0.38
  -3  -2   7   20.84    0.56
   2   2  -7   16.66    0.39
  -2  -2   7   15.67    0.30
  -2  -2   7   16.38    0.47
  -2  -2   7   16.86    0.47
  -2  -2   7   16.11    0.30
  -2  -2   7   16.44    0.58
   1   2  -7   14.17    0.40
   1   2  -7   14.72    0.35
   1   2  -7   14.51    0.32
  -1  -2   7   14.61    0.42
  -1  -2   7   13.96    0.27
  -1  -2   7   14.11    0.52
  -1  -2   7   13.84    0.26
  -1  -2   7   14.30    0.27
  -1  -2   7   14.33    0.43
   0   2  -7   54.09    1.09
   0   2  -7   53.85    1.07
   0   2  -7   53.38    0.96
   0  -2   7   54.14    1.09
   0  -2   7   53.60    0.87
   0  -2   7   52.25    0.87
   0  -2   7   53.13    1.10
   0  -2   7   52.89    1.01
  -1   2  -7   43.34    0.80
  -1   2  -7   43.81    0.93
  -1   2  -7   42.18    0.88
   1  -2   7   42.38    0.91
   1  -2   7   41.84    0.84
   1  -2   7   42.04    0.70
   1  -2   7   42.89    0.90
   1  -2   7   40.39    0.70
  -2   2  -7   20.84    0.46
  -2   2  -7   20.42    0.52
   2  -2   7   19.89    0.50
   2  -2   7   20.27    0.38
   2  -2   7   20.42    0.38
   2  -2   7   20.68    0.52
   2  -2   7   20.71    0.54
   2  -2   7   20.16    0.39
  -3   2  -7   22.42    0.51
  -3   2  -7   22.64    0.57
  -3   2  -7   22.71    0.55
   3  -2   7   22.20    0.55
   3  -2   7   22.90    0.57
   3  -2   7   22.61    0.58
   3  -2   7   22.60    0.43
  -4   2  -7   71.95    1.31
  -4   2  -7   72.08    1.43
   4  -2   7   73.21    1.39
   4  -2   7   75.96    1.46
   4  -2   7   74.30    1.22
   4  -2   7   72.09    1.46
  -5   2  -7   25.29    0.58
   5  -2   7   24.97    0.64
   5  -2   7   26.08    0.68
   5  -2   7   26.07    0.50
  -6   2  -7   11.27    0.36
   6  -2   7   11.65    0.42
   6  -2   7   11.68    0.30
  -7   2  -7    2.65    0.22
   7  -2   7    3.03    0.25
  -8   2  -7    9.57    0.36
  -9   2  -7   30.16    0.73
   8   1  -7    0.24    0.11
  -8  -1   7    0.54    0.20
   7   1  -7    6.76    0.30
  -7  -1   7    7.71    0.44
   6   1  -7   32.96    0.73
  -6  -1   7   33.53    1.01
  -6  -1   7   34.82    0.67
   5   1  -7   50.56    0.99
  -5  -1   7   52.15    1.00
  -5  -1   7   51.63    0.93
  -5  -1   7   49.86    1.34
  -5  -1   7   51.57    1.14
   4   1  -7   17.12    0.43
   4   1  -7   17.86    0.52
  -4  -1   7   17.88    0.37
  -4  -1   7   17.41    0.52
  -4  -1   7   17.56    0.52
  -4  -1   7   17.55    0.63
  -4  -1   7   17.21    0.40
   3   1  -7    5.65    0.21
   3   1  -7    5.76    0.27
  -3  -1   7    5.70    0.27
  -3  -1   7    6.21    0.33
  -3  -1   7    5.61    0.19
  -3  -1   7    5.60    0.26
   2   1  -7    0.40    0.06
   2   1  -7    0.25    0.07
  -2  -1   7    0.30    0.08
  -2  -1   7    0.26    0.05
  -2  -1   7    0.30    0.07
  -2  -1   7    0.46    0.12
   1   1  -7  171.69    3.13
   1   1  -7  170.23    3.12
  -1  -1   7  166.97    4.06
  -1  -1   7  170.74    3.03
  -1  -1   7  171.17    2.96
  -1  -1   7  167.18    3.01
   0   1  -7  224.72    4.44
   0   1  -7  225.82    4.35
   0   1  -7  222.39    4.00
   0  -1   7  215.35    4.25
   0  -1   7  213.64    5.43
   0  -1   7  219.75    4.25
   0  -1   7  220.63    3.85
  -1   1  -7   43.56    0.80
  -1   1  -7   43.46    0.93
  -1   1  -7   42.65    0.89
  -1   1  -7   43.62    0.90
   1  -1   7   42.36    0.91
   1  -1   7   42.70    1.09
   1  -1   7   43.21    0.90
   1  -1   7   42.63    0.76
   1  -1   7   43.32    0.85
  -2   1  -7    0.26    0.09
  -2   1  -7    0.14    0.05
  -2   1  -7    0.08    0.06
   2  -1   7    0.16    0.06
   2  -1   7    0.23    0.07
   2  -1   7    0.14    0.04
   2  -1   7    0.24    0.07
   2  -1   7    0.25    0.04
  -3   1  -7   72.54    1.39
  -3   1  -7   71.85    1.26
   3  -1   7   68.92    1.32
   3  -1   7   71.83    1.40
   3  -1   7   72.89    1.22
   3  -1   7   72.39    1.40
  -4   1  -7   72.73    1.37
  -4   1  -7   73.92    1.44
  -4   1  -7   74.46    1.30
   4  -1   7   72.90    1.38
   4  -1   7   73.64    1.45
   4  -1   7   73.45    1.45
   4  -1   7   75.43    1.27
  -5   1  -7   22.28    0.59
  -5   1  -7   21.52    0.50
   5  -1   7   21.57    0.57
   5  -1   7   22.14    0.59
   5  -1   7   22.49    0.60
   5  -1   7   22.42    0.48
  -6   1  -7   36.09    0.75
   6  -1   7   37.17    0.72
   6  -1   7   35.72    0.83
   6  -1   7   37.13    0.72
  -7   1  -7   -0.01    0.08
   7  -1   7    0.07    0.09
  -8   1  -7   22.80    0.58
   8  -1   7   23.21    0.67
   8  -1   7   23.92    0.55
  -9   1  -7   11.70    0.40
   8   0  -7    1.11    0.14
  -8   0   7    1.77    0.32
   7   0  -7   12.21    0.41
  -7   0   7   13.02    0.38
  -7   0   7   14.01    0.60
   6   0  -7   30.75    0.69
  -6   0   7   31.76    0.66
   5   0  -7   49.74    0.97
  -5   0   7   50.06    0.95
  -5   0   7   51.37    1.01
   4   0  -7   28.09    0.60
   4   0  -7   28.20    0.71
  -4   0   7   27.99    0.70
  -4   0   7   28.59    0.63
  -4   0   7   27.33    0.70
  -4   0   7   28.56    0.59
   3   0  -7    0.21    0.07
   3   0  -7    0.45    0.08
  -3   0   7    0.25    0.08
  -3   0   7    0.23    0.07
  -3   0   7    0.29    0.06
  -3   0   7    0.26    0.06
   2   0  -7   52.30    1.06
   2   0  -7   52.16    0.95
  -2   0   7   51.90    1.07
  -2   0   7   51.98    0.93
  -2   0   7   50.65    1.06
  -2   0   7   52.57    1.30
  -2   0   7   52.73    1.04
   1   0  -7  138.95    2.52
   1   0  -7  135.57    2.44
  -1   0   7  136.12    2.46
  -1   0   7  133.04    2.93
  -1   0   7  133.88    2.44
  -1   0   7  137.75    2.74
  -1   0   7  134.60    2.48
   0   0  -7    2.72    0.17
   0   0  -7    2.37    0.13
   0   0  -7    2.56    0.14
   0   0   7    2.67    0.14
   0   0   7    2.48    0.13
   0   0   7    2.47    0.16
   0   0   7    2.50    0.17
   0   0   7    2.87    0.21
  -1   0  -7   36.31    0.77
  -1   0  -7   37.01    0.81
  -1   0  -7   34.19    0.67
   1   0   7   35.89    0.93
   1   0   7   35.81    0.66
   1   0   7   35.12    0.77
   1   0   7   35.34    0.76
  -2   0  -7  101.27    1.86
  -2   0  -7  102.40    1.89
  -2   0  -7  107.27    2.07
   2   0   7  103.20    1.89
   2   0   7  101.92    1.78
   2   0   7  100.97    1.70
   2   0   7  101.56    2.24
   2   0   7  102.20    1.89
  -3   0  -7   25.32    0.66
  -3   0  -7   24.51    0.51
  -3   0  -7   24.47    0.59
   3   0   7   23.87    0.58
   3   0   7   24.81    0.59
   3   0   7   24.73    0.50
  -4   0  -7  181.18    3.20
  -4   0  -7  181.99    3.26
   4   0   7  173.52    3.07
   4   0   7  181.87    3.11
   4   0   7  180.28    3.20
   4   0   7  180.67    3.20
  -5   0  -7  183.52    3.13
  -5   0  -7  181.30    3.19
   5   0   7  182.09    3.18
   5   0   7  186.43    3.16
   5   0   7  178.40    3.08
   5   0   7  151.48    3.15
  -6   0  -7   20.90    0.49
   6   0   7   21.37    0.50
   6   0   7   21.19    0.56
  -7   0  -7   60.69    1.12
   7   0   7   59.65    1.12
   7   0   7   58.86    1.21
  -8   0  -7   33.93    0.73
   8   0   7   34.43    0.74
   8   0   7   33.78    0.83
  -9   0  -7    0.36    0.09
   9   0   7    0.36    0.09
  10   0   7    3.33    0.23
   8  -1  -7    4.79    0.28
  -8   1   7    4.69    0.27
   7  -1  -7    0.82    0.12
  -7   1   7    0.57    0.11
   6  -1  -7   56.11    1.07
  -6   1   7   55.89    1.07
   5  -1  -7   90.45    1.59
  -5   1   7   90.66    1.59
   4  -1  -7   72.45    1.28
   4  -1  -7   72.29    1.46
   4  -1  -7   70.31    1.42
  -4   1   7   70.39    1.27
  -4   1   7   72.88    1.33
  -4   1   7   71.55    1.43
   3  -1  -7    3.47    0.17
   3  -1  -7    3.08    0.19
   3  -1  -7    3.11    0.21
  -3   1   7    3.14    0.21
  -3   1   7    3.24    0.20
  -3   1   7    3.11    0.16
  -3   1   7    3.31    0.17
   2  -1  -7  212.28    3.78
   2  -1  -7  212.57    4.23
   2  -1  -7  214.88    3.77
  -2   1   7  211.55    3.80
  -2   1   7  214.39    3.82
  -2   1   7  214.82    4.34
  -2   1   7  196.32    3.92
   1  -1  -7  100.37    1.85
   1  -1  -7   98.17    1.82
   1  -1  -7   98.69    1.73
  -1   1   7   99.51    1.84
  -1   1   7  100.93    1.96
  -1   1   7   98.19    1.77
  -1   1   7   94.12    1.81
   0  -1  -7    0.68    0.11
   0  -1  -7    0.32    0.07
   0  -1  -7    0.61    0.09
   0  -1  -7    0.61    0.08
   0   1   7    0.38    0.08
   0   1   7    0.69    0.11
   0   1   7    0.59    0.09
  -1  -1  -7   13.30    0.31
  -1  -1  -7   13.52    0.39
  -1  -1  -7   13.69    0.38
  -1  -1  -7   13.90    0.40
   1   1   7   13.78    0.46
   1   1   7   13.57    0.32
   1   1   7   13.81    0.40
   1   1   7   13.60    0.38
   1   1   7   13.51    0.38
  -2  -1  -7   52.65    1.13
  -2  -1  -7   50.34    1.02
  -2  -1  -7   50.81    0.89
  -2  -1  -7   50.17    1.02
   2   1   7   50.99    1.01
   2   1   7   50.74    1.21
   2   1   7   50.53    0.91
   2   1   7   52.10    1.02
  -3  -1  -7    9.88    0.26
  -3  -1  -7   10.76    0.39
  -3  -1  -7   10.91    0.33
  -3  -1  -7   10.07    0.33
   3   1   7   10.88    0.38
   3   1   7   10.17    0.32
   3   1   7   10.50    0.20
   3   1   7   10.24    0.28
   3   1   7   10.31    0.32
   3   1   7    9.95    0.32
  -4  -1  -7  139.55    2.49
  -4  -1  -7  137.43    2.50
  -4  -1  -7  141.43    2.78
  -4  -1  -7  136.57    2.38
   4   1   7  138.30    2.36
   4   1   7  137.11    2.48
   4   1   7  135.86    2.43
   4   1   7  137.00    2.49
  -5  -1  -7  494.16    8.96
  -5  -1  -7  481.77    8.01
  -5  -1  -7  472.57    8.54
   5   1   7  461.70    8.33
   5   1   7  465.69    8.49
   5   1   7  469.19    8.14
  -6  -1  -7   25.13    0.53
  -6  -1  -7   25.46    0.65
   6   1   7   24.53    0.61
   6   1   7   24.65    0.56
  -7  -1  -7  115.59    1.91
   7   1   7  110.90    2.02
   7   1   7  112.56    1.95
  -8  -1  -7   66.85    1.19
   8   1   7   65.09    1.24
   8   1   7   64.60    1.31
  -9  -1  -7    3.65    0.20
   9   1   7    3.58    0.24
   9   1   7    3.66    0.27
   9   1   7    3.90    0.24
  10   1   7   -0.07    0.09
  -8   2   7    0.34    0.10
  -7   2   7    3.33    0.22
   6  -2  -7   12.90    0.37
  -6   2   7   12.27    0.38
   5  -2  -7   49.05    0.91
  -5   2   7   47.00    0.93
   4  -2  -7   81.48    1.39
   4  -2  -7   81.53    1.62
   4  -2  -7   78.97    1.57
  -4   2   7   78.31    1.41
   3  -2  -7    0.12    0.07
   3  -2  -7    0.06    0.06
   3  -2  -7    0.02    0.04
  -3   2   7    0.02    0.06
  -3   2   7   -0.03    0.05
  -3   2   7    0.00    0.05
   2  -2  -7  131.69    2.30
   2  -2  -7  133.25    2.44
   2  -2  -7  132.01    2.40
  -2   2   7  134.01    2.39
  -2   2   7  136.85    2.63
  -2   2   7  131.62    2.42
   1  -2  -7  100.25    1.76
   1  -2  -7  100.21    1.86
   1  -2  -7  102.45    1.90
  -1   2   7  102.70    2.12
  -1   2   7  102.14    1.80
  -1   2   7  102.16    1.85
   0  -2  -7   98.53    1.70
   0  -2  -7   98.38    1.81
   0  -2  -7   98.06    1.83
   0   2   7  100.66    1.80
   0   2   7   97.77    1.79
   0   2   7   99.30    1.96
  -1  -2  -7   26.67    0.48
  -1  -2  -7   27.58    0.61
  -1  -2  -7   26.03    0.47
  -1  -2  -7   26.42    0.65
  -1  -2  -7   26.45    0.60
   1   2   7   25.94    0.58
   1   2   7   26.04    0.65
   1   2   7   26.26    0.51
  -2  -2  -7    0.95    0.14
  -2  -2  -7    0.87    0.07
  -2  -2  -7    0.88    0.11
  -2  -2  -7    1.07    0.13
   2   2   7    0.93    0.14
   2   2   7    0.91    0.11
   2   2   7    0.92    0.09
  -3  -2  -7    2.62    0.16
  -3  -2  -7    2.84    0.17
  -3  -2  -7    2.86    0.20
  -3  -2  -7    2.56    0.11
   3   2   7    2.65    0.17
   3   2   7    2.96    0.19
   3   2   7    2.88    0.14
   3   2   7    2.82    0.16
   3   2   7    2.62    0.11
  -4  -2  -7  128.25    2.30
  -4  -2  -7  125.18    2.15
  -4  -2  -7  126.59    2.58
  -4  -2  -7  126.81    2.31
   4   2   7  127.55    2.21
   4   2   7  128.19    2.29
   4   2   7  124.48    2.16
  -5  -2  -7  208.89    3.53
  -5  -2  -7  215.73    3.90
  -5  -2  -7  208.92    3.73
   5   2   7  206.11    3.87
   5   2   7  215.50    3.72
   5   2   7  211.79    3.74
  -6  -2  -7   28.47    0.52
  -6  -2  -7   28.93    0.72
  -6  -2  -7   29.10    0.71
  -6  -2  -7   28.80    0.55
   6   2   7   29.01    0.63
   6   2   7   28.68    0.66
  -7  -2  -7   12.96    0.45
  -7  -2  -7   11.44    0.30
  -7  -2  -7   12.58    0.31
   7   2   7   12.48    0.38
   7   2   7   12.78    0.41
   8   2   7   56.29    1.15
   8   2   7   56.15    1.10
   9   2   7   46.67    1.02
   9   2   7   47.01    0.98
  10   2   7    3.82    0.27
  10   2   7    4.35    0.29
  10   2   7    3.55    0.27
  -8   3   7    6.80    0.33
  -7   3   7   23.24    0.60
  -6   3   7    5.59    0.26
   5  -3  -7   17.20    0.37
  -5   3   7   16.91    0.44
   4  -3  -7   10.91    0.39
   4  -3  -7   11.41    0.41
   4  -3  -7   11.26    0.26
  -4   3   7   11.24    0.33
   3  -3  -7   25.40    0.65
   3  -3  -7   24.88    0.46
   3  -3  -7   25.44    0.62
  -3   3   7   25.77    0.54
  -3   3   7   25.90    0.61
   2  -3  -7    7.40    0.27
   2  -3  -7    7.08    0.15
   2  -3  -7    7.41    0.29
  -2   3   7    7.20    0.22
  -2   3   7    7.41    0.29
   1  -3  -7  254.00    4.86
   1  -3  -7  243.48    4.75
  -1   3   7  250.23    4.35
  -1   3   7  253.99    5.33
   0  -3  -7  165.99    3.05
   0  -3  -7  161.93    3.07
   0   3   7  163.08    2.89
   0   3   7  163.54    3.45
  -1  -3  -7   34.14    0.82
  -1  -3  -7   33.94    0.72
  -1  -3  -7   33.21    0.72
   1   3   7   33.65    0.62
   1   3   7   34.12    0.81
  -2  -3  -7   24.28    0.65
  -2  -3  -7   23.73    0.56
  -2  -3  -7   24.48    0.58
   2   3   7   27.90    0.68
   2   3   7   24.86    0.49
   2   3   7   23.42    0.49
  -3  -3  -7   98.56    1.81
  -3  -3  -7  100.31    1.84
   3   3   7  100.65    2.14
   3   3   7  100.84    1.81
   3   3   7   97.74    1.65
   3   3   7   98.75    2.06
  -4  -3  -7  102.56    1.88
  -4  -3  -7  100.93    1.86
   4   3   7  100.29    1.76
   4   3   7  100.63    2.15
   4   3   7  101.19    1.70
  -5  -3  -7   38.36    0.85
  -5  -3  -7   38.23    0.70
  -5  -3  -7   38.92    0.85
   5   3   7   39.09    0.80
   5   3   7   39.80    0.76
  -6  -3  -7    4.39    0.25
  -6  -3  -7    4.50    0.25
  -6  -3  -7    4.38    0.17
   6   3   7    4.12    0.22
   6   3   7    4.78    0.21
  -7  -3  -7    0.08    0.08
  -7  -3  -7   -0.07    0.07
   7   3   7    0.19    0.08
   7   3   7   -0.11    0.06
  -8  -3  -7   20.30    0.47
   8   3   7   20.35    0.53
   8   3   7   19.57    0.54
   9   3   7   79.97    1.51
   9   3   7   78.40    1.48
  10   3   7   10.96    0.41
  -7   4   7   18.55    0.53
  -6   4   7   11.66    0.38
   5  -4  -7   10.65    0.44
  -5   4   7   10.61    0.35
   4  -4  -7    5.52    0.29
   4  -4  -7    5.46    0.31
  -4   4   7    5.52    0.24
   3  -4  -7   13.21    0.43
   3  -4  -7   13.22    0.41
  -3   4   7   13.11    0.34
   2  -4  -7    4.28    0.22
   2  -4  -7    4.07    0.22
  -2   4   7    4.18    0.22
  -2   4   7    3.94    0.17
   1  -4  -7  203.63    4.23
   1  -4  -7  210.47    4.00
  -1   4   7  207.29    4.53
  -1   4   7  213.42    3.59
   0  -4  -7  137.35    2.55
   0  -4  -7  134.85    2.45
   0   4   7  135.31    2.86
   0   4   7  137.12    2.33
  -1  -4  -7   29.29    0.64
  -1  -4  -7   29.22    0.63
   1   4   7   28.86    0.74
   1   4   7   29.28    0.53
  -2  -4  -7    0.30    0.09
  -2  -4  -7    0.15    0.06
  -2  -4  -7    0.11    0.06
   2   4   7    0.35    0.10
   2   4   7    0.25    0.04
  -3  -4  -7   47.20    0.95
  -3  -4  -7   48.40    1.13
  -3  -4  -7   47.48    0.97
   3   4   7   47.87    1.14
   3   4   7   48.26    0.84
  -4  -4  -7  102.63    1.91
  -4  -4  -7  102.87    1.89
   4   4   7  104.58    2.19
   4   4   7  104.91    1.80
   4   4   7  101.34    2.17
   4   4   7  101.90    1.79
  -5  -4  -7  139.99    2.32
  -5  -4  -7  144.07    2.56
  -5  -4  -7  140.49    2.54
   5   4   7  142.74    2.99
   5   4   7  137.61    2.37
   5   4   7  140.61    2.33
  -6  -4  -7   34.45    0.68
  -6  -4  -7   34.88    0.81
  -6  -4  -7   33.33    0.79
   6   4   7   33.76    0.72
   6   4   7   34.22    0.70
  -7  -4  -7    9.60    0.38
  -7  -4  -7    9.95    0.30
   7   4   7    9.46    0.32
   7   4   7    9.57    0.33
  -8  -4  -7   92.10    1.86
  -8  -4  -7   95.51    1.63
   8   4   7   92.91    1.67
   8   4   7   91.82    1.68
   9   4   7   48.99    1.01
   9   4   7   47.27    1.00
  10   4   7   -0.08    0.09
  -7   5   7    6.28    0.31
  -6   5   7   24.49    0.61
   5  -5  -7   12.68    0.49
  -5   5   7   12.21    0.39
   4  -5  -7   34.12    0.85
  -4   5   7   34.16    0.71
   3  -5  -7    0.45    0.10
   3  -5  -7    0.28    0.09
  -3   5   7    0.36    0.07
   2  -5  -7   93.17    1.75
   2  -5  -7   92.17    1.78
  -2   5   7   94.97    1.57
   1  -5  -7   83.12    1.53
   1  -5  -7   80.04    1.56
  -1   5   7   82.15    1.48
  -1   5   7   82.70    1.36
  -1   5   7   80.62    1.74
   0  -5  -7   36.56    0.80
   0  -5  -7   37.70    0.77
   0   5   7   38.19    0.66
   0   5   7   38.26    0.65
   0   5   7   37.19    0.93
  -1  -5  -7    6.30    0.23
  -1  -5  -7    6.17    0.22
   1   5   7    6.11    0.15
   1   5   7    6.41    0.15
   1   5   7    6.04    0.29
  -2  -5  -7    0.44    0.07
  -2  -5  -7    0.57    0.10
   2   5   7    0.72    0.06
   2   5   7    0.51    0.11
   2   5   7    0.52    0.06
  -3  -5  -7   40.58    0.86
  -3  -5  -7   41.01    0.83
   3   5   7   42.30    0.71
   3   5   7   40.60    1.03
   3   5   7   41.22    0.70
  -4  -5  -7  144.82    2.72
  -4  -5  -7  141.87    2.61
   4   5   7  146.54    2.44
   4   5   7  143.35    2.95
  -5  -5  -7   92.31    1.77
  -5  -5  -7   95.45    1.64
  -5  -5  -7   97.52    1.80
   5   5   7   94.88    1.61
   5   5   7   96.19    2.01
   5   5   7   94.15    2.08
   5   5   7   94.56    1.66
  -6  -5  -7   23.69    0.61
  -6  -5  -7   24.37    0.63
  -6  -5  -7   24.49    0.55
   6   5   7   23.65    0.55
   6   5   7   24.50    0.54
  -7  -5  -7   23.92    0.55
  -7  -5  -7   23.08    0.63
  -7  -5  -7   23.91    0.66
   7   5   7   23.07    0.55
   7   5   7   23.20    0.55
  -8  -5  -7  147.65    2.49
  -8  -5  -7  145.21    2.74
   8   5   7  146.64    2.49
   8   5   7  145.37    2.48
   9   5   7   29.29    0.70
  10   5   7    0.36    0.11
  -7   6   7    4.82    0.29
  -6   6   7   17.73    0.51
   5  -6  -7    6.25    0.35
  -5   6   7    5.51    0.26
   4  -6  -7    7.03    0.36
  -4   6   7    7.02    0.28
   3  -6  -7    3.02    0.23
   3  -6  -7    3.42    0.23
  -3   6   7    3.18    0.17
   2  -6  -7   10.03    0.37
   2  -6  -7   10.27    0.35
  -2   6   7   10.02    0.27
   1  -6  -7   48.78    0.98
   1  -6  -7   48.61    1.02
  -1   6   7   48.38    1.18
  -1   6   7   49.03    0.84
   0  -6  -7  159.73    2.81
   0  -6  -7  155.80    3.08
   0   6   7  157.73    3.21
   0   6   7  166.99    2.53
   0   6   7  161.80    2.56
  -1  -6  -7   48.88    0.94
  -1  -6  -7   47.60    0.95
   1   6   7   46.40    1.14
  -2  -6  -7   22.81    0.53
  -2  -6  -7   22.58    0.52
   2   6   7   22.36    0.67
  -3  -6  -7   63.09    1.19
  -3  -6  -7   62.06    1.21
   3   6   7   63.00    1.46
  -4  -6  -7   54.76    1.08
  -4  -6  -7   55.71    1.11
   4   6   7   56.84    0.93
   4   6   7   53.64    1.34
   4   6   7   55.64    0.91
  -5  -6  -7   64.01    1.21
  -5  -6  -7   64.27    1.27
  -5  -6  -7   65.48    1.29
   5   6   7   66.80    1.12
   5   6   7   65.20    1.19
   5   6   7   62.97    1.53
  -6  -6  -7   33.66    0.78
  -6  -6  -7   33.58    0.72
  -6  -6  -7   32.33    0.76
   6   6   7   31.78    0.95
   6   6   7   33.27    0.69
   6   6   7   33.55    0.67
  -7  -6  -7   12.31    0.43
  -7  -6  -7   12.52    0.44
  -7  -6  -7   12.69    0.39
   7   6   7   12.64    0.36
   7   6   7   12.71    0.37
  -8  -6  -7   64.96    1.39
  -8  -6  -7   65.89    1.26
   8   6   7   65.77    1.24
  -9  -6  -7   34.11    0.78
   9   6   7   33.11    0.76
  10   6   7    4.88    0.28
  -6   7   7   15.31    0.47
   5  -7  -7    2.65    0.26
  -5   7   7    2.41    0.20
   4  -7  -7    0.09    0.10
  -4   7   7    0.09    0.07
   3  -7  -7    0.08    0.08
   3  -7  -7    0.22    0.09
  -3   7   7    0.08    0.06
   2  -7  -7    0.30    0.08
   2  -7  -7    0.27    0.09
  -2   7   7    0.26    0.06
   1  -7  -7   18.97    0.51
   1  -7  -7   18.72    0.49
  -1   7   7   18.19    0.36
  -1   7   7   17.72    0.62
   0  -7  -7  188.01    3.34
   0  -7  -7  178.50    3.38
   0   7   7  178.82    3.64
  -1  -7  -7  121.63    2.13
  -1  -7  -7  119.84    2.16
   1   7   7  117.05    2.51
   1   7   7  120.65    2.07
  -2  -7  -7   72.46    1.34
  -2  -7  -7   71.39    1.33
   2   7   7   70.26    1.63
  -3  -7  -7  206.24    3.74
  -3  -7  -7  205.08    3.77
   3   7   7  203.28    4.09
  -4  -7  -7   82.22    1.53
  -4  -7  -7   83.07    1.55
   4   7   7   81.68    1.88
  -5  -7  -7    7.15    0.29
  -5  -7  -7    6.98    0.29
  -5  -7  -7    6.92    0.27
   5   7   7    6.63    0.39
   5   7   7    7.81    0.21
   5   7   7    7.13    0.26
  -6  -7  -7    4.74    0.24
  -6  -7  -7    4.67    0.25
  -6  -7  -7    4.98    0.26
   6   7   7    4.87    0.20
   6   7   7    4.86    0.21
   6   7   7    4.63    0.34
  -7  -7  -7    2.80    0.22
  -7  -7  -7    2.40    0.23
  -7  -7  -7    2.79    0.21
   7   7   7    2.69    0.18
  -8  -7  -7   14.83    0.50
  -8  -7  -7   14.61    0.47
   8   7   7   14.91    0.42
  -9  -7  -7   42.46    1.05
  -9  -7  -7   43.56    0.96
   9   7   7   42.08    0.91
  -5   8   7    0.18    0.09
   4  -8  -7    1.69    0.23
  -4   8   7    1.65    0.17
   3  -8  -7    0.25    0.10
   3  -8  -7    0.26    0.10
  -3   8   7    0.24    0.07
   2  -8  -7   10.31    0.36
   2  -8  -7    9.84    0.37
  -2   8   7   10.13    0.27
   1  -8  -7   37.44    0.80
   1  -8  -7   36.67    0.82
  -1   8   7   36.54    0.64
  -1   8   7   35.80    1.02
   0  -8  -7  145.19    2.66
   0  -8  -7  153.46    2.63
   0   8   7  146.20    3.08
  -1  -8  -7   14.35    0.37
  -1  -8  -7   13.96    0.40
   1   8   7   13.20    0.55
  -2  -8  -7   14.74    0.39
  -2  -8  -7   15.06    0.39
   2   8   7   14.77    0.41
   2   8   7   14.43    0.57
  -3  -8  -7   39.60    0.80
  -3  -8  -7   39.82    0.83
   3   8   7   39.91    1.09
  -4  -8  -7   74.79    1.40
  -4  -8  -7   75.86    1.43
   4   8   7   74.34    1.77
  -5  -8  -7   38.64    0.86
  -5  -8  -7   38.46    0.84
  -5  -8  -7   37.25    0.81
   5   8   7   38.36    0.77
   5   8   7   38.56    1.10
  -6  -8  -7    0.23    0.09
  -6  -8  -7    0.35    0.10
  -6  -8  -7    0.29    0.11
   6   8   7    0.59    0.19
   6   8   7    0.34    0.07
  -7  -8  -7   11.38    0.41
  -7  -8  -7   11.78    0.42
  -7  -8  -7   11.46    0.42
   7   8   7   11.58    0.34
   7   8   7   11.69    0.57
  -8  -8  -7   39.75    0.92
  -8  -8  -7   39.52    0.95
   8   8   7   40.23    0.83
  -9  -8  -7   22.88    0.66
  -9  -8  -7   22.19    0.69
   9   8   7   23.14    0.60
   4  -9  -7    0.65    0.15
  -4   9   7    0.52    0.11
   3  -9  -7    3.41    0.28
   3  -9  -7    2.98    0.28
  -3   9   7    3.10    0.20
   2  -9  -7    2.59    0.23
   2  -9  -7    2.67    0.23
  -2   9   7    2.58    0.17
   1  -9  -7   41.23    0.91
   1  -9  -7   42.20    0.89
  -1   9   7   40.52    1.15
   0  -9  -7   41.84    0.90
   0  -9  -7   43.12    0.87
   0   9   7   41.30    1.15
  -1  -9  -7    0.24    0.06
  -1  -9  -7    0.25    0.07
   1   9   7    0.20    0.14
  -2  -9  -7    0.34    0.07
  -2  -9  -7    0.34    0.07
   2   9   7    0.27    0.15
  -3  -9  -7   34.51    0.73
  -3  -9  -7   36.41    0.76
   3   9   7   36.51    1.05
   3   9   7   36.49    0.75
  -4  -9  -7   68.91    1.30
  -4  -9  -7   66.41    1.27
   4   9   7   66.63    1.65
  -5  -9  -7   30.17    0.68
  -5  -9  -7   31.15    0.70
  -5  -9  -7   30.19    0.77
   5   9   7   30.10    0.96
  -6  -9  -7    5.27    0.29
  -6  -9  -7    5.35    0.31
  -6  -9  -7    4.91    0.27
   6   9   7    5.59    0.40
  -7  -9  -7   24.18    0.65
  -7  -9  -7   25.01    0.68
  -7  -9  -7   25.66    0.70
   7   9   7   24.82    0.88
   7   9   7   25.24    0.56
  -8  -9  -7   57.02    1.26
  -8  -9  -7   57.89    1.24
   8   9   7   58.26    1.11
   3 -10  -7    0.38    0.12
  -3  10   7    0.39    0.09
   2 -10  -7    4.27    0.28
   2 -10  -7    3.83    0.26
   1 -10  -7   26.50    0.64
   1 -10  -7   25.44    0.65
  -1  10   7   24.60    0.86
   0 -10  -7   17.52    0.48
   0 -10  -7   18.04    0.47
   0  10   7   17.60    0.71
  -1 -10  -7    8.30    0.28
  -1 -10  -7    8.24    0.29
   1  10   7    8.54    0.48
  -2 -10  -7   -0.02    0.07
  -2 -10  -7    0.00    0.06
   2  10   7    0.04    0.15
  -3 -10  -7   53.72    1.05
  -3 -10  -7   52.22    1.02
   3  10   7   52.45    1.40
  -4 -10  -7   64.61    1.24
  -4 -10  -7   62.90    1.22
   4  10   7   65.24    1.65
  -5 -10  -7    6.36    0.27
  -5 -10  -7    6.30    0.26
   5  10   7    6.24    0.45
  -6 -10  -7    1.05    0.18
  -6 -10  -7    0.96    0.13
  -6 -10  -7    1.16    0.18
   6  10   7    1.42    0.27
  -7 -10  -7    8.24    0.35
  -7 -10  -7    8.48    0.41
  -7 -10  -7    8.14    0.36
   7  10   7    7.97    0.52
  -8 -10  -7   13.63    0.53
  -8 -10  -7   13.29    0.48
   2 -11  -7    0.58    0.11
   2 -11  -7    0.58    0.12
   1 -11  -7    1.69    0.20
   1 -11  -7    1.59    0.18
   0 -11  -7   23.14    0.57
   0 -11  -7   22.71    0.58
  -1 -11  -7   45.46    0.91
  -1 -11  -7   44.75    0.93
   1  11   7   44.48    1.29
  -2 -11  -7    0.91    0.12
   2  11   7    1.58    0.29
  -3 -11  -7   99.31    1.81
  -3 -11  -7  101.08    1.84
   3  11   7   99.73    2.34
  -4 -11  -7   74.96    1.41
  -4 -11  -7   72.74    1.38
   4  11   7   74.29    1.88
  -5 -11  -7   -0.03    0.08
  -5 -11  -7   -0.02    0.08
   5  11   7    0.22    0.22
  -6 -11  -7   16.26    0.47
  -6 -11  -7   16.44    0.48
   6  11   7   16.96    0.75
   0 -12  -7    6.28    0.28
  -1 -12  -7   23.81    0.58
  -1 -12  -7   24.89    0.58
  -2 -12  -7   -0.16    0.08
  -2 -12  -7   -0.08    0.08
  -3 -12  -7   56.97    1.13
  -3 -12  -7   59.24    1.14
  -4 -12  -7   46.46    0.94
  -4 -12  -7   47.55    0.95
  -5 -12  -7    2.73    0.19
   3   9  -8   42.52    0.87
  -3  -9   8   41.89    1.08
  -3  -9   8   42.22    1.06
   2   9  -8   26.80    0.62
  -2  -9   8   25.91    0.78
  -2  -9   8   24.85    0.75
   1   9  -8    9.89    0.36
  -1  -9   8   10.13    0.46
  -1  -9   8    9.13    0.44
   0   9  -8   41.75    0.88
   0  -9   8   43.84    1.03
   0  -9   8   41.78    1.04
  -1   9  -8    6.71    0.30
   1  -9   8    6.25    0.36
  -2   9  -8    1.23    0.18
   5   8  -8    3.22    0.23
  -5  -8   8    3.01    0.33
  -5  -8   8    3.11    0.30
   4   8  -8   10.79    0.37
  -4  -8   8   10.70    0.50
  -4  -8   8   10.95    0.48
   3   8  -8   18.54    0.48
  -3  -8   8   17.63    0.58
  -3  -8   8   16.41    0.59
   2   8  -8    5.69    0.25
  -2  -8   8    5.54    0.35
  -2  -8   8    6.48    0.34
   1   8  -8    0.02    0.07
  -1  -8   8   -0.02    0.10
  -1  -8   8    0.05    0.12
   0   8  -8   17.41    0.46
   0  -8   8   16.99    0.57
   0  -8   8   17.47    0.55
  -1   8  -8   13.69    0.41
   1  -8   8   13.94    0.47
   1  -8   8   13.32    0.49
   1  -8   8   14.37    0.48
  -2   8  -8    4.26    0.25
   2  -8   8    4.55    0.32
   2  -8   8    4.52    0.31
  -3   8  -8   -0.05    0.09
   3  -8   8    0.01    0.11
  -4   8  -8    4.00    0.27
   4  -8   8    4.22    0.33
   6   7  -8    0.53    0.11
  -6  -7   8    0.48    0.17
   5   7  -8   12.95    0.41
  -5  -7   8   13.02    0.53
  -5  -7   8   12.21    0.53
   4   7  -8   24.42    0.58
  -4  -7   8   23.80    0.73
  -4  -7   8   24.92    0.73
   3   7  -8   18.88    0.47
  -3  -7   8   17.68    0.60
  -3  -7   8   19.23    0.60
   2   7  -8    1.50    0.16
  -2  -7   8    0.94    0.17
  -2  -7   8    1.47    0.22
  -2  -7   8    1.75    0.23
   1   7  -8    0.32    0.08
  -1  -7   8    0.13    0.12
  -1  -7   8    0.29    0.11
  -1  -7   8    0.42    0.11
   0   7  -8   11.01    0.34
   0  -7   8   10.93    0.39
   0  -7   8   10.58    0.42
   0  -7   8   10.72    0.40
   0  -7   8   11.39    0.45
  -1   7  -8   20.00    0.50
   1  -7   8   19.60    0.60
   1  -7   8   19.94    0.56
   1  -7   8   19.91    0.62
   1  -7   8   20.07    0.56
  -2   7  -8   10.65    0.36
   2  -7   8   11.71    0.43
   2  -7   8   10.94    0.44
  -3   7  -8    1.86    0.19
   3  -7   8    1.93    0.25
   3  -7   8    2.35    0.25
  -4   7  -8    4.99    0.28
   4  -7   8    5.01    0.34
  -5   7  -8    3.78    0.26
   6   6  -8   -0.06    0.09
   5   6  -8    4.40    0.25
  -5  -6   8    4.12    0.32
   4   6  -8   21.65    0.54
  -4  -6   8   21.61    0.67
   3   6  -8   49.74    0.95
  -3  -6   8   48.05    1.11
  -3  -6   8   47.47    1.09
   2   6  -8   11.89    0.35
  -2  -6   8   12.62    0.48
  -2  -6   8   11.07    0.44
  -2  -6   8   11.73    0.44
  -2  -6   8   12.04    0.37
   1   6  -8    6.41    0.26
  -1  -6   8    6.75    0.28
  -1  -6   8    6.53    0.35
  -1  -6   8    5.74    0.33
  -1  -6   8    7.17    0.35
   0   6  -8   46.88    0.91
   0  -6   8   46.80    0.97
   0  -6   8   46.81    0.98
   0  -6   8   47.16    1.08
   0  -6   8   45.41    1.05
  -1   6  -8   57.75    1.08
   1  -6   8   57.64    1.25
   1  -6   8   56.09    1.12
   1  -6   8   56.58    1.23
   1  -6   8   56.16    1.15
  -2   6  -8    0.36    0.09
   2  -6   8    0.35    0.11
   2  -6   8    0.31    0.12
   2  -6   8    0.37    0.11
   2  -6   8    0.47    0.12
  -3   6  -8   13.46    0.40
   3  -6   8   13.63    0.49
   3  -6   8   13.52    0.47
  -4   6  -8    0.15    0.09
   4  -6   8    0.25    0.12
   4  -6   8    0.19    0.11
  -5   6  -8    0.83    0.12
  -6   6  -8    1.59    0.22
   7   5  -8    0.35    0.10
   6   5  -8   -0.13    0.07
   5   5  -8    0.03    0.07
  -5  -5   8    0.29    0.12
   4   5  -8   33.56    0.72
  -4  -5   8   33.07    0.86
   3   5  -8  102.05    1.77
  -3  -5   8  103.31    1.76
  -3  -5   8  101.68    2.01
  -3  -5   8  101.86    2.01
   2   5  -8   35.52    0.73
  -2  -5   8   36.33    0.75
  -2  -5   8   36.19    0.88
  -2  -5   8   36.04    0.87
  -2  -5   8   34.57    0.83
   1   5  -8   10.49    0.33
  -1  -5   8   11.29    0.35
  -1  -5   8   11.00    0.41
  -1  -5   8   10.74    0.42
  -1  -5   8   11.06    0.39
   0   5  -8  116.36    1.98
   0  -5   8  115.48    2.21
   0  -5   8  119.66    2.24
   0  -5   8  117.64    2.05
   0  -5   8  116.04    2.05
  -1   5  -8   59.89    1.11
   1  -5   8   59.48    1.18
   1  -5   8   61.41    1.29
   1  -5   8   60.78    1.14
   1  -5   8   59.22    1.26
  -2   5  -8    0.32    0.08
   2  -5   8    0.41    0.11
   2  -5   8    0.50    0.12
   2  -5   8    0.27    0.10
   2  -5   8    0.53    0.10
  -3   5  -8    3.40    0.21
   3  -5   8    3.67    0.26
   3  -5   8    3.41    0.25
  -4   5  -8    0.74    0.11
   4  -5   8    0.61    0.13
   4  -5   8    0.76    0.14
  -5   5  -8    0.57    0.11
   5  -5   8    0.66    0.14
  -6   5  -8    0.78    0.12
  -7   5  -8   10.51    0.41
   7   4  -8   17.75    0.53
   6   4  -8    0.02    0.08
   5   4  -8   66.04    1.26
  -5  -4   8   68.53    1.47
   4   4  -8   76.56    1.39
  -4  -4   8   76.49    1.60
  -4  -4   8   77.30    1.37
   3   4  -8    0.24    0.07
  -3  -4   8    0.41    0.11
  -3  -4   8    0.28    0.11
  -3  -4   8    0.47    0.09
   2   4  -8    2.59    0.17
  -2  -4   8    2.86    0.23
  -2  -4   8    2.70    0.22
  -2  -4   8    2.79    0.18
   1   4  -8    0.51    0.08
  -1  -4   8    0.38    0.10
  -1  -4   8    0.46    0.11
  -1  -4   8    0.62    0.09
   0   4  -8   53.68    1.00
   0  -4   8   52.84    1.03
   0  -4   8   53.35    1.15
   0  -4   8   53.85    1.05
   0  -4   8   52.49    1.13
  -1   4  -8   58.16    1.06
   1  -4   8   57.05    1.06
   1  -4   8   58.42    1.23
   1  -4   8   56.88    1.20
   1  -4   8   56.26    1.12
  -2   4  -8   27.09    0.60
   2  -4   8   27.51    0.69
   2  -4   8   27.38    0.67
   2  -4   8   27.32    0.72
   2  -4   8   27.43    0.57
  -3   4  -8    1.35    0.15
   3  -4   8    1.08    0.15
   3  -4   8    1.66    0.18
   3  -4   8    1.02    0.14
  -4   4  -8   20.07    0.52
   4  -4   8   20.50    0.60
   4  -4   8   21.23    0.60
  -5   4  -8    2.37    0.20
   5  -4   8    2.18    0.24
   5  -4   8    2.40    0.23
  -6   4  -8    4.11    0.26
   6  -4   8    4.43    0.30
  -7   4  -8    4.08    0.27
  -8   4  -8    0.69    0.13
   8   3  -8   32.64    0.80
   7   3  -8   57.11    1.16
  -7  -3   8   57.04    1.54
   6   3  -8    2.38    0.20
  -6  -3   8    2.01    0.28
   5   3  -8  134.89    2.30
  -5  -3   8  133.73    3.05
   4   3  -8  127.78    2.20
  -4  -3   8  127.68    2.93
  -4  -3   8  132.05    2.46
   3   3  -8    5.59    0.24
  -3  -3   8    5.10    0.30
  -3  -3   8    5.80    0.31
  -3  -3   8    5.45    0.36
  -2  -3   8    1.68    0.19
  -2  -3   8    1.87    0.15
  -2  -3   8    1.73    0.20
   1   3  -8    7.10    0.24
   1   3  -8    6.67    0.19
  -1  -3   8    6.48    0.26
  -1  -3   8    6.77    0.30
  -1  -3   8    6.91    0.30
   0   3  -8    2.36    0.16
   0   3  -8    2.50    0.16
   0  -3   8    2.64    0.18
   0  -3   8    2.56    0.21
   0  -3   8    2.21    0.20
  -1   3  -8   42.74    0.82
   1  -3   8   40.74    0.79
   1  -3   8   43.22    0.95
   1  -3   8   40.74    0.86
   1  -3   8   40.68    0.92
  -2   3  -8  134.23    2.30
   2  -3   8  133.75    2.45
   2  -3   8  133.29    2.19
   2  -3   8  130.80    2.30
   2  -3   8  130.06    2.46
  -3   3  -8    5.91    0.25
   3  -3   8    5.77    0.30
   3  -3   8    6.21    0.31
   3  -3   8    6.35    0.29
  -4   3  -8   38.82    0.81
   4  -3   8   39.56    0.89
   4  -3   8   39.44    0.92
   4  -3   8   38.80    0.93
  -5   3  -8   16.72    0.47
   5  -3   8   17.36    0.54
   5  -3   8   18.01    0.57
  -6   3  -8    9.30    0.35
   6  -3   8    9.35    0.40
  -7   3  -8    7.30    0.32
  -8   3  -8    0.66    0.12
   8   2  -8   33.16    0.81
   7   2  -8   48.99    1.02
  -7  -2   8   47.86    1.36
   6   2  -8    5.83    0.27
  -6  -2   8    6.90    0.42
   5   2  -8   98.13    1.74
  -5  -2   8   96.83    2.32
  -5  -2   8   98.20    1.73
   4   2  -8   57.66    1.12
  -4  -2   8   60.63    1.30
  -4  -2   8   59.90    1.54
  -4  -2   8   61.71    0.99
   3   2  -8   17.79    0.45
  -3  -2   8   17.90    0.55
  -3  -2   8   18.93    0.35
  -3  -2   8   19.11    0.68
  -3  -2   8   18.57    0.55
   2   2  -8    5.62    0.22
  -2  -2   8    5.66    0.29
  -2  -2   8    5.51    0.15
  -2  -2   8    5.76    0.28
  -2  -2   8    5.64    0.34
   1   2  -8   10.04    0.25
   1   2  -8   10.82    0.31
  -1  -2   8    9.89    0.36
  -1  -2   8   10.13    0.45
  -1  -2   8    9.71    0.21
  -1  -2   8   10.06    0.22
  -1  -2   8   10.34    0.38
   0   2  -8   84.67    1.45
   0   2  -8   83.61    1.59
   0   2  -8   85.33    1.64
   0  -2   8   79.21    1.33
   0  -2   8   83.63    1.63
   0  -2   8   82.36    1.33
   0  -2   8   81.79    1.49
   0  -2   8   83.13    1.61
  -1   2  -8  135.34    2.47
  -1   2  -8  137.67    2.64
  -1   2  -8  137.17    2.49
   1  -2   8  136.04    2.48
   1  -2   8  133.08    2.32
   1  -2   8  134.79    2.20
   1  -2   8  136.20    2.50
  -2   2  -8   25.92    0.64
  -2   2  -8   26.03    0.67
  -2   2  -8   26.06    0.56
   2  -2   8   25.83    0.49
   2  -2   8   25.97    0.64
   2  -2   8   26.01    0.47
   2  -2   8   24.90    0.61
   2  -2   8   25.75    0.66
  -3   2  -8   20.80    0.55
  -3   2  -8   20.64    0.49
   3  -2   8   20.72    0.58
   3  -2   8   20.83    0.56
   3  -2   8   20.22    0.40
   3  -2   8   20.25    0.54
  -4   2  -8   19.29    0.48
   4  -2   8   19.15    0.54
   4  -2   8   18.82    0.56
   4  -2   8   19.19    0.39
   4  -2   8   19.35    0.55
   4  -2   8   19.53    0.39
  -5   2  -8    1.92    0.18
   5  -2   8    2.13    0.20
   5  -2   8    1.89    0.21
   5  -2   8    1.89    0.13
  -6   2  -8    5.65    0.27
   6  -2   8    5.76    0.31
   6  -2   8    5.59    0.20
  -7   2  -8   15.41    0.45
   7  -2   8   15.91    0.53
  -8   2  -8    3.82    0.26
  -9   2  -8    0.19    0.11
   8   1  -8   41.44    0.93
  -8  -1   8   40.79    1.25
   7   1  -8    7.61    0.33
  -7  -1   8    7.24    0.46
   6   1  -8   12.34    0.40
  -6  -1   8   13.15    0.59
  -6  -1   8   13.22    0.34
   5   1  -8   17.98    0.48
  -5  -1   8   18.49    0.42
  -5  -1   8   17.84    0.49
  -5  -1   8   17.85    0.69
   4   1  -8   46.52    0.91
  -4  -1   8   45.84    1.04
  -4  -1   8   46.23    1.26
  -4  -1   8   47.28    0.86
   3   1  -8   93.64    1.64
   3   1  -8   95.29    1.83
  -3  -1   8   95.06    1.84
  -3  -1   8   96.40    1.59
  -3  -1   8   94.55    1.84
  -3  -1   8   93.99    2.21
   2   1  -8   28.30    0.60
   2   1  -8   29.10    0.70
  -2  -1   8   28.54    0.70
  -2  -1   8   28.64    0.56
  -2  -1   8   28.46    0.86
  -2  -1   8   28.32    0.71
   1   1  -8   21.77    0.50
   1   1  -8   22.16    0.58
  -1  -1   8   23.36    0.73
  -1  -1   8   23.07    0.46
  -1  -1   8   22.13    0.59
  -1  -1   8   22.13    0.58
   0   1  -8  147.16    2.65
   0   1  -8  146.88    2.98
   0   1  -8  146.49    2.71
   0  -1   8  144.24    3.45
   0  -1   8  148.28    2.56
   0  -1   8  147.71    2.67
   0  -1   8  144.57    2.65
  -1   1  -8  169.35    3.35
  -1   1  -8  166.84    2.95
  -1   1  -8  170.41    3.00
   1  -1   8  160.96    3.03
   1  -1   8  162.44    3.90
   1  -1   8  167.13    2.96
   1  -1   8  163.85    2.97
   1  -1   8  158.38    2.83
  -2   1  -8   23.64    0.62
  -2   1  -8   23.64    0.59
  -2   1  -8   23.11    0.51
   2  -1   8   23.48    0.59
   2  -1   8   23.21    0.47
   2  -1   8   23.14    0.57
   2  -1   8   23.34    0.60
  -3   1  -8   16.11    0.46
  -3   1  -8   15.48    0.39
  -3   1  -8   15.61    0.50
   3  -1   8   15.29    0.45
   3  -1   8   15.26    0.46
   3  -1   8   15.65    0.36
   3  -1   8   15.39    0.44
  -4   1  -8   10.32    0.37
  -4   1  -8   10.00    0.31
   4  -1   8   10.53    0.38
   4  -1   8   10.33    0.28
   4  -1   8   10.10    0.37
   4  -1   8   10.01    0.36
  -5   1  -8   12.64    0.36
   5  -1   8   12.33    0.42
   5  -1   8   13.08    0.44
   5  -1   8   12.89    0.33
  -6   1  -8   26.17    0.60
   6  -1   8   26.84    0.57
   6  -1   8   26.71    0.69
   6  -1   8   27.09    0.57
  -7   1  -8    4.10    0.24
   7  -1   8    4.23    0.21
   7  -1   8    4.47    0.29
  -8   1  -8    0.70    0.12
   8  -1   8    1.22    0.17
  -9   1  -8   -0.05    0.09
   8   0  -8   43.86    0.94
  -8   0   8   42.58    1.30
   7   0  -8   16.79    0.49
  -7   0   8   17.11    0.71
  -7   0   8   17.23    0.46
   6   0  -8    8.85    0.33
  -6   0   8    9.26    0.31
  -6   0   8    9.80    0.51
   5   0  -8   87.66    1.60
  -5   0   8   89.16    1.58
  -5   0   8   94.85    1.79
  -5   0   8   90.33    2.17
   4   0  -8   83.03    1.50
  -4   0   8   86.59    1.70
  -4   0   8   83.77    1.47
  -4   0   8   80.95    2.01
  -4   0   8   85.94    1.54
  -4   0   8   86.86    1.65
   3   0  -8   65.33    1.19
   3   0  -8   67.79    1.36
  -3   0   8   65.52    1.16
  -3   0   8   65.14    1.33
  -3   0   8   64.27    1.62
  -3   0   8   63.41    1.33
  -3   0   8   66.70    1.29
   2   0  -8    6.47    0.24
   2   0  -8    6.28    0.27
   2   0  -8    6.57    0.29
  -2   0   8    6.41    0.28
  -2   0   8    6.49    0.22
  -2   0   8    6.58    0.21
  -2   0   8    6.58    0.29
  -2   0   8    6.66    0.35
   1   0  -8   81.85    1.41
   1   0  -8   81.83    1.57
  -1   0   8   82.24    1.39
  -1   0   8   79.91    1.90
  -1   0   8   81.48    1.60
  -1   0   8   80.23    1.57
  -1   0   8   83.13    1.59
   0   0  -8   27.60    0.65
   0   0  -8   27.99    0.57
   0   0  -8   27.18    0.63
   0   0   8   27.62    0.65
   0   0   8   27.37    0.80
   0   0   8   28.26    0.67
   0   0   8   27.39    0.55
  -1   0  -8   75.10    1.52
  -1   0  -8   73.69    1.43
  -1   0  -8   72.85    1.28
   1   0   8   74.17    1.73
   1   0   8   73.04    1.43
   1   0   8   74.06    1.45
   1   0   8   74.78    1.27
  -2   0  -8   37.15    0.87
  -2   0  -8   36.24    0.70
  -2   0  -8   36.83    0.81
   2   0   8   35.82    0.96
   2   0   8   35.57    0.69
   2   0   8   36.53    0.81
   2   0   8   36.82    0.81
   2   0   8   35.86    0.77
  -3   0  -8   28.26    0.58
  -3   0  -8   29.17    0.75
  -3   0  -8   27.93    0.67
   3   0   8   28.25    0.68
   3   0   8   28.83    0.68
   3   0   8   27.72    0.65
   3   0   8   28.13    0.57
  -4   0  -8    2.43    0.16
  -4   0  -8    2.42    0.20
   4   0   8    2.68    0.19
   4   0   8    2.36    0.20
   4   0   8    2.40    0.21
   4   0   8    2.55    0.16
  -5   0  -8  179.33    3.16
  -5   0  -8  181.70    3.28
   5   0   8  186.38    3.10
   5   0   8  177.76    3.07
   5   0   8  182.57    3.27
  -6   0  -8   60.06    1.11
   6   0   8   59.46    1.10
   6   0   8   59.82    1.21
  -7   0  -8    5.35    0.25
   7   0   8    5.93    0.30
   7   0   8    5.44    0.25
  -8   0  -8    0.19    0.09
   8   0   8   -0.02    0.07
   8   0   8   -0.05    0.07
   8   0   8   -0.04    0.10
  -9   0  -8    0.08    0.08
   9   0   8    0.07    0.08
  -8   1   8   19.42    0.53
   7  -1  -8   40.07    0.86
  -7   1   8   39.99    0.85
   6  -1  -8    5.35    0.26
  -6   1   8    5.42    0.26
   5  -1  -8  129.11    2.19
  -5   1   8  128.44    2.19
   4  -1  -8  285.46    5.08
  -4   1   8  296.79    5.68
  -4   1   8  284.83    4.95
   3  -1  -8   38.38    0.87
   3  -1  -8   39.02    0.76
   3  -1  -8   38.70    0.90
  -3   1   8   39.73    0.85
  -3   1   8   38.40    0.88
  -3   1   8   38.94    0.76
   2  -1  -8   95.68    1.83
   2  -1  -8   98.83    1.69
   2  -1  -8   96.50    1.80
  -2   1   8   90.07    1.79
  -2   1   8   95.12    1.82
  -2   1   8   94.64    1.62
  -2   1   8   97.36    1.87
   1  -1  -8   82.89    1.40
   1  -1  -8   81.91    1.59
   1  -1  -8   81.46    1.56
  -1   1   8   83.27    1.63
  -1   1   8   77.18    1.55
  -1   1   8   82.59    1.58
  -1   1   8   81.63    1.40
   0  -1  -8    0.17    0.06
   0  -1  -8    0.15    0.06
   0  -1  -8    0.10    0.06
   0  -1  -8    0.09    0.04
   0   1   8    0.26    0.08
   0   1   8    0.04    0.05
   0   1   8    0.07    0.05
   0   1   8    0.17    0.05
  -1  -1  -8   22.95    0.58
  -1  -1  -8   22.41    0.56
  -1  -1  -8   21.93    0.57
  -1  -1  -8   21.76    0.46
   1   1   8   23.41    0.69
   1   1   8   22.66    0.55
   1   1   8   22.68    0.58
   1   1   8   22.97    0.48
   1   1   8   21.76    0.56
  -2  -1  -8   79.35    1.62
  -2  -1  -8   76.08    1.31
  -2  -1  -8   75.16    1.48
  -2  -1  -8   76.68    1.48
   2   1   8   77.28    1.77
   2   1   8   75.96    1.47
   2   1   8   78.23    1.33
   2   1   8   77.35    1.48
  -3  -1  -8   94.36    1.95
  -3  -1  -8   93.13    1.77
  -3  -1  -8   92.26    1.76
  -3  -1  -8   92.28    1.56
   3   1   8   92.44    1.67
   3   1   8   94.67    2.09
   3   1   8   94.45    1.77
   3   1   8   94.33    1.50
   3   1   8   95.13    1.76
   3   1   8   94.22    1.60
  -4  -1  -8   13.53    0.44
  -4  -1  -8   13.64    0.42
  -4  -1  -8   13.43    0.33
   4   1   8   13.28    0.41
   4   1   8   13.85    0.41
   4   1   8   13.35    0.35
  -5  -1  -8  251.79    4.42
  -5  -1  -8  257.07    4.42
  -5  -1  -8  253.76    4.43
   5   1   8  245.50    4.55
   5   1   8  251.21    4.42
   5   1   8  248.50    4.41
  -6  -1  -8   62.50    1.30
  -6  -1  -8   62.12    1.11
   6   1   8   61.67    1.15
   6   1   8   62.05    1.23
  -7  -1  -8   -0.05    0.06
   7   1   8    0.24    0.10
   7   1   8   -0.01    0.08
  -8  -1  -8    1.92    0.17
   8   1   8    1.87    0.20
   8   1   8    1.83    0.20
   9   1   8   11.95    0.40
   9   1   8   10.89    0.44
   9   1   8   11.61    0.40
  10   1   8    6.83    0.32
  -8   2   8    9.58    0.37
  -7   2   8   10.30    0.38
   6  -2  -8    2.12    0.18
  -6   2   8    1.97    0.18
   5  -2  -8   50.13    0.93
  -5   2   8   48.28    0.97
   4  -2  -8  253.81    4.25
   4  -2  -8  247.60    4.46
  -4   2   8  247.98    4.22
   3  -2  -8   41.11    0.92
   3  -2  -8   42.50    0.79
   3  -2  -8   42.74    0.97
  -3   2   8   41.47    0.92
  -3   2   8   41.64    0.81
  -3   2   8   42.93    0.95
   2  -2  -8   21.35    0.58
   2  -2  -8   21.94    0.46
   2  -2  -8   21.50    0.56
  -2   2   8   22.09    0.55
  -2   2   8   21.93    0.48
  -2   2   8   22.21    0.56
   1  -2  -8  102.72    1.93
   1  -2  -8  102.44    1.89
   1  -2  -8  100.47    1.70
  -1   2   8  100.12    1.75
  -1   2   8  102.87    1.88
  -1   2   8  101.91    2.02
   0  -2  -8   44.81    0.96
   0  -2  -8   44.50    0.94
   0  -2  -8   44.26    0.79
   0   2   8   46.30    1.00
   0   2   8   45.68    0.83
   0   2   8   45.18    0.93
  -1  -2  -8    6.44    0.18
  -1  -2  -8    6.79    0.27
  -1  -2  -8    6.86    0.28
  -1  -2  -8    6.57    0.26
   1   2   8    7.23    0.26
   1   2   8    6.26    0.27
   1   2   8    6.65    0.22
  -2  -2  -8  115.49    1.99
  -2  -2  -8  115.22    2.12
  -2  -2  -8  117.46    2.33
  -2  -2  -8  115.74    2.12
   2   2   8  113.53    1.96
   2   2   8  114.06    2.32
   2   2   8  118.56    2.11
   2   2   8  114.25    2.51
  -3  -2  -8   38.11    0.83
  -3  -2  -8   38.49    0.68
  -3  -2  -8   39.59    0.96
  -3  -2  -8   38.29    0.84
   3   2   8   37.91    0.68
   3   2   8   38.75    0.81
   3   2   8   38.35    0.74
   3   2   8   38.82    0.83
   3   2   8   38.35    0.98
  -4  -2  -8   75.18    1.47
  -4  -2  -8   74.92    1.26
  -4  -2  -8   75.60    1.48
   4   2   8   75.08    1.40
   4   2   8   75.83    1.33
   4   2   8   75.73    1.69
   4   2   8   77.01    1.47
  -5  -2  -8   73.25    1.46
  -5  -2  -8   74.03    1.45
  -5  -2  -8   73.18    1.23
   5   2   8   74.58    1.45
   5   2   8   71.60    1.37
   5   2   8   72.90    1.31
  -6  -2  -8   11.01    0.28
  -6  -2  -8   10.63    0.40
   6   2   8   10.76    0.37
   6   2   8   10.56    0.33
  -7  -2  -8   22.65    0.47
   7   2   8   23.01    0.60
   7   2   8   22.30    0.55
   8   2   8    4.15    0.27
   8   2   8    3.91    0.25
   9   2   8   11.04    0.40
   9   2   8   11.39    0.44
  10   2   8   26.37    0.68
  10   2   8   26.38    0.68
  -7   3   8    4.75    0.28
  -6   3   8    4.41    0.24
  -5   3   8   36.70    0.78
   4  -3  -8   74.78    1.24
   4  -3  -8   74.39    1.55
  -4   3   8   72.81    1.33
   3  -3  -8   40.76    0.71
   3  -3  -8   42.23    0.96
   3  -3  -8   40.65    0.91
  -3   3   8   40.91    0.80
   2  -3  -8    2.62    0.10
   2  -3  -8    2.46    0.18
   2  -3  -8    2.24    0.20
   2  -3  -8    2.80    0.10
  -2   3   8    2.71    0.19
  -2   3   8    2.45    0.15
   1  -3  -8   26.06    0.65
   1  -3  -8   26.23    0.62
   1  -3  -8   25.89    0.44
  -1   3   8   25.79    0.66
  -1   3   8   27.14    0.54
   0  -3  -8  181.03    3.32
   0  -3  -8  183.79    3.28
   0   3   8  181.32    3.64
   0   3   8  185.33    3.20
  -1  -3  -8  155.87    3.10
  -1  -3  -8  157.71    2.83
  -1  -3  -8  160.93    2.95
   1   3   8  156.12    3.34
   1   3   8  159.67    2.75
  -2  -3  -8   37.73    0.90
  -2  -3  -8   35.64    0.79
  -2  -3  -8   36.04    0.79
   2   3   8   36.63    0.69
   2   3   8   36.18    0.69
   2   3   8   37.01    0.90
  -3  -3  -8   15.14    0.43
  -3  -3  -8   15.69    0.51
  -3  -3  -8   15.36    0.44
   3   3   8   15.67    0.37
   3   3   8   15.16    0.50
   3   3   8   16.36    0.51
  -4  -3  -8   65.43    1.31
  -4  -3  -8   65.48    1.29
   4   3   8   65.77    1.49
   4   3   8   65.47    1.17
   4   3   8   65.85    1.12
   4   3   8   63.98    1.23
  -5  -3  -8   28.24    0.69
  -5  -3  -8   27.46    0.67
   5   3   8   27.91    0.60
   5   3   8   27.33    0.64
  -6  -3  -8   40.21    0.91
  -6  -3  -8   40.50    0.93
   6   3   8   40.29    0.81
   6   3   8   38.72    0.85
  -7  -3  -8   31.82    0.60
  -7  -3  -8   31.96    0.80
   7   3   8   31.14    0.73
   7   3   8   31.49    0.70
   8   3   8    0.32    0.11
   8   3   8    0.39    0.10
   9   3   8   19.04    0.54
   9   3   8   19.38    0.57
  10   3   8   17.34    0.53
  -7   4   8    2.74    0.25
  -6   4   8    6.78    0.30
  -5   4   8   28.67    0.66
   4  -4  -8   62.81    1.36
  -4   4   8   61.58    1.16
   3  -4  -8   76.09    1.50
   3  -4  -8   74.32    1.53
  -3   4   8   74.67    1.33
   2  -4  -8   18.66    0.54
   2  -4  -8   18.73    0.51
  -2   4   8   19.02    0.56
  -2   4   8   19.22    0.43
   1  -4  -8   58.99    1.22
   1  -4  -8   59.26    1.18
  -1   4   8   59.97    1.04
  -1   4   8   59.49    1.32
   0  -4  -8   47.26    0.97
   0  -4  -8   48.32    1.01
   0   4   8   47.65    1.10
   0   4   8   48.07    0.85
  -1  -4  -8   43.96    0.93
  -1  -4  -8   44.58    0.92
   1   4   8   44.44    0.79
   1   4   8   44.33    1.04
  -2  -4  -8    7.26    0.32
  -2  -4  -8    7.45    0.28
  -2  -4  -8    6.93    0.26
   2   4   8    6.92    0.32
   2   4   8    7.29    0.21
  -3  -4  -8   16.14    0.45
  -3  -4  -8   16.05    0.43
   3   4   8   16.84    0.37
   3   4   8   16.40    0.54
  -4  -4  -8    0.46    0.08
  -4  -4  -8    0.50    0.09
   4   4   8    0.47    0.07
   4   4   8    0.49    0.08
   4   4   8    0.59    0.14
  -5  -4  -8   79.71    1.55
  -5  -4  -8   80.77    1.57
   5   4   8   78.79    1.41
   5   4   8   81.43    1.75
   5   4   8   80.00    1.47
  -6  -4  -8  127.62    2.08
  -6  -4  -8  123.90    2.33
  -6  -4  -8  127.39    2.35
   6   4   8  123.05    2.12
   6   4   8  123.27    2.16
  -7  -4  -8   25.34    0.53
  -7  -4  -8   25.14    0.68
   7   4   8   24.82    0.59
   7   4   8   25.32    0.62
   8   4   8   28.49    0.68
   8   4   8   29.41    0.70
   9   4   8   25.42    0.65
   9   4   8   24.70    0.64
  10   4   8    0.67    0.12
  -7   5   8    4.63    0.29
  -6   5   8   -0.04    0.09
  -5   5   8   44.93    0.92
   4  -5  -8  113.10    2.20
  -4   5   8  110.64    1.93
   3  -5  -8   40.74    0.96
   3  -5  -8   40.94    0.93
  -3   5   8   40.57    0.80
   2  -5  -8   14.84    0.44
   2  -5  -8   14.10    0.46
  -2   5   8   13.81    0.49
  -2   5   8   14.58    0.36
   1  -5  -8  112.51    2.05
   1  -5  -8  109.17    2.09
  -1   5   8  111.45    2.30
  -1   5   8  111.84    1.83
   0  -5  -8   76.61    1.48
   0  -5  -8   76.60    1.45
   0   5   8   76.49    1.27
   0   5   8   74.35    1.65
  -1  -5  -8   12.48    0.36
  -1  -5  -8   12.20    0.37
   1   5   8   12.22    0.45
   1   5   8   12.35    0.27
  -2  -5  -8    3.02    0.19
  -2  -5  -8    2.85    0.17
   2   5   8    2.81    0.12
   2   5   8    3.26    0.24
  -3  -5  -8   29.77    0.67
  -3  -5  -8   30.02    0.70
   3   5   8   30.57    0.84
   3   5   8   31.17    0.57
  -4  -5  -8    0.53    0.09
  -4  -5  -8    0.41    0.08
   4   5   8    0.68    0.15
   4   5   8    0.74    0.11
  -5  -5  -8  142.49    2.60
  -5  -5  -8  143.24    2.59
   5   5   8  142.79    2.36
   5   5   8  145.30    2.98
   5   5   8  142.20    2.42
   5   5   8  137.86    2.96
  -6  -5  -8  231.18    4.13
  -6  -5  -8  239.62    3.98
  -6  -5  -8  236.81    4.16
   6   5   8  231.76    4.09
   6   5   8  231.34    3.90
  -7  -5  -8   13.11    0.38
  -7  -5  -8   12.78    0.45
   7   5   8   13.62    0.41
   7   5   8   13.20    0.39
  -8  -5  -8   50.82    0.97
  -8  -5  -8   48.97    1.13
   8   5   8   48.69    1.00
   8   5   8   49.64    1.01
   9   5   8   34.06    0.79
  10   5   8    8.91    0.37
  -6   6   8    0.16    0.09
  -5   6   8   12.05    0.39
   4  -6  -8   66.82    1.44
  -4   6   8   64.43    1.22
   3  -6  -8   18.66    0.58
   3  -6  -8   18.27    0.55
  -3   6   8   18.11    0.45
   2  -6  -8    0.16    0.08
   2  -6  -8    0.06    0.08
  -2   6   8    0.14    0.06
  -2   6   8    0.29    0.14
   1  -6  -8   70.79    1.37
   1  -6  -8   67.85    1.40
  -1   6   8   72.15    1.20
  -1   6   8   69.73    1.59
   0  -6  -8   72.02    1.42
   0  -6  -8   73.02    1.39
   0   6   8   70.47    1.61
   0   6   8   74.44    1.21
  -1  -6  -8    6.61    0.27
  -1  -6  -8    7.19    0.26
   1   6   8    6.87    0.17
   1   6   8    6.75    0.34
   1   6   8    7.01    0.18
  -2  -6  -8    5.32    0.24
  -2  -6  -8    5.06    0.22
   2   6   8    5.23    0.14
   2   6   8    4.98    0.31
   2   6   8    5.32    0.14
  -3  -6  -8    1.40    0.14
  -3  -6  -8    1.47    0.16
   3   6   8    1.64    0.10
   3   6   8    1.62    0.22
   3   6   8    1.70    0.10
  -4  -6  -8    0.72    0.10
  -4  -6  -8    1.23    0.15
   4   6   8    0.79    0.17
   4   6   8    1.03    0.11
  -5  -6  -8   61.44    1.25
  -5  -6  -8   59.98    1.22
   5   6   8   63.12    1.09
   5   6   8   60.85    1.16
   5   6   8   59.41    1.48
  -6  -6  -8   90.30    1.61
  -6  -6  -8   90.25    1.74
  -6  -6  -8   92.53    1.77
   6   6   8   89.52    2.06
   6   6   8   88.73    1.60
   6   6   8   88.68    1.57
  -7  -6  -8    3.64    0.27
  -7  -6  -8    3.23    0.22
  -7  -6  -8    3.24    0.24
   7   6   8    3.51    0.21
   7   6   8    3.89    0.21
  -8  -6  -8    3.08    0.27
  -8  -6  -8    2.98    0.23
   8   6   8    3.07    0.22
   9   6   8   16.24    0.49
  10   6   8   21.93    0.61
  -6   7   8   15.70    0.49
  -5   7   8   11.43    0.38
   4  -7  -8    8.70    0.40
  -4   7   8    8.17    0.30
   3  -7  -8    9.24    0.38
   3  -7  -8    9.33    0.39
  -3   7   8    9.17    0.30
   2  -7  -8    9.61    0.36
   2  -7  -8    9.51    0.37
  -2   7   8    9.63    0.45
  -2   7   8    9.26    0.27
   1  -7  -8    7.47    0.30
   1  -7  -8    7.23    0.32
  -1   7   8    7.34    0.22
  -1   7   8    7.21    0.38
   0  -7  -8  127.82    2.26
   0  -7  -8  123.51    2.30
   0   7   8  125.83    1.99
   0   7   8  121.10    2.61
  -1  -7  -8   79.77    1.54
  -1  -7  -8   83.58    1.52
   1   7   8   77.43    1.80
   1   7   8   81.53    1.29
  -2  -7  -8   14.91    0.41
  -2  -7  -8   14.20    0.40
   2   7   8   13.72    0.54
  -3  -7  -8    4.46    0.23
  -3  -7  -8    4.14    0.21
   3   7   8    4.16    0.11
   3   7   8    4.30    0.31
  -4  -7  -8   46.30    0.98
  -4  -7  -8   46.15    0.95
   4   7   8   48.21    0.80
   4   7   8   45.67    1.21
  -5  -7  -8   40.85    0.90
  -5  -7  -8   39.71    0.88
   5   7   8   43.03    0.77
   5   7   8   41.00    0.85
   5   7   8   41.59    1.14
  -6  -7  -8   21.96    0.59
  -6  -7  -8   23.27    0.58
  -6  -7  -8   23.02    0.62
   6   7   8   23.00    0.55
   6   7   8   23.13    0.80
   6   7   8   23.21    0.52
  -7  -7  -8   16.23    0.48
  -7  -7  -8   16.60    0.52
  -7  -7  -8   16.19    0.50
   7   7   8   15.89    0.43
   7   7   8   16.59    0.44
  -8  -7  -8   -0.08    0.10
  -8  -7  -8   -0.01    0.09
   8   7   8   -0.06    0.07
   9   7   8   28.24    0.69
  -5   8   8   14.94    0.46
   4  -8  -8    4.69    0.34
  -4   8   8    4.66    0.25
   3  -8  -8    2.70    0.25
  -3   8   8    2.61    0.19
   2  -8  -8    0.28    0.10
   2  -8  -8    0.42    0.10
  -2   8   8    0.42    0.07
  -2   8   8    0.34    0.16
   1  -8  -8   14.94    0.44
   1  -8  -8   13.67    0.45
  -1   8   8   14.43    0.57
  -1   8   8   14.66    0.33
   0  -8  -8   62.41    1.28
   0  -8  -8   65.30    1.25
   0   8   8   64.20    1.04
   0   8   8   61.26    1.52
  -1  -8  -8   17.71    0.45
  -1  -8  -8   17.07    0.47
   1   8   8   16.61    0.63
  -2  -8  -8    0.49    0.08
  -2  -8  -8    0.81    0.13
   2   8   8    0.47    0.16
  -3  -8  -8    0.14    0.07
   3   8   8    0.23    0.13
  -4  -8  -8    7.71    0.28
  -4  -8  -8    7.78    0.31
   4   8   8    8.11    0.44
  -5  -8  -8   21.92    0.56
  -5  -8  -8   22.76    0.59
   5   8   8   22.92    0.45
   5   8   8   22.67    0.79
  -6  -8  -8   66.53    1.34
  -6  -8  -8   62.59    1.31
  -6  -8  -8   65.63    1.30
   6   8   8   64.85    1.21
   6   8   8   64.79    1.64
   6   8   8   67.26    1.17
  -7  -8  -8   20.37    0.59
  -7  -8  -8   22.11    0.63
  -7  -8  -8   21.74    0.59
   7   8   8   20.37    0.80
   7   8   8   21.09    0.51
  -8  -8  -8   15.71    0.54
  -8  -8  -8   16.45    0.52
   8   8   8   15.88    0.46
  -9  -8  -8   37.52    0.88
  -9  -8  -8   36.02    0.95
   9   8   8   36.79    0.83
   4  -9  -8   11.93    0.50
  -4   9   8   12.43    0.40
   3  -9  -8   13.66    0.52
  -3   9   8   13.42    0.39
   2  -9  -8    0.02    0.10
   2  -9  -8    0.10    0.10
  -2   9   8    0.00    0.06
  -2   9   8   -0.07    0.17
   1  -9  -8   49.31    1.03
   1  -9  -8   47.54    1.05
  -1   9   8   47.09    1.29
  -1   9   8   48.56    0.85
   0  -9  -8   25.67    0.65
   0  -9  -8   26.44    0.62
   0   9   8   24.94    0.83
  -1  -9  -8    8.62    0.31
  -1  -9  -8    8.85    0.30
   1   9   8    8.07    0.45
  -2  -9  -8    2.50    0.17
  -2  -9  -8    2.42    0.17
   2   9   8    2.26    0.26
  -3  -9  -8    0.14    0.07
  -3  -9  -8    0.05    0.06
   3   9   8    0.27    0.14
  -4  -9  -8    0.02    0.07
  -4  -9  -8    0.01    0.07
   4   9   8    0.09    0.15
  -5  -9  -8   22.13    0.58
  -5  -9  -8   22.19    0.57
   5   9   8   22.93    0.82
  -6  -9  -8   85.44    1.67
  -6  -9  -8   88.18    1.70
   6   9   8   85.51    2.07
  -7  -9  -8   20.50    0.59
  -7  -9  -8   20.97    0.62
  -7  -9  -8   20.55    0.61
   7   9   8   20.67    0.50
   7   9   8   20.58    0.80
  -8  -9  -8   10.28    0.43
  -8  -9  -8   11.20    0.45
   8   9   8   10.50    0.37
   3 -10  -8    6.80    0.37
  -3  10   8    6.48    0.28
   2 -10  -8    0.24    0.11
   2 -10  -8    0.16    0.10
   1 -10  -8   16.30    0.51
   1 -10  -8   17.32    0.50
  -1  10   8   16.17    0.68
   0 -10  -8   22.59    0.57
   0 -10  -8   22.06    0.59
   0  10   8   22.02    0.80
  -1 -10  -8   20.12    0.54
  -1 -10  -8   21.04    0.52
   1  10   8   20.57    0.77
  -2 -10  -8    1.47    0.16
  -2 -10  -8    1.36    0.16
   2  10   8    1.13    0.23
  -3 -10  -8    3.70    0.21
  -3 -10  -8    3.97    0.23
   3  10   8    3.72    0.36
  -4 -10  -8    5.11    0.24
  -4 -10  -8    4.92    0.26
   4  10   8    5.20    0.40
  -5 -10  -8   26.66    0.64
  -5 -10  -8   27.55    0.67
   5  10   8   27.53    0.95
  -6 -10  -8   20.87    0.56
  -6 -10  -8   21.55    0.59
   6  10   8   20.67    0.82
  -7 -10  -8    2.70    0.23
  -7 -10  -8    2.63    0.28
  -7 -10  -8    2.59    0.24
   1 -11  -8    0.37    0.10
   1 -11  -8    0.49    0.11
   0 -11  -8   11.07    0.38
   0 -11  -8   10.72    0.39
  -1 -11  -8   54.25    1.09
  -1 -11  -8   52.73    1.11
  -2 -11  -8   14.23    0.42
  -2 -11  -8   13.41    0.42
   2  11   8   13.54    0.66
  -3 -11  -8   10.84    0.37
  -3 -11  -8   11.22    0.38
   3  11   8   11.69    0.61
  -4 -11  -8   40.80    0.88
  -4 -11  -8   40.16    0.86
   4  11   8   40.26    1.25
  -5 -11  -8   16.14    0.45
  -5 -11  -8   16.24    0.47
  -6 -11  -8    0.65    0.11
  -6 -11  -8    0.74    0.12
  -1 -12  -8   26.00    0.65
  -1 -12  -8   27.46    0.65
  -2 -12  -8   10.34    0.36
  -2 -12  -8   11.11    0.37
  -3 -12  -8    2.36    0.21
  -3 -12  -8    2.46    0.21
  -4 -12  -8   19.03    0.50
  -4 -12  -8   19.37    0.52
   3   8  -9   17.56    0.49
  -3  -8   9   17.60    0.62
  -3  -8   9   16.84    0.61
   2   8  -9   16.60    0.47
  -2  -8   9   15.84    0.57
  -2  -8   9   16.08    0.57
   1   8  -9    3.17    0.23
  -1  -8   9    3.10    0.29
  -1  -8   9    3.29    0.28
   0   8  -9    0.49    0.10
   0  -8   9    0.70    0.15
   0  -8   9    0.54    0.14
  -1   8  -9    0.44    0.10
   1  -8   9    0.55    0.15
  -2   8  -9   15.29    0.47
   2  -8   9   15.86    0.59
  -3   8  -9   21.08    0.58
   3  -8   9   22.18    0.71
   5   7  -9    9.00    0.36
  -5  -7   9    8.33    0.46
   4   7  -9    7.88    0.32
  -4  -7   9    7.59    0.42
  -4  -7   9    7.95    0.42
   3   7  -9   21.43    0.55
  -3  -7   9   20.51    0.66
  -3  -7   9   20.71    0.66
   2   7  -9   15.22    0.44
  -2  -7   9   14.93    0.53
  -2  -7   9   14.77    0.53
   1   7  -9    6.58    0.28
  -1  -7   9    6.29    0.34
  -1  -7   9    6.49    0.35
   0   7  -9    0.77    0.11
   0  -7   9    1.42    0.23
   0  -7   9    0.94    0.16
   0  -7   9    0.89    0.14
  -1   7  -9    0.78    0.11
   1  -7   9    0.85    0.14
   1  -7   9    0.91    0.14
   1  -7   9    0.82    0.15
  -2   7  -9   26.15    0.64
   2  -7   9   26.43    0.71
   2  -7   9   26.25    0.76
  -3   7  -9   12.58    0.42
   3  -7   9   12.79    0.51
  -4   7  -9    2.56    0.23
   6   6  -9    5.54    0.30
   5   6  -9   15.16    0.46
   4   6  -9    2.73    0.21
  -4  -6   9    2.57    0.28
   3   6  -9   31.77    0.71
  -3  -6   9   31.41    0.85
  -3  -6   9   30.43    0.82
   2   6  -9  118.55    2.03
  -2  -6   9  119.42    2.30
  -2  -6   9  114.54    2.17
   1   6  -9   37.63    0.79
  -1  -6   9   37.31    0.93
  -1  -6   9   36.59    0.87
  -1  -6   9   37.68    0.82
   0   6  -9   21.88    0.55
   0  -6   9   22.66    0.61
   0  -6   9   21.98    0.66
   0  -6   9   23.17    0.61
  -1   6  -9   69.82    1.30
   1  -6   9   68.82    1.47
   1  -6   9   69.47    1.37
   1  -6   9   68.98    1.32
  -2   6  -9   13.97    0.42
   2  -6   9   14.56    0.49
   2  -6   9   14.10    0.51
   2  -6   9   14.42    0.42
  -3   6  -9    0.31    0.09
   3  -6   9    0.32    0.12
   3  -6   9    0.27    0.12
  -4   6  -9    0.10    0.09
  -5   6  -9    2.87    0.24
  -6   6  -9    0.60    0.13
   6   5  -9    4.89    0.28
   5   5  -9   13.44    0.42
   4   5  -9    2.85    0.20
  -4  -5   9    2.76    0.28
   3   5  -9   17.47    0.48
  -3  -5   9   18.05    0.59
   2   5  -9  127.04    2.17
  -2  -5   9  127.39    2.43
  -2  -5   9  125.57    2.18
   1   5  -9   87.56    1.57
  -1  -5   9   87.98    1.78
  -1  -5   9   88.84    1.80
  -1  -5   9   88.67    1.61
  -1  -5   9   88.64    1.66
   0   5  -9   12.69    0.38
   0  -5   9   11.60    0.46
   0  -5   9   11.93    0.46
   0  -5   9   11.81    0.40
   0  -5   9   12.38    0.41
  -1   5  -9   99.95    1.78
   1  -5   9  106.44    2.03
   1  -5   9   98.86    1.85
   1  -5   9  100.85    1.99
   1  -5   9  100.22    1.78
  -2   5  -9   26.46    0.62
   2  -5   9   26.40    0.69
   2  -5   9   26.93    0.59
   2  -5   9   26.85    0.73
  -3   5  -9    0.23    0.08
   3  -5   9    0.05    0.11
   3  -5   9    0.28    0.11
  -4   5  -9    0.38    0.09
   4  -5   9    0.37    0.12
  -5   5  -9    0.71    0.11
  -6   5  -9    0.05    0.09
  -7   5  -9   10.46    0.42
   7   4  -9   21.30    0.61
   6   4  -9   20.23    0.57
   5   4  -9    1.11    0.17
   4   4  -9    8.70    0.32
  -4  -4   9    8.80    0.40
  -4  -4   9    8.97    0.31
   3   4  -9   32.88    0.72
  -3  -4   9   33.16    0.72
  -3  -4   9   32.68    0.85
   2   4  -9   86.86    1.57
  -2  -4   9   89.59    1.80
  -2  -4   9   87.83    1.59
  -2  -4   9   89.60    1.78
   1   4  -9   29.89    0.66
  -1  -4   9   30.28    0.79
  -1  -4   9   30.97    0.69
  -1  -4   9   29.46    0.76
   0   4  -9    2.38    0.18
   0   4  -9    2.73    0.18
   0  -4   9    2.66    0.25
   0  -4   9    2.61    0.20
   0  -4   9    2.65    0.20
   0  -4   9    2.60    0.24
  -1   4  -9   47.27    0.93
   1  -4   9   45.42    1.05
   1  -4   9   46.35    0.99
   1  -4   9   47.91    1.09
   1  -4   9   49.21    0.92
  -2   4  -9   80.14    1.45
   2  -4   9   81.32    1.63
   2  -4   9   77.87    1.53
   2  -4   9   81.15    1.66
   2  -4   9   81.97    1.40
  -3   4  -9   15.51    0.44
   3  -4   9   16.32    0.53
   3  -4   9   15.63    0.50
  -4   4  -9    0.03    0.07
   4  -4   9   -0.17    0.10
   4  -4   9   -0.04    0.10
  -5   4  -9    2.65    0.22
   5  -4   9    2.45    0.25
  -6   4  -9   12.20    0.42
  -7   4  -9   11.26    0.42
   7   3  -9   38.47    0.89
  -7  -3   9   38.46    1.20
   6   3  -9   36.84    0.84
  -6  -3   9   37.68    1.15
   5   3  -9    0.25    0.09
  -5  -3   9    0.52    0.19
   4   3  -9    9.84    0.34
  -4  -3   9   10.10    0.52
  -4  -3   9    9.55    0.43
   3   3  -9   74.97    1.38
  -3  -3   9   78.11    1.58
  -3  -3   9   74.35    1.89
   2   3  -9   66.28    1.24
  -2  -3   9   69.05    1.44
  -2  -3   9   69.12    1.28
  -2  -3   9   67.72    1.41
   1   3  -9    6.79    0.26
  -1  -3   9    6.87    0.28
  -1  -3   9    7.35    0.34
  -1  -3   9    7.27    0.34
   0   3  -9   -0.06    0.06
   0   3  -9    0.12    0.08
   0  -3   9    0.07    0.08
   0  -3   9   -0.06    0.08
   0  -3   9   -0.07    0.06
  -1   3  -9   31.39    0.75
  -1   3  -9   30.93    0.66
   1  -3   9   30.51    0.64
   1  -3   9   30.03    0.76
   1  -3   9   30.14    0.71
   1  -3   9   31.86    0.79
  -2   3  -9   66.08    1.22
   2  -3   9   67.48    1.37
   2  -3   9   66.15    1.15
   2  -3   9   65.74    1.30
   2  -3   9   64.84    1.38
  -3   3  -9   26.13    0.61
   3  -3   9   26.79    0.71
   3  -3   9   27.21    0.73
   3  -3   9   25.96    0.67
  -4   3  -9    4.45    0.24
   4  -3   9    4.90    0.28
   4  -3   9    4.45    0.30
  -5   3  -9    8.06    0.32
   5  -3   9    8.15    0.37
  -6   3  -9   16.79    0.49
  -7   3  -9    3.81    0.26
  -8   3  -9    4.19    0.27
   7   2  -9   31.57    0.76
  -7  -2   9   30.64    1.03
   6   2  -9    4.82    0.26
  -6  -2   9    4.94    0.39
   5   2  -9    0.06    0.07
  -5  -2   9    0.47    0.18
   4   2  -9    0.31    0.08
  -4  -2   9    0.51    0.17
   3   2  -9   57.60    1.11
  -3  -2   9   60.66    0.98
  -3  -2   9   58.97    1.54
  -3  -2   9   59.41    1.28
   2   2  -9  196.43    3.46
  -2  -2   9  196.92    3.17
  -2  -2   9  193.22    4.25
  -2  -2   9  199.32    3.56
  -2  -2   9  198.73    3.57
   1   2  -9  105.49    1.85
  -1  -2   9  107.39    1.72
  -1  -2   9  107.93    2.07
  -1  -2   9  105.87    2.48
  -1  -2   9  110.99    2.06
   0   2  -9   16.13    0.42
   0   2  -9   15.28    0.41
   0  -2   9   15.19    0.31
   0  -2   9   15.72    0.45
   0  -2   9   15.34    0.49
   0  -2   9   14.87    0.48
  -1   2  -9  315.06    5.56
  -1   2  -9  318.79    6.22
   1  -2   9  302.97    5.37
   1  -2   9  312.12    5.42
   1  -2   9  314.82    5.50
   1  -2   9  301.98    5.07
  -2   2  -9  112.46    2.24
  -2   2  -9  109.89    1.89
   2  -2   9  111.18    1.78
   2  -2   9  109.43    2.12
   2  -2   9  108.55    1.97
   2  -2   9  110.26    1.81
   2  -2   9  111.67    2.10
  -3   2  -9    1.03    0.15
   3  -2   9    1.46    0.19
   3  -2   9    1.24    0.19
   3  -2   9    1.13    0.10
   3  -2   9    1.15    0.17
  -4   2  -9    5.61    0.25
   4  -2   9    5.89    0.30
   4  -2   9    5.44    0.29
   4  -2   9    5.73    0.18
   4  -2   9    5.54    0.18
  -5   2  -9    0.09    0.07
   5  -2   9    0.12    0.10
   5  -2   9    0.07    0.05
  -6   2  -9    0.33    0.09
   6  -2   9    0.39    0.12
  -7   2  -9    9.06    0.35
  -8   2  -9   19.46    0.55
   7   1  -9   26.06    0.66
  -7  -1   9   25.50    0.93
   6   1  -9    0.74    0.11
  -6  -1   9    1.03    0.22
   5   1  -9   -0.05    0.07
  -5  -1   9   -0.09    0.05
  -5  -1   9    0.05    0.14
   4   1  -9    0.10    0.07
  -4  -1   9    0.38    0.18
  -4  -1   9    0.02    0.05
   3   1  -9   18.93    0.48
  -3  -1   9   19.79    0.43
  -3  -1   9   19.48    0.71
  -3  -1   9   19.53    0.59
   2   1  -9  193.11    3.47
   2   1  -9  189.86    3.48
  -2  -1   9  190.90    3.29
  -2  -1   9  195.78    3.48
  -2  -1   9  195.22    3.49
  -2  -1   9  189.08    4.59
   1   1  -9  130.69    2.29
   1   1  -9  133.10    2.46
  -1  -1   9  129.28    2.95
  -1  -1   9  134.82    2.46
  -1  -1   9  134.36    2.24
  -1  -1   9  133.30    2.48
   0   1  -9    5.80    0.24
   0   1  -9    5.63    0.28
   0   1  -9    6.66    0.24
   0  -1   9    6.08    0.21
   0  -1   9    6.37    0.36
   0  -1   9    5.71    0.30
   0  -1   9    5.76    0.28
  -1   1  -9  252.36    4.47
  -1   1  -9  253.38    4.57
  -1   1  -9  257.79    5.06
   1  -1   9  252.82    4.43
   1  -1   9  251.02    6.09
   1  -1   9  253.05    4.42
   1  -1   9  244.46    4.25
   1  -1   9  244.53    4.69
  -2   1  -9  207.71    3.90
  -2   1  -9  203.07    3.63
  -2   1  -9  205.41    3.61
   2  -1   9  204.15    3.61
   2  -1   9  198.30    3.50
   2  -1   9  195.93    3.48
   2  -1   9  200.19    3.62
  -3   1  -9    5.20    0.23
  -3   1  -9    4.87    0.26
   3  -1   9    5.07    0.27
   3  -1   9    5.39    0.20
   3  -1   9    5.07    0.28
   3  -1   9    5.02    0.26
  -4   1  -9   23.47    0.53
   4  -1   9   22.09    0.60
   4  -1   9   23.15    0.49
   4  -1   9   22.46    0.62
  -5   1  -9   15.14    0.42
   5  -1   9   14.82    0.48
   5  -1   9   15.33    0.38
  -6   1  -9   -0.03    0.07
   6  -1   9    0.07    0.06
   6  -1   9   -0.07    0.09
  -7   1  -9    0.68    0.11
   7  -1   9    0.65    0.15
   7  -1   9    0.65    0.09
  -8   1  -9   24.66    0.62
  -9   1  -9    8.98    0.37
   7   0  -9   62.41    1.23
  -7   0   9   61.18    1.69
   6   0  -9   34.36    0.78
  -6   0   9   35.24    1.11
  -6   0   9   35.17    0.74
  -5   0   9    0.23    0.07
  -5   0   9    0.46    0.18
   4   0  -9   80.79    1.47
  -4   0   9   81.77    1.44
  -4   0   9   83.01    1.59
  -4   0   9   79.75    1.99
   3   0  -9   91.64    1.62
  -3   0   9   92.57    1.59
  -3   0   9   93.71    1.78
  -3   0   9   90.12    2.19
  -3   0   9   93.67    1.82
   2   0  -9   37.49    0.89
   2   0  -9   38.29    0.77
  -2   0   9   39.55    0.81
  -2   0   9   38.92    0.91
  -2   0   9   38.77    0.75
  -2   0   9   37.77    0.88
  -2   0   9   38.43    1.09
   1   0  -9   23.64    0.61
   1   0  -9   22.61    0.51
   1   0  -9   23.11    0.61
  -1   0   9   23.17    0.50
  -1   0   9   23.37    0.55
  -1   0   9   22.86    0.75
  -1   0   9   23.57    0.62
  -1   0   9   23.25    0.61
   0   0  -9    0.07    0.05
   0   0  -9    0.04    0.06
   0   0  -9    0.02    0.06
   0   0   9    0.11    0.07
   0   0   9    0.01    0.05
  -1   0  -9   66.38    1.34
  -1   0  -9   67.17    1.20
  -1   0  -9   68.10    1.41
   1   0   9   66.36    1.34
   1   0   9   66.27    1.18
   1   0   9   68.09    1.63
   1   0   9   68.03    1.36
  -2   0  -9  163.59    3.15
  -2   0  -9  159.71    2.95
  -2   0  -9  162.38    2.91
   2   0   9  158.45    3.46
   2   0   9  163.95    2.91
   2   0   9  161.15    2.92
   2   0   9  155.58    2.73
   2   0   9  161.31    2.91
  -3   0  -9   97.22    1.84
  -3   0  -9   94.24    1.64
  -3   0  -9   98.69    2.02
   3   0   9   93.58    1.74
   3   0   9   94.02    1.62
   3   0   9   97.23    1.85
   3   0   9   94.88    1.83
  -4   0  -9   -0.13    0.08
  -4   0  -9   -0.04    0.06
  -4   0  -9   -0.06    0.06
   4   0   9   -0.12    0.07
   4   0   9   -0.05    0.06
   4   0   9   -0.16    0.08
  -5   0  -9   60.37    1.12
   5   0   9   59.86    1.22
   5   0   9   61.00    1.11
  -6   0  -9   21.55    0.52
   6   0   9   21.58    0.61
   6   0   9   21.85    0.52
  -7   0  -9    3.15    0.21
   7   0   9    3.25    0.25
   7   0   9    3.51    0.21
  -8   0  -9    5.32    0.26
   8   0   9    5.20    0.26
   8   0   9    5.49    0.26
   8   0   9    5.16    0.31
  -9   0  -9    0.19    0.09
   9   0   9    0.33    0.10
   7  -1  -9   52.49    1.06
  -7   1   9   51.93    1.05
   6  -1  -9   75.77    1.39
  -6   1   9   74.29    1.39
   5  -1  -9    7.88    0.30
  -5   1   9    7.93    0.30
  -5   1   9    8.15    0.31
   4  -1  -9  142.49    2.40
  -4   1   9  144.85    2.76
  -4   1   9  141.36    2.40
   3  -1  -9  270.10    4.74
   3  -1  -9  266.74    4.67
  -3   1   9  260.09    4.55
  -3   1   9  270.87    5.24
   2  -1  -9    5.39    0.28
   2  -1  -9    5.65    0.22
   2  -1  -9    5.13    0.28
  -2   1   9    5.83    0.23
  -2   1   9    4.79    0.27
  -2   1   9    5.42    0.23
   1  -1  -9    0.29    0.08
   1  -1  -9    0.23    0.08
   1  -1  -9    0.29    0.06
  -1   1   9    0.35    0.08
  -1   1   9    0.39    0.13
  -1   1   9    0.23    0.08
  -1   1   9    0.16    0.08
   0  -1  -9    6.30    0.29
   0  -1  -9    6.81    0.26
   0  -1  -9    6.49    0.22
   0  -1  -9    6.46    0.28
   0   1   9    6.67    0.28
   0   1   9    6.60    0.22
   0   1   9    6.75    0.27
   0   1   9    6.68    0.29
  -1  -1  -9   18.33    0.42
  -1  -1  -9   18.92    0.53
  -1  -1  -9   19.60    0.53
  -1  -1  -9   19.01    0.52
   1   1   9   19.83    0.65
   1   1   9   18.41    0.52
   1   1   9   19.03    0.53
   1   1   9   19.18    0.44
   1   1   9   18.96    0.51
  -2  -1  -9   88.09    1.72
  -2  -1  -9   89.68    1.73
  -2  -1  -9   92.08    1.87
  -2  -1  -9   87.11    1.57
   2   1   9   94.71    1.73
   2   1   9   87.67    1.72
   2   1   9   89.16    2.05
   2   1   9   90.87    1.54
  -3  -1  -9  224.40    3.97
  -3  -1  -9  225.29    3.96
  -3  -1  -9  226.46    3.98
  -3  -1  -9  229.07    4.36
   3   1   9  226.26    3.93
   3   1   9  221.94    3.64
   3   1   9  214.90    3.81
   3   1   9  230.64    3.97
   3   1   9  223.39    5.13
  -4  -1  -9    0.31    0.10
  -4  -1  -9    0.25    0.11
  -4  -1  -9    0.30    0.07
   4   1   9    0.16    0.10
   4   1   9    0.37    0.08
  -5  -1  -9   67.90    1.19
  -5  -1  -9   67.15    1.38
   5   1   9   65.77    1.22
   5   1   9   68.65    1.32
  -6  -1  -9   26.48    0.56
   6   1   9   26.04    0.60
   6   1   9   26.12    0.67
  -7  -1  -9   28.71    0.61
   7   1   9   28.38    0.73
   7   1   9   28.45    0.65
  -8  -1  -9    4.05    0.22
   8   1   9    4.47    0.25
   8   1   9    4.43    0.29
   9   1   9    0.07    0.09
   9   1   9    0.00    0.09
  -7   2   9   28.77    0.70
   6  -2  -9   46.91    0.90
  -6   2   9   44.32    0.94
   5  -2  -9    0.10    0.06
  -5   2   9    0.02    0.07
   4  -2  -9   56.82    1.03
  -4   2   9   55.69    1.22
  -4   2   9   54.84    1.06
   3  -2  -9  142.47    2.38
   3  -2  -9  141.57    2.67
  -3   2   9  141.72    2.77
  -3   2   9  140.28    2.37
   2  -2  -9   91.65    1.80
   2  -2  -9   89.58    1.76
   2  -2  -9   92.10    1.55
  -2   2   9   92.87    1.76
  -2   2   9   90.92    1.59
  -2   2   9   91.99    1.85
   1  -2  -9   10.43    0.39
   1  -2  -9   10.76    0.37
   1  -2  -9   10.29    0.27
  -1   2   9   10.24    0.36
  -1   2   9   10.75    0.36
  -1   2   9   10.33    0.30
   0  -2  -9   26.76    0.65
   0  -2  -9   26.68    0.67
   0  -2  -9   26.17    0.52
   0   2   9   25.85    0.55
   0   2   9   26.84    0.67
   0   2   9   26.88    0.64
  -1  -2  -9  148.16    2.70
  -1  -2  -9  148.43    2.91
  -1  -2  -9  145.25    2.56
  -1  -2  -9  148.89    2.69
   1   2   9  146.25    2.67
   1   2   9  147.49    3.06
   1   2   9  150.23    2.66
   1   2   9  149.46    3.46
  -2  -2  -9  144.11    2.65
  -2  -2  -9  145.54    2.66
  -2  -2  -9  146.26    2.90
  -2  -2  -9  143.57    2.55
   2   2   9  149.35    2.52
   2   2   9  148.45    2.64
   2   2   9  146.99    3.39
   2   2   9  144.04    2.90
  -3  -2  -9   32.69    0.78
  -3  -2  -9   32.92    0.62
  -3  -2  -9   32.64    0.77
   3   2   9   34.60    0.77
   3   2   9   33.82    0.61
   3   2   9   33.93    0.91
   3   2   9   32.25    0.74
   3   2   9   34.46    0.68
  -4  -2  -9   26.80    0.67
  -4  -2  -9   26.40    0.51
  -4  -2  -9   25.82    0.68
   4   2   9   26.78    0.64
   4   2   9   26.34    0.58
   4   2   9   26.31    0.75
   4   2   9   27.22    0.66
  -5  -2  -9   26.14    0.68
  -5  -2  -9   25.86    0.67
  -5  -2  -9   25.94    0.51
   5   2   9   24.99    0.63
   5   2   9   25.51    0.57
  -6  -2  -9    2.84    0.15
  -6  -2  -9    2.87    0.23
   6   2   9    2.90    0.21
   6   2   9    2.92    0.18
  -7  -2  -9    8.53    0.25
   7   2   9    8.50    0.35
   7   2   9    8.48    0.31
   8   2   9   12.31    0.45
   8   2   9   11.70    0.39
   9   2   9    7.31    0.33
   9   2   9    7.48    0.38
  10   2   9    1.93    0.22
  10   2   9    1.70    0.23
  -7   3   9   28.26    0.71
  -6   3   9   16.79    0.48
  -5   3   9    6.99    0.28
   4  -3  -9   26.06    0.50
  -4   3   9   25.65    0.70
  -4   3   9   25.52    0.59
   3  -3  -9   30.79    0.80
   3  -3  -9   31.24    0.57
  -3   3   9   30.16    0.66
  -3   3   9   31.02    0.79
   2  -3  -9  128.06    2.45
   2  -3  -9  129.94    2.12
   2  -3  -9  132.71    2.42
  -2   3   9  130.99    2.59
  -2   3   9  130.06    2.18
   1  -3  -9   66.80    1.34
   1  -3  -9   67.94    1.38
   1  -3  -9   66.71    1.09
  -1   3   9   67.34    1.44
  -1   3   9   66.23    1.19
   0  -3  -9    8.12    0.33
   0  -3  -9    7.63    0.30
   0  -3  -9    7.46    0.17
   0  -3  -9    7.37    0.17
   0   3   9    8.03    0.33
   0   3   9    7.79    0.25
  -1  -3  -9  294.39    5.76
  -1  -3  -9  290.24    4.59
  -1  -3  -9  293.59    5.23
  -1  -3  -9  287.73    5.78
   1   3   9  290.42    5.13
   1   3   9  282.45    6.10
  -2  -3  -9  303.56    6.03
  -2  -3  -9  309.67    5.82
  -2  -3  -9  307.08    5.61
   2   3   9  292.72    6.43
   2   3   9  297.85    5.30
  -3  -3  -9    4.15    0.24
  -3  -3  -9    3.42    0.21
   3   3   9    3.52    0.25
   3   3   9    3.64    0.18
   3   3   9    3.53    0.25
  -4  -3  -9   22.05    0.58
  -4  -3  -9   22.27    0.60
   4   3   9   22.49    0.51
   4   3   9   22.49    0.45
   4   3   9   22.94    0.67
   4   3   9   22.15    0.57
  -5  -3  -9   10.52    0.40
  -5  -3  -9   10.44    0.37
   5   3   9   10.52    0.33
   5   3   9   10.69    0.37
  -6  -3  -9   14.73    0.47
   6   3   9   14.94    0.45
   6   3   9   14.34    0.40
   7   3   9   16.87    0.51
   7   3   9   16.78    0.46
   8   3   9   13.88    0.46
   8   3   9   13.47    0.43
   9   3   9    4.03    0.27
   9   3   9    3.66    0.25
  10   3   9    0.83    0.13
  -7   4   9   41.19    0.93
  -6   4   9   20.19    0.55
  -5   4   9    1.20    0.16
  -4   4   9   95.26    1.69
   3  -4  -9  104.00    2.06
  -3   4   9  103.12    1.80
  -3   4   9  105.22    2.17
   2  -4  -9   29.94    0.72
   2  -4  -9   28.26    0.75
  -2   4   9   29.85    0.62
  -2   4   9   28.97    0.77
   1  -4  -9    0.90    0.14
  -1   4   9    0.88    0.12
  -1   4   9    0.96    0.16
   0  -4  -9   33.61    0.79
   0  -4  -9   35.28    0.78
   0   4   9   34.17    0.66
   0   4   9   33.85    0.86
  -1  -4  -9   29.43    0.71
  -1  -4  -9   30.10    0.71
   1   4   9   29.96    0.79
   1   4   9   30.69    0.59
  -2  -4  -9  105.44    1.97
  -2  -4  -9  106.72    1.98
   2   4   9  106.03    1.76
   2   4   9  103.92    2.20
  -3  -4  -9   67.58    1.34
  -3  -4  -9   67.12    1.35
   3   4   9   66.08    1.52
   3   4   9   69.16    1.20
  -4  -4  -9    0.13    0.08
  -4  -4  -9   -0.06    0.06
   4   4   9    0.11    0.07
   4   4   9   -0.01    0.05
   4   4   9    0.16    0.12
  -5  -4  -9   46.93    1.02
  -5  -4  -9   47.40    1.04
   5   4   9   46.60    0.97
   5   4   9   47.84    1.14
   5   4   9   47.27    0.92
  -6  -4  -9   70.74    1.44
   6   4   9   71.18    1.30
   6   4   9   69.81    1.35
  -7  -4  -9   14.21    0.50
   7   4   9   14.36    0.46
   7   4   9   14.41    0.42
   8   4   9    0.04    0.09
   9   4   9    0.00    0.09
   9   4   9   -0.09    0.08
  10   4   9    0.68    0.12
  -6   5   9   41.59    0.92
  -5   5   9    2.11    0.21
   4  -5  -9  108.69    2.16
  -4   5   9  106.04    1.88
   3  -5  -9  180.79    3.33
  -3   5   9  179.22    2.97
  -3   5   9  180.55    3.60
   2  -5  -9   29.92    0.74
   2  -5  -9   30.00    0.77
  -2   5   9   31.02    0.63
  -2   5   9   30.32    0.83
   1  -5  -9   12.94    0.44
   1  -5  -9   12.39    0.40
  -1   5   9   12.75    0.33
  -1   5   9   12.26    0.46
   0  -5  -9   72.02    1.45
   0  -5  -9   72.85    1.42
   0   5   9   70.98    1.60
   0   5   9   74.14    1.25
  -1  -5  -9    6.39    0.27
  -1  -5  -9    5.93    0.27
   1   5   9    5.86    0.31
   1   5   9    6.08    0.20
  -2  -5  -9   17.94    0.49
  -2  -5  -9   19.02    0.51
   2   5   9   18.66    0.40
   2   5   9   17.74    0.59
  -3  -5  -9   93.03    1.79
  -3  -5  -9   97.25    1.83
   3   5   9   97.40    1.61
   3   5   9   93.98    2.07
  -4  -5  -9   39.77    0.89
  -4  -5  -9   38.75    0.86
   4   5   9   40.34    0.76
   4   5   9   38.55    1.04
  -5  -5  -9   11.42    0.42
  -5  -5  -9   10.93    0.39
   5   5   9   11.72    0.38
   5   5   9   12.05    0.42
   5   5   9   11.49    0.51
   5   5   9   11.51    0.34
  -6  -5  -9  162.89    2.96
  -6  -5  -9  158.86    2.92
   6   5   9  158.04    2.67
   6   5   9  158.92    2.73
  -7  -5  -9   49.33    1.12
   7   5   9   50.06    1.00
   7   5   9   50.21    1.03
   8   5   9    0.65    0.11
   8   5   9    0.17    0.09
   9   5   9    0.38    0.11
  10   5   9    2.13    0.22
  -6   6   9   21.04    0.58
  -5   6   9    0.43    0.10
   4  -6  -9   49.42    1.16
  -4   6   9   46.81    0.96
   3  -6  -9  165.07    3.07
  -3   6   9  165.88    2.73
  -3   6   9  160.87    3.34
   2  -6  -9   33.69    0.85
   2  -6  -9   34.73    0.82
  -2   6   9   34.18    0.94
  -2   6   9   34.18    0.69
   1  -6  -9   28.03    0.72
   1  -6  -9   28.10    0.68
  -1   6   9   28.40    0.82
  -1   6   9   28.86    0.58
   0  -6  -9   40.91    0.88
   0  -6  -9   40.84    0.92
   0   6   9   41.29    0.74
   0   6   9   38.68    1.03
  -1  -6  -9   43.81    0.93
  -1  -6  -9   42.72    0.95
   1   6   9   43.15    1.10
   1   6   9   44.56    0.78
  -2  -6  -9   44.92    0.96
  -2  -6  -9   46.17    0.97
   2   6   9   46.01    0.80
   2   6   9   44.26    1.14
  -3  -6  -9   27.83    0.66
  -3  -6  -9   28.41    0.68
   3   6   9   29.24    0.55
   3   6   9   26.96    0.82
  -4  -6  -9    0.17    0.09
  -4  -6  -9    0.24    0.08
   4   6   9    0.36    0.07
   4   6   9    0.31    0.15
  -5  -6  -9   49.35    1.05
  -5  -6  -9   48.73    1.07
   5   6   9   48.53    1.00
   5   6   9   49.16    0.92
   5   6   9   48.34    1.27
  -6  -6  -9   48.64    1.07
  -6  -6  -9   48.80    1.09
   6   6   9   48.54    0.95
   6   6   9   47.23    0.99
   6   6   9   49.48    1.31
  -7  -6  -9    7.51    0.35
   7   6   9    7.52    0.30
   7   6   9    7.99    0.31
  -8  -6  -9    4.13    0.29
   8   6   9    4.28    0.24
   8   6   9    4.45    0.25
   9   6   9   -0.14    0.08
  -5   7   9    2.92    0.23
   4  -7  -9   16.42    0.58
  -4   7   9   16.54    0.46
   3  -7  -9   37.54    0.94
  -3   7   9   37.26    0.77
  -3   7   9   36.40    1.04
   2  -7  -9   53.31    1.13
   2  -7  -9   51.80    1.16
  -2   7   9   51.18    0.96
  -2   7   9   49.47    1.29
   1  -7  -9    3.34    0.23
   1  -7  -9    3.23    0.24
  -1   7   9    3.47    0.17
  -1   7   9    3.75    0.29
   0  -7  -9   24.65    0.61
   0  -7  -9   24.15    0.64
   0   7   9   24.89    0.49
   0   7   9   24.25    0.75
  -1  -7  -9  104.12    1.92
  -1  -7  -9  102.25    1.95
   1   7   9  104.28    1.67
   1   7   9   99.90    2.22
  -2  -7  -9   45.02    0.97
  -2  -7  -9   46.79    0.98
   2   7   9   44.08    1.17
   2   7   9   46.44    0.79
  -3  -7  -9    6.16    0.26
  -3  -7  -9    6.32    0.29
   3   7   9    5.92    0.36
   3   7   9    6.20    0.18
  -4  -7  -9    0.20    0.09
  -4  -7  -9    0.02    0.07
   4   7   9    0.07    0.05
   4   7   9    0.47    0.15
  -5  -7  -9   18.33    0.52
  -5  -7  -9   18.28    0.54
   5   7   9   19.52    0.44
   5   7   9   18.73    0.51
   5   7   9   19.33    0.70
  -6  -7  -9   22.32    0.62
  -6  -7  -9   21.23    0.59
   6   7   9   21.88    0.56
   6   7   9   22.41    0.79
   6   7   9   21.95    0.51
  -7  -7  -9   20.06    0.59
   7   7   9   20.13    0.52
   7   7   9   19.78    0.51
  -8  -7  -9    9.53    0.42
  -8  -7  -9   10.02    0.37
   8   7   9    9.36    0.35
   9   7   9   -0.09    0.09
   4  -8  -9   31.39    0.87
  -4   8   9   30.86    0.71
   3  -8  -9   60.49    1.34
  -3   8   9   57.86    1.50
  -3   8   9   59.66    1.12
   2  -8  -9   25.68    0.71
   2  -8  -9   26.07    0.69
  -2   8   9   25.40    0.84
  -2   8   9   25.79    0.56
   1  -8  -9    7.67    0.32
   1  -8  -9    7.52    0.34
  -1   8   9    7.45    0.24
  -1   8   9    7.80    0.43
   0  -8  -9   56.33    1.13
   0  -8  -9   52.82    1.15
   0   8   9   52.58    1.36
   0   8   9   55.04    0.94
  -1  -8  -9   32.47    0.77
  -1  -8  -9   33.95    0.75
   1   8   9   32.94    0.58
   1   8   9   30.73    0.94
  -2  -8  -9   15.37    0.45
  -2  -8  -9   15.19    0.45
   2   8   9   14.70    0.59
   2   8   9   15.35    0.30
  -3  -8  -9    3.73    0.23
  -3  -8  -9    3.57    0.21
   3   8   9    3.61    0.31
   3   8   9    3.45    0.12
  -4  -8  -9    1.45    0.16
  -4  -8  -9    1.52    0.18
   4   8   9    1.61    0.11
   4   8   9    1.85    0.26
  -5  -8  -9    1.72    0.19
  -5  -8  -9    1.64    0.18
   5   8   9    1.94    0.14
   5   8   9    2.31    0.29
  -6  -8  -9   50.21    1.10
  -6  -8  -9   48.96    1.07
   6   8   9   50.04    0.94
   6   8   9   48.84    1.00
   6   8   9   49.08    1.36
  -7  -8  -9   50.42    1.13
   7   8   9   50.38    0.99
   7   8   9   51.43    1.42
  -8  -8  -9    3.13    0.27
  -8  -8  -9    3.03    0.27
   8   8   9    3.37    0.24
   9   8   9    6.31    0.32
   4  -9  -9    5.08    0.36
  -4   9   9    5.18    0.28
   3  -9  -9   74.32    1.60
  -3   9   9   74.78    1.37
   2  -9  -9   47.99    1.11
  -2   9   9   46.84    1.31
  -2   9   9   47.21    0.90
   1  -9  -9   15.70    0.51
   1  -9  -9   16.10    0.50
  -1   9   9   15.54    0.65
  -1   9   9   16.74    0.38
   0  -9  -9   76.39    1.57
   0  -9  -9   80.79    1.54
   0   9   9   80.39    1.31
   0   9   9   77.41    1.87
  -1  -9  -9   16.74    0.47
  -1  -9  -9   15.89    0.48
   1   9   9   15.94    0.65
  -2  -9  -9    0.45    0.09
  -2  -9  -9    0.45    0.08
   2   9   9    0.37    0.16
  -3  -9  -9    1.25    0.17
  -3  -9  -9    1.12    0.15
   3   9   9    1.14    0.21
  -4  -9  -9   19.11    0.52
  -4  -9  -9   19.29    0.54
   4   9   9   20.26    0.76
   5   9   9    0.10    0.16
  -6  -9  -9   52.85    1.15
  -6  -9  -9   51.19    1.12
   6   9   9   53.35    0.97
   6   9   9   50.30    1.43
  -7  -9  -9   48.62    1.10
   7   9   9   48.85    0.96
   7   9   9   48.40    1.40
  -8  -9  -9    5.41    0.33
  -8  -9  -9    5.78    0.36
   8   9   9    5.27    0.27
   2 -10  -9   13.88    0.51
  -2  10   9   13.79    0.39
   1 -10  -9    0.70    0.12
   1 -10  -9    0.61    0.12
   0 -10  -9   24.99    0.64
   0 -10  -9   24.27    0.65
   0  10   9   24.13    0.85
  -1 -10  -9   46.77    0.97
  -1 -10  -9   43.62    0.98
   1  10   9   44.02    1.26
  -2 -10  -9    5.46    0.27
  -2 -10  -9    5.36    0.27
   2  10   9    5.21    0.41
  -3 -10  -9    0.32    0.09
  -3 -10  -9    0.32    0.09
   3  10   9    0.37    0.19
  -4 -10  -9   -0.11    0.07
  -4 -10  -9    0.04    0.08
   4  10   9   -0.06    0.16
  -5 -10  -9    4.53    0.27
  -5 -10  -9    4.46    0.25
   5  10   9    4.54    0.41
  -6 -10  -9   14.15    0.48
  -6 -10  -9   13.53    0.45
   6  10   9   13.08    0.66
  -7 -10  -9   21.16    0.63
  -7 -10  -9   20.82    0.61
   1 -11  -9    0.60    0.12
   1 -11  -9    0.51    0.12
   0 -11  -9    2.72    0.23
   0 -11  -9    2.89    0.23
  -1 -11  -9   26.62    0.70
  -1 -11  -9   28.27    0.69
  -2 -11  -9   29.47    0.71
  -2 -11  -9   28.24    0.71
  -3 -11  -9    3.50    0.25
  -3 -11  -9    3.77    0.24
  -4 -11  -9    9.60    0.37
  -4 -11  -9    9.22    0.35
  -5 -11  -9   13.17    0.42
  -5 -11  -9   14.05    0.45
  -6 -11  -9    4.43    0.28
  -6 -11  -9    4.28    0.25
  -3 -12  -9    0.09    0.08
   2   8 -10   -0.05    0.09
  -2  -8  10    0.51    0.16
  -2  -8  10    0.04    0.12
   1   8 -10   -0.12    0.08
  -1  -8  10   -0.04    0.13
  -1  -8  10   -0.15    0.11
   0   8 -10    9.08    0.36
   0  -8  10    8.67    0.44
  -1   8 -10   31.40    0.75
   1  -8  10   31.73    0.89
   4   7 -10    0.09    0.09
  -4  -7  10    0.00    0.14
   3   7 -10    3.59    0.24
  -3  -7  10    3.24    0.30
  -3  -7  10    3.32    0.30
   2   7 -10    1.55    0.19
  -2  -7  10    1.64    0.24
  -2  -7  10    1.54    0.25
   1   7 -10    0.41    0.10
  -1  -7  10    0.48    0.14
  -1  -7  10    0.44    0.13
   0   7 -10   13.23    0.43
   0  -7  10   13.25    0.47
   0  -7  10   13.04    0.51
  -1   7 -10   12.96    0.43
   1  -7  10   13.30    0.48
   1  -7  10   12.89    0.52
  -2   7 -10   -0.08    0.09
   2  -7  10   -0.03    0.11
   2  -7  10    0.15    0.13
  -3   7 -10    8.49    0.36
  -4   7 -10   20.29    0.59
   5   6 -10    9.95    0.39
   4   6 -10   33.80    0.79
   3   6 -10    2.98    0.23
  -3  -6  10    2.85    0.29
  -3  -6  10    2.87    0.27
   2   6 -10   33.29    0.75
  -2  -6  10   32.97    0.89
  -2  -6  10   33.11    0.84
   1   6 -10   67.05    1.29
  -1  -6  10   70.22    1.33
  -1  -6  10   67.05    1.46
  -1  -6  10   65.06    1.35
   0   6 -10   16.08    0.47
   0  -6  10   16.18    0.51
   0  -6  10   15.83    0.56
   0  -6  10   15.93    0.50
  -1   6 -10    4.14    0.24
   1  -6  10    4.14    0.31
   1  -6  10    4.17    0.25
   1  -6  10    4.07    0.28
  -2   6 -10    3.72    0.23
   2  -6  10    3.88    0.29
   2  -6  10    3.83    0.30
  -3   6 -10    0.39    0.10
   3  -6  10    0.48    0.14
  -4   6 -10   18.42    0.54
  -5   6 -10   13.26    0.46
   6   5 -10    0.28    0.11
   5   5 -10    7.75    0.35
   4   5 -10   23.45    0.61
   3   5 -10    4.99    0.27
  -3  -5  10    4.79    0.33
   2   5 -10   18.49    0.51
  -2  -5  10   18.78    0.62
  -2  -5  10   18.79    0.51
   1   5 -10   81.12    1.50
  -1  -5  10   79.42    1.56
  -1  -5  10   82.69    1.69
  -1  -5  10   82.31    1.53
   0   5 -10   29.02    0.67
   0  -5  10   28.29    0.69
   0  -5  10   29.02    0.71
   0  -5  10   28.96    0.79
  -1   5 -10    1.85    0.19
   1  -5  10    1.87    0.22
   1  -5  10    1.84    0.20
   1  -5  10    1.78    0.23
  -2   5 -10   11.98    0.39
[truncated: 93,697 more chars]
