# Supplementary material for: Bis(μ-N,N-di­allyl­dithio­carbamato)bis[(N,N-di­allyl­dithio­carbamato)cadmium]
Source: Acta Crystallogr E Crystallogr Commun. 2017 Aug 21;73(Pt 9):1353–6. doi: 10.1107/S2056989017011616 (PMC5588579; doi:10.1107/S2056989017011616)
Supplement: Supplementary file 2 [file e-73-01353-Isup2.hkl]

data_I                                                                          
_shelx_title ' ca169_ma in P-1'                                                 
_shelx_refln_list_code          4                                               
_shelx_F_calc_maximum      150.49                                               
_exptl_crystal_F_000       460.00                                               
_reflns_d_resolution_high  0.7478                                               
                                                                                
loop_                                                                           
 _space_group_symop_operation_xyz                                               
 'x, y, z'                                                                      
 '-x, -y, -z'                                                                   
                                                                                
_cell_length_a     8.0872                                                       
_cell_length_b     9.4146                                                       
_cell_length_c    13.0721                                                       
_cell_angle_alpha  75.858                                                       
_cell_angle_beta   78.460                                                       
_cell_angle_gamma  77.488                                                       
                                                                                
_shelx_F_squared_multiplier     1.000                                           
                                                                                
loop_                                                                           
 _refln_index_h                                                                 
 _refln_index_k                                                                 
 _refln_index_l                                                                 
 _refln_F_squared_calc                                                          
 _refln_F_squared_meas                                                          
 _refln_F_squared_sigma                                                         
 _refln_observed_status                                                         
   3   0   0       6548.29       6631.99        45.82 o                         
   4   0   0       1103.01       1071.90         7.23 o                         
   5   0   0         19.48         22.68         0.79 o                         
   6   0   0        904.66        933.12         6.83 o                         
   7   0   0        493.59        490.51         5.40 o                         
   8   0   0        368.46        352.86         5.08 o                         
   9   0   0        825.05        843.87         9.92 o                         
  10   0   0        322.37        341.68         6.96 o                         
 -10   1   0        128.39        130.09         5.53 o                         
  -9   1   0        861.50        880.01        12.11 o                         
  -8   1   0        293.10        301.81         4.70 o                         
  -7   1   0        163.77        154.37         3.05 o                         
  -6   1   0        920.82        944.60         6.96 o                         
  -5   1   0        921.22        960.86         6.44 o                         
  -4   1   0        347.32        308.08         2.50 o                         
  -3   1   0       1754.68       1795.52        10.19 o                         
  -2   1   0       1479.07       1547.98         8.58 o                         
  -1   1   0       3734.58       3873.29        34.55 o                         
   2   1   0         18.23          9.93         0.53 o                         
   3   1   0       4430.13       4394.48        24.29 o                         
   4   1   0       6754.59       6893.08        40.23 o                         
   5   1   0        576.00        553.54         3.92 o                         
   6   1   0          1.02          0.21         0.56 o                         
   7   1   0          0.05         -0.52         0.52 o                         
   8   1   0        112.84        116.33         2.58 o                         
   9   1   0        214.36        209.44         4.95 o                         
  10   1   0        241.60        243.87         7.78 o                         
  -9   2   0        311.04        302.56         8.64 o                         
  -8   2   0        814.58        807.87        18.14 o                         
  -7   2   0        188.69        185.42         3.38 o                         
  -6   2   0       1116.04       1119.33         9.46 o                         
  -5   2   0       4205.21       4256.27        28.59 o                         
  -4   2   0       1741.12       1731.06        11.38 o                         
  -3   2   0       1351.17       1474.42         8.55 o                         
  -2   2   0        395.17        374.69         2.57 o                         
   0   2   0       2612.91       2602.93        22.84 o                         
   1   2   0       5740.49       5696.07        97.18 o                         
   2   2   0       2975.88       2966.37        18.06 o                         
   3   2   0        997.85       1031.87         6.08 o                         
   4   2   0       9102.97       8839.76       107.79 o                         
   5   2   0       4383.84       4396.98        24.79 o                         
   6   2   0         12.19         11.57         0.56 o                         
   7   2   0        349.86        348.22         3.36 o                         
   8   2   0        321.36        316.76         4.69 o                         
   9   2   0        148.39        142.20         5.70 o                         
  10   2   0        142.46        142.54         6.05 o                         
  -9   3   0        120.25        113.85         5.53 o                         
  -8   3   0        202.06        202.61         5.09 o                         
  -7   3   0         17.49         19.65         1.87 o                         
  -6   3   0        153.65        147.53         7.26 o                         
  -5   3   0       1772.07       1765.43        15.83 o                         
  -4   3   0       3963.55       3974.42        33.86 o                         
  -3   3   0        268.45        290.88         2.77 o                         
  -2   3   0       2528.88       2720.08        19.92 o                         
  -1   3   0       5515.69       5686.41        55.60 o                         
   0   3   0       1458.65       1405.14        12.67 o                         
   1   3   0       2844.49       2804.30        22.28 o                         
   2   3   0        871.20        966.31         8.15 o                         
   3   3   0       5618.94       5589.06        39.25 o                         
   4   3   0       4035.95       4009.58        26.76 o                         
   5   3   0        675.21        681.08         5.35 o                         
   6   3   0         69.10         77.23         3.18 o                         
   7   3   0         75.47         65.84         1.43 o                         
   8   3   0         75.30         69.96         3.80 o                         
   9   3   0        231.60        227.29         7.26 o                         
  10   3   0        495.55        506.90        12.63 o                         
  -9   4   0        335.10        334.55         9.68 o                         
  -8   4   0        252.57        237.15         7.61 o                         
  -7   4   0         57.92         60.75         2.85 o                         
  -6   4   0        432.81        430.29         6.25 o                         
  -5   4   0        731.17        727.40         7.63 o                         
  -4   4   0        991.18        985.83         8.39 o                         
  -3   4   0        685.96        723.12         6.27 o                         
  -2   4   0        208.70        207.36         3.06 o                         
  -1   4   0       2951.12       2985.75        26.93 o                         
   0   4   0      13064.55      12923.52       127.96 o                         
   1   4   0       7025.58       6903.12        66.52 o                         
   2   4   0        335.55        301.70         3.20 o                         
   3   4   0      10546.83      10594.18       165.35 o                         
   4   4   0       2493.98       2473.89        17.33 o                         
   5   4   0          1.27          1.54         0.52 o                         
   6   4   0          7.23          8.08         0.64 o                         
   7   4   0         12.73          8.72         1.08 o                         
   8   4   0         12.14          7.02         1.15 o                         
   9   4   0        596.50        612.25        13.50 o                         
  10   4   0        801.35        775.95        16.80 o                         
  -8   5   0        115.05        113.50         5.53 o                         
  -7   5   0          5.67         -0.17         1.55 o                         
  -6   5   0        468.37        479.06         6.89 o                         
  -5   5   0       1591.22       1613.19        14.93 o                         
  -4   5   0        511.56        505.64         5.61 o                         
  -3   5   0          2.71         -0.01         0.38 o                         
  -2   5   0        129.67        117.60         1.78 o                         
  -1   5   0        676.75        642.16         6.07 o                         
   0   5   0       6462.02       6422.75        76.06 o                         
   1   5   0       5597.11       5705.30        67.27 o                         
   2   5   0        969.57       1075.04        11.27 o                         
   3   5   0       3204.39       3202.41        31.52 o                         
   4   5   0       2312.44       2242.76        17.11 o                         
   5   5   0        607.58        591.51         6.47 o                         
   6   5   0          4.22          4.52         0.66 o                         
   7   5   0          8.72          3.34         0.81 o                         
   8   5   0         63.61         52.42         2.15 o                         
   9   5   0        428.61        409.60        10.21 o                         
  10   5   0        205.27        199.25         7.26 o                         
  -8   6   0        110.23        109.69         5.53 o                         
  -7   6   0        157.77        152.22         5.70 o                         
  -6   6   0        147.87        165.04         3.76 o                         
  -5   6   0       1998.14       1998.44        18.21 o                         
  -4   6   0       1767.54       1732.76        15.67 o                         
  -3   6   0         10.43          7.82         0.70 o                         
  -2   6   0       1851.90       1806.59        14.28 o                         
  -1   6   0       1930.50       1872.27        16.26 o                         
   0   6   0        772.25        755.64         6.19 o                         
   1   6   0        240.03        261.57         4.04 o                         
   2   6   0         51.89         49.88         1.84 o                         
   3   6   0        332.78        330.43         3.59 o                         
   4   6   0       3348.85       3277.10        29.89 o                         
   5   6   0       1514.38       1563.63        10.72 o                         
   6   6   0          4.72          2.26         0.78 o                         
   7   6   0        170.14        161.50         3.09 o                         
   8   6   0        390.76        387.86         6.08 o                         
   9   6   0        167.88        172.01         3.85 o                         
  10   6   0         35.57         30.57         3.63 o                         
  -7   7   0        115.91        105.38         5.18 o                         
  -6   7   0        155.30        161.60         4.52 o                         
  -5   7   0       1108.83       1096.21        12.64 o                         
  -4   7   0        747.50        765.92         8.04 o                         
  -3   7   0         21.56         18.26         1.38 o                         
  -2   7   0        615.98        625.38         9.92 o                         
  -1   7   0       2049.59       2003.71        20.16 o                         
   0   7   0        950.75        948.97         8.19 o                         
   1   7   0        170.70        159.83         3.48 o                         
   2   7   0          1.51          3.45         0.58 o                         
   3   7   0        640.86        605.18         6.98 o                         
   4   7   0       1402.20       1357.56        14.79 o                         
   5   7   0        855.45        883.21        10.39 o                         
   6   7   0          5.34          4.16         0.62 o                         
   7   7   0        181.58        164.05         3.09 o                         
   8   7   0        112.39        109.69         3.16 o                         
   9   7   0         65.59         62.71         2.33 o                         
  -6   8   0        220.48        226.00         9.16 o                         
  -5   8   0        586.20        608.15         9.76 o                         
  -4   8   0        256.81        258.88         3.89 o                         
  -3   8   0          6.60          5.26         0.67 o                         
  -2   8   0        572.48        578.76        11.33 o                         
  -1   8   0        672.07        702.95         7.33 o                         
   0   8   0        677.69        668.96        12.28 o                         
   1   8   0       1000.66        917.75        12.55 o                         
   2   8   0         47.10         42.27         1.77 o                         
   3   8   0       2142.53       2031.84        18.47 o                         
   4   8   0       1673.07       1693.05        16.33 o                         
   5   8   0        129.98        138.42         2.71 o                         
   6   8   0        168.52        164.73         2.50 o                         
   7   8   0        143.76        142.16         5.48 o                         
   8   8   0          9.44          4.87         1.12 o                         
   9   8   0         36.77         36.25         1.99 o                         
  -5   9   0        340.86        345.55         6.93 o                         
  -4   9   0        227.84        215.13         4.12 o                         
  -3   9   0          1.13          0.63         0.85 o                         
  -2   9   0        319.37        307.03         4.80 o                         
  -1   9   0        377.65        393.02         5.62 o                         
   0   9   0        474.72        480.79        10.60 o                         
   1   9   0        141.69        133.83         1.96 o                         
   2   9   0         40.85         41.36         1.59 o                         
   3   9   0        231.09        235.78         4.69 o                         
   4   9   0        564.80        555.24         6.38 o                         
   5   9   0        308.89        292.86         4.87 o                         
   6   9   0         26.23         27.25         2.69 o                         
   7   9   0         73.89         65.86         3.29 o                         
   8   9   0        194.06        190.82         4.19 o                         
  -4  10   0        921.62        916.80        20.45 o                         
  -3  10   0          1.47          0.52         1.34 o                         
  -2  10   0       1059.32       1099.01        21.53 o                         
  -1  10   0       1247.75       1274.47        49.56 o                         
   0  10   0         89.64         87.72         5.70 o                         
   1  10   0        295.66        289.99         6.98 o                         
   2  10   0         74.97         77.18         2.14 o                         
   3  10   0          4.89          1.76         0.56 o                         
   4  10   0        163.67        154.06         2.78 o                         
   5  10   0        736.75        729.93        11.00 o                         
   6  10   0        160.63        169.14         3.82 o                         
   7  10   0        238.29        219.43        11.34 o                         
  -2  11   0        295.32        313.15         6.36 o                         
  -1  11   0        851.85        880.32        22.44 o                         
   0  11   0        213.42        209.05         6.83 o                         
   1  11   0        179.55        172.38         4.50 o                         
   2  11   0        187.98        193.77         3.44 o                         
   3  11   0          1.30          1.36         0.61 o                         
   4  11   0         20.85         18.95         1.50 o                         
   5  11   0        201.19        200.20         3.89 o                         
   6  11   0         60.31         59.88         2.50 o                         
   1  12   0          0.56          0.25         0.82 o                         
   2  12   0         77.63         79.13         2.25 o                         
   3  12   0        182.62        176.64         4.39 o                         
  -5 -11   1        312.23        307.08         5.23 o                         
  -4 -11   1         65.57         56.90         2.13 o                         
  -3 -11   1          1.69          0.95         1.36 o                         
  -2 -11   1         41.07         42.78         1.72 o                         
  -1 -11   1        133.71        131.09         3.06 o                         
   0 -11   1         82.61         84.42         2.80 o                         
   1 -11   1         91.41         81.76         3.17 o                         
   2 -11   1        621.54        638.15        10.46 o                         
  -7 -10   1        831.88        827.95        11.13 o                         
  -6 -10   1          1.12          0.24         0.94 o                         
  -5 -10   1        634.40        618.61        12.10 o                         
  -4 -10   1        140.25        133.42         2.96 o                         
  -3 -10   1         61.23         57.86         1.77 o                         
  -2 -10   1          1.27          0.17         0.66 o                         
  -1 -10   1        442.26        466.12         5.70 o                         
   0 -10   1        289.46        286.15         5.13 o                         
   1 -10   1         99.52         92.77         4.36 o                         
   2 -10   1        768.60        795.30        10.00 o                         
   3 -10   1        205.16        223.70         7.26 o                         
   4 -10   1          4.39         -2.07         2.07 o                         
  -8  -9   1        511.19        537.02        12.12 o                         
  -7  -9   1        196.40        200.46         3.54 o                         
  -6  -9   1          2.00         -0.55         0.87 o                         
  -5  -9   1         32.09         26.05         1.77 o                         
  -4  -9   1        105.16        107.78         2.38 o                         
  -3  -9   1        489.02        462.45         5.87 o                         
  -2  -9   1        612.68        595.33         8.05 o                         
  -1  -9   1         13.28         18.38         1.57 o                         
   0  -9   1         90.45         79.52         1.77 o                         
   1  -9   1        239.19        250.42         5.55 o                         
   2  -9   1        293.09        300.39         4.81 o                         
   3  -9   1         79.34         76.26         2.58 o                         
   4  -9   1         77.06         68.48         2.59 o                         
   5  -9   1          0.33         -0.79         1.24 o                         
  -8  -8   1        202.76        216.35         4.51 o                         
  -7  -8   1        135.27        134.59         2.85 o                         
  -6  -8   1         39.94         39.91         1.58 o                         
  -5  -8   1         10.38          8.49         1.32 o                         
  -4  -8   1         66.80         73.24         1.92 o                         
  -3  -8   1        341.25        307.73         4.00 o                         
  -2  -8   1        846.03        839.22         9.41 o                         
  -1  -8   1        269.59        274.38         2.95 o                         
   0  -8   1         14.38         12.12         0.85 o                         
   1  -8   1        796.67        752.58         9.67 o                         
   2  -8   1        479.81        471.22         8.13 o                         
   3  -8   1        131.16        146.23         2.56 o                         
   4  -8   1         62.01         61.47         2.01 o                         
   5  -8   1         90.79         77.75         3.24 o                         
   6  -8   1        163.31        149.15         5.18 o                         
  -9  -7   1        158.10        170.63         4.98 o                         
  -8  -7   1        542.42        550.69         6.54 o                         
  -7  -7   1        551.35        533.78         6.44 o                         
  -6  -7   1         30.12         20.12         1.92 o                         
  -5  -7   1        177.06        188.92         2.43 o                         
  -4  -7   1       1099.64       1044.53        10.39 o                         
  -3  -7   1        458.33        451.03         5.11 o                         
  -2  -7   1         11.30         13.92         0.77 o                         
  -1  -7   1        435.11        448.68         4.06 o                         
   0  -7   1        217.85        201.32         2.41 o                         
   1  -7   1        521.61        491.52         6.35 o                         
   2  -7   1       2502.42       2421.24        24.50 o                         
   3  -7   1       1667.92       1647.45        24.93 o                         
   4  -7   1         58.38         44.35         1.86 o                         
   5  -7   1       1156.22       1159.18        13.30 o                         
   6  -7   1        152.60        166.35         4.61 o                         
   7  -7   1          0.66         -0.52         1.55 o                         
  -9  -6   1         37.78         36.65         3.45 o                         
  -8  -6   1        551.33        559.91         6.62 o                         
  -7  -6   1       1241.28       1263.85        14.85 o                         
  -6  -6   1        126.70        117.80         2.39 o                         
  -5  -6   1        902.89        913.24         8.78 o                         
  -4  -6   1       1641.73       1613.87        15.07 o                         
  -3  -6   1        304.98        309.84         3.76 o                         
  -2  -6   1          1.68          2.62         0.30 o                         
  -1  -6   1        177.86        185.53         1.95 o                         
   0  -6   1        359.24        331.85         3.22 o                         
   1  -6   1         19.64         14.82         1.31 o                         
   2  -6   1       3778.39       3710.05        33.10 o                         
   3  -6   1       3974.08       3949.39        34.98 o                         
   4  -6   1         66.23         48.96         2.39 o                         
   5  -6   1       1882.35       1879.44        17.30 o                         
   6  -6   1        509.18        523.04         7.65 o                         
   7  -6   1         15.56          8.81         1.90 o                         
   8  -6   1          4.78          2.42         1.90 o                         
 -10  -5   1         18.33         12.95         2.24 o                         
  -9  -5   1        238.81        242.84         7.60 o                         
  -8  -5   1        218.53        230.36         5.23 o                         
  -7  -5   1        681.28        679.65         7.25 o                         
  -6  -5   1        296.06        275.21         3.71 o                         
  -5  -5   1        356.97        361.51         6.19 o                         
  -4  -5   1        873.51        842.70         8.46 o                         
  -3  -5   1       1876.33       1929.09        18.00 o                         
  -2  -5   1        864.48        867.67         6.33 o                         
  -1  -5   1         13.91         13.41         0.67 o                         
   0  -5   1         69.57         68.47         1.08 o                         
   1  -5   1       1964.88       2076.89        18.91 o                         
   2  -5   1       2922.68       2939.45        26.04 o                         
   3  -5   1        884.67        858.66         7.38 o                         
   4  -5   1          0.03          0.06         0.55 o                         
   5  -5   1        474.46        468.92         5.66 o                         
   6  -5   1        677.79        674.65         8.74 o                         
   7  -5   1        461.19        448.78        10.73 o                         
   8  -5   1          6.24          2.07         1.90 o                         
 -10  -4   1        240.94        222.95         7.78 o                         
  -9  -4   1        321.66        321.94         8.99 o                         
  -8  -4   1        169.10        177.16         4.52 o                         
  -7  -4   1         96.52        100.07         2.09 o                         
  -6  -4   1        144.64        136.24         2.47 o                         
  -5  -4   1        120.36        121.90         3.09 o                         
  -4  -4   1        806.01        844.80         6.53 o                         
  -3  -4   1       5780.58       5818.76        56.44 o                         
  -2  -4   1       2277.21       2188.80        25.99 o                         
  -1  -4   1          1.14          0.03         0.23 o                         
   0  -4   1         65.14         47.08         1.17 o                         
   1  -4   1       3066.96       2964.81        23.63 o                         
   2  -4   1       4503.16       4609.17        36.61 o                         
   3  -4   1       1259.50       1260.39        10.10 o                         
   4  -4   1          0.49         -0.20         0.49 o                         
   5  -4   1        786.68        758.51         8.69 o                         
   6  -4   1       1296.70       1303.62        14.48 o                         
   7  -4   1        609.64        617.38        10.04 o                         
   8  -4   1          0.12         -1.55         1.55 o                         
   9  -4   1         76.49         60.28         4.84 o                         
 -10  -3   1        238.54        223.82         7.78 o                         
  -9  -3   1        104.00        102.44         4.84 o                         
  -8  -3   1        247.99        253.25         7.26 o                         
  -7  -3   1        345.19        349.84         4.48 o                         
  -6  -3   1        547.33        541.64         4.76 o                         
  -5  -3   1         22.12         19.41         0.83 o                         
  -4  -3   1       5760.91       6028.49        47.92 o                         
  -3  -3   1       1988.55       1955.65        13.77 o                         
  -2  -3   1          2.08          7.43         0.94 o                         
  -1  -3   1        644.50        634.57         4.89 o                         
   0  -3   1        573.11        577.40         4.56 o                         
   1  -3   1        496.80        481.39         4.08 o                         
   2  -3   1       4940.15       4782.72        31.53 o                         
   3  -3   1       2913.86       2869.72        25.89 o                         
   4  -3   1         11.37         10.81         0.75 o                         
   5  -3   1       1934.78       1951.78        17.50 o                         
   6  -3   1       3433.86       3453.55        30.07 o                         
   7  -3   1        188.88        190.46         4.65 o                         
   8  -3   1        246.37        233.91         6.57 o                         
   9  -3   1         57.64         45.42         3.97 o                         
 -10  -2   1         57.58         58.38         4.32 o                         
  -9  -2   1        158.45        154.13         6.05 o                         
  -8  -2   1        255.69        241.16         7.09 o                         
  -7  -2   1        505.12        497.00         6.45 o                         
  -6  -2   1        672.80        667.10         5.23 o                         
  -5  -2   1          1.86          1.49         0.35 o                         
  -4  -2   1       4327.85       4228.09        31.00 o                         
  -3  -2   1       7308.70       7349.25        75.11 o                         
  -2  -2   1       1883.37       1968.23        11.43 o                         
  -1  -2   1        299.11        290.41         2.41 o                         
   0  -2   1       3849.48       3751.54        26.38 o                         
   1  -2   1       1666.47       1649.52        12.30 o                         
   2  -2   1       2626.22       2522.27        17.05 o                         
   3  -2   1       7557.53       7600.80        57.54 o                         
   4  -2   1        635.58        671.89         4.94 o                         
   5  -2   1       3106.94       3126.63        20.43 o                         
   6  -2   1       5256.98       5314.99        58.26 o                         
   7  -2   1        685.27        696.81         8.15 o                         
   8  -2   1        207.37        195.91         3.66 o                         
   9  -2   1        323.83        306.55         8.64 o                         
  10  -2   1         45.48         44.73         3.97 o                         
 -10  -1   1         99.56         96.56         5.18 o                         
  -9  -1   1        347.30        348.79         9.34 o                         
  -8  -1   1        362.28        386.20         9.25 o                         
  -7  -1   1        249.39        247.41         3.05 o                         
  -6  -1   1          0.87         -0.40         0.41 o                         
  -5  -1   1        271.91        286.09         2.57 o                         
  -4  -1   1        271.61        253.25         2.09 o                         
  -3  -1   1       2717.93       2714.80        13.92 o                         
  -2  -1   1       7562.87       7555.15       168.25 o                         
  -1  -1   1       1248.51       1283.67         7.78 o                         
   2  -1   1        366.34        323.55         1.93 o                         
   3  -1   1        727.26        708.49         4.33 o                         
   4  -1   1        185.79        209.34         2.11 o                         
   5  -1   1       1286.62       1328.57         8.52 o                         
   6  -1   1       1227.00       1208.96        11.95 o                         
   7  -1   1       1422.55       1403.49        14.48 o                         
   8  -1   1         19.48         13.60         2.09 o                         
   9  -1   1        401.14        396.48         6.66 o                         
  10  -1   1        299.20        312.90         8.82 o                         
 -10   0   1         45.21         45.59         3.97 o                         
  -9   0   1       1011.93       1048.20        14.22 o                         
  -8   0   1        704.68        712.04         8.43 o                         
  -7   0   1         45.58         41.38         1.77 o                         
  -6   0   1         41.66         38.78         1.05 o                         
  -5   0   1         21.92         21.06         1.07 o                         
  -4   0   1         22.94         30.92         0.76 o                         
  -3   0   1       2968.39       2952.76        20.19 o                         
  -1   0   1       1343.60       1389.11         9.38 o                         
   2   0   1      11769.79      11290.38       411.50 o                         
   3   0   1        137.69        135.38         1.21 o                         
   4   0   1        378.52        387.89         2.86 o                         
   5   0   1        758.11        803.12         5.81 o                         
   6   0   1       1954.53       1915.67        12.76 o                         
   7   0   1       1161.94       1175.05        12.36 o                         
   8   0   1         14.21          9.60         0.99 o                         
   9   0   1        185.12        181.20         4.46 o                         
  10   0   1        288.66        299.11         6.40 o                         
 -10   1   1         30.69         24.87         3.28 o                         
  -9   1   1        692.69        690.80        12.71 o                         
  -8   1   1        506.31        519.68         8.52 o                         
  -7   1   1         26.65         25.17         1.53 o                         
  -6   1   1          0.72         -0.68         0.68 o                         
  -5   1   1        210.42        212.27         2.12 o                         
  -4   1   1       1290.28       1346.65         8.01 o                         
  -3   1   1       3412.87       3516.77        22.64 o                         
  -2   1   1       4438.68       4401.58        25.61 o                         
  -1   1   1       4029.03       4067.82        29.08 o                         
   0   1   1       1102.53       1125.35        37.30 o                         
   1   1   1       1172.17       1202.59         8.96 o                         
   3   1   1       1039.30        994.61         5.54 o                         
   4   1   1        855.89        895.85         5.46 o                         
   5   1   1       3632.97       3638.54        24.34 o                         
   6   1   1       4088.99       4115.46        25.25 o                         
   7   1   1        187.45        177.30         3.30 o                         
   8   1   1         97.46         90.99         3.33 o                         
   9   1   1        243.10        239.55         4.09 o                         
  10   1   1        186.43        181.96         6.74 o                         
  -9   2   1        215.49        210.15         7.09 o                         
  -8   2   1        168.15        163.82         3.41 o                         
  -7   2   1        223.72        230.43         5.62 o                         
  -6   2   1        149.20        145.71         3.33 o                         
  -5   2   1          1.12         -0.25         0.39 o                         
  -4   2   1       1967.17       1975.55        12.25 o                         
  -3   2   1       8826.19       8812.86       108.75 o                         
  -2   2   1       1295.97       1333.96         8.84 o                         
  -1   2   1        426.42        418.85         3.17 o                         
   0   2   1       2379.00       2356.47        29.26 o                         
   1   2   1       2384.57       2311.47        22.36 o                         
   2   2   1       1984.10       1980.14        13.15 o                         
   3   2   1       4360.65       4412.80        26.03 o                         
   4   2   1        346.53        366.18         2.54 o                         
   5   2   1       3291.00       3308.90        18.50 o                         
   6   2   1       6857.49       6884.56        54.36 o                         
   7   2   1        802.42        771.64         5.43 o                         
   8   2   1        374.57        356.46         5.37 o                         
   9   2   1        583.50        574.85         9.06 o                         
  10   2   1        207.26        202.37         7.09 o                         
  -9   3   1        251.49        248.37         7.95 o                         
  -8   3   1        281.77        278.32         6.13 o                         
  -7   3   1         41.97         37.07         2.24 o                         
  -6   3   1          2.50          1.33         0.81 o                         
  -5   3   1         25.52         22.94         1.52 o                         
  -4   3   1        814.26        869.77         6.89 o                         
  -3   3   1       3907.77       3856.81        35.43 o                         
  -2   3   1       2844.46       2784.86        20.11 o                         
  -1   3   1        330.74        336.11         3.75 o                         
   0   3   1       5688.61       5528.90        79.39 o                         
   2   3   1       3769.09       3702.61        31.28 o                         
   3   3   1        298.69        350.23         2.83 o                         
   4   3   1       1523.48       1492.31         9.80 o                         
   5   3   1        750.18        788.95         5.70 o                         
   6   3   1       1081.62       1056.79         8.15 o                         
   7   3   1       1246.87       1241.40        10.29 o                         
   8   3   1        109.44        104.89         2.29 o                         
   9   3   1        468.03        462.13        11.07 o                         
  10   3   1        938.41        914.36        18.89 o                         
  -9   4   1        309.04        314.98         9.51 o                         
  -8   4   1        460.34        473.14        11.59 o                         
  -7   4   1         39.34         38.24         2.53 o                         
  -6   4   1        294.57        296.84         4.87 o                         
  -5   4   1        240.71        223.26         3.04 o                         
  -4   4   1         58.56         56.99         1.36 o                         
  -3   4   1        365.32        367.39         3.65 o                         
  -2   4   1       7246.76       7292.83        56.47 o                         
  -1   4   1       2783.94       2920.52        25.76 o                         
   0   4   1       4484.02       4426.60        45.12 o                         
   2   4   1       5031.46       5015.43        51.92 o                         
   3   4   1       1656.87       1716.01        15.59 o                         
   4   4   1       2537.46       2398.82        14.36 o                         
   5   4   1       1204.92       1216.25         9.06 o                         
   6   4   1         65.11         66.19         1.20 o                         
   7   4   1        437.74        436.28         4.34 o                         
   8   4   1        572.42        569.80         6.20 o                         
   9   4   1        324.82        302.07         8.47 o                         
  10   4   1        921.76        926.58        19.24 o                         
  -8   5   1        313.61        310.33         9.16 o                         
  -7   5   1        123.66        119.38         5.18 o                         
  -6   5   1        115.51        107.15         3.00 o                         
  -5   5   1        369.13        368.11         4.80 o                         
  -4   5   1        307.05        306.16         3.54 o                         
  -3   5   1        693.64        723.95         6.33 o                         
  -2   5   1        883.00        834.88         7.95 o                         
  -1   5   1        582.33        606.94         6.56 o                         
   0   5   1       1196.49       1153.21        11.57 o                         
   1   5   1       9039.95       9084.65       147.53 o                         
   2   5   1       3903.10       3891.04        40.89 o                         
   3   5   1          0.12          2.98         1.04 o                         
   4   5   1       1796.40       1817.33        14.00 o                         
   5   5   1       2280.55       2383.11        15.70 o                         
   6   5   1        511.27        531.48         5.35 o                         
   7   5   1        248.55        245.73         6.10 o                         
   8   5   1          0.82         -0.84         0.95 o                         
   9   5   1        324.18        317.88         6.11 o                         
  10   5   1        160.78        153.68         8.90 o                         
  -8   6   1        166.92        168.12         6.74 o                         
  -7   6   1        213.19        210.50         6.91 o                         
  -6   6   1         10.20          7.23         1.07 o                         
  -5   6   1        197.45        195.56         3.43 o                         
  -4   6   1        975.95        993.43         8.78 o                         
  -3   6   1       1286.45       1332.67        12.07 o                         
  -2   6   1        327.12        339.02         4.04 o                         
  -1   6   1        137.55        132.67         2.41 o                         
   0   6   1       1935.50       2040.88        24.24 o                         
   1   6   1       1929.74       1875.34        30.80 o                         
   2   6   1       2515.07       2629.44        27.54 o                         
   3   6   1        697.40        734.09         7.17 o                         
   4   6   1       1253.30       1273.21        12.05 o                         
   5   6   1       2547.00       2560.01        16.52 o                         
   6   6   1       1659.73       1668.19        16.01 o                         
   7   6   1        174.79        170.98         3.13 o                         
   8   6   1        222.46        206.19         4.09 o                         
   9   6   1        261.18        259.77         4.72 o                         
  10   6   1        165.39        160.17         4.98 o                         
  -7   7   1         92.82         83.43         4.66 o                         
  -6   7   1         13.51          9.20         1.37 o                         
  -5   7   1        190.15        181.42         3.84 o                         
  -4   7   1        537.11        557.51         6.28 o                         
  -3   7   1        385.95        385.52         4.04 o                         
  -2   7   1        427.53        414.29         5.55 o                         
  -1   7   1          1.06         -0.62         0.63 o                         
   0   7   1        927.49        948.01        20.86 o                         
   1   7   1       3001.85       2943.77        34.86 o                         
   2   7   1       1629.64       1624.84        17.05 o                         
   3   7   1         13.29         11.21         0.65 o                         
   4   7   1       1059.39       1014.20        10.09 o                         
   5   7   1       1156.95       1200.62        10.49 o                         
   6   7   1        571.53        556.01        17.01 o                         
   7   7   1          8.84          3.45         0.77 o                         
   8   7   1         37.08         28.75         1.96 o                         
   9   7   1         27.28         21.37         1.90 o                         
  -6   8   1         25.54         28.84         2.61 o                         
  -5   8   1        189.80        189.33         4.69 o                         
  -4   8   1        298.07        294.09         4.69 o                         
  -3   8   1         98.90        101.38         2.32 o                         
  -2   8   1        165.04        185.13         2.88 o                         
  -1   8   1        402.65        362.28         5.03 o                         
   0   8   1        364.94        374.84         8.86 o                         
   1   8   1       4883.02       4795.81        49.12 o                         
   2   8   1       3542.08       3458.12        35.18 o                         
   3   8   1         79.90         76.77         1.30 o                         
   4   8   1       3533.48       3548.06        42.10 o                         
   5   8   1       1521.95       1501.09        14.52 o                         
   6   8   1          0.75         -0.20         0.70 o                         
   7   8   1          0.23         -0.45         0.61 o                         
   8   8   1         23.16         21.63         2.84 o                         
   9   8   1         11.40          6.01         1.18 o                         
  -5   9   1        147.04        139.53         4.19 o                         
  -4   9   1        271.15        275.91         4.68 o                         
  -3   9   1         88.70         89.94         2.70 o                         
  -2   9   1         32.22         28.55         2.01 o                         
  -1   9   1         12.01          7.58         0.73 o                         
   0   9   1        643.66        631.98        10.74 o                         
   1   9   1       1014.78       1045.74        15.21 o                         
   2   9   1        499.30        496.89         9.54 o                         
   3   9   1          4.10          3.76         0.92 o                         
   4   9   1        644.70        631.91         6.95 o                         
   5   9   1       1007.87        995.40        10.99 o                         
   6   9   1        323.13        328.52         4.81 o                         
   7   9   1          4.15          3.00         0.99 o                         
   8   9   1        101.74         95.89         2.97 o                         
  -4  10   1        489.98        501.34        13.15 o                         
  -3  10   1        550.21        553.36        27.34 o                         
  -2  10   1         18.58          9.42         1.34 o                         
  -1  10   1        333.09        331.29        13.66 o                         
   0  10   1        395.74        377.66        15.65 o                         
   1  10   1        322.22        327.02         5.85 o                         
   2  10   1        346.77        353.36         8.08 o                         
   3  10   1         28.14         29.79         1.12 o                         
   4  10   1        166.31        160.43         2.74 o                         
   5  10   1        788.23        778.42        12.40 o                         
   6  10   1        609.25        609.36         8.31 o                         
   7  10   1         10.39          7.79         1.22 o                         
  -2  11   1         79.45         80.67         3.18 o                         
  -1  11   1        278.95        288.29        10.03 o                         
   0  11   1        470.93        468.07         8.79 o                         
   1  11   1        161.65        156.60         2.83 o                         
   2  11   1         51.61         50.09         5.53 o                         
   3  11   1          0.84          1.69         1.74 o                         
   4  11   1        193.83        190.07         3.12 o                         
   5  11   1        623.12        612.33         7.97 o                         
   6  11   1        137.57        134.98         3.43 o                         
   0  12   1         51.97         48.92         2.26 o                         
   1  12   1        337.46        338.68         4.95 o                         
   2  12   1        618.10        656.84        20.08 o                         
   3  12   1          1.46         11.57         3.80 o                         
   4  12   1        775.03        769.87        16.10 o                         
  -5 -11   2         10.81          6.26         1.12 o                         
  -4 -11   2         15.46         17.49         2.06 o                         
  -3 -11   2         87.36         84.35         2.62 o                         
  -2 -11   2        168.40        152.22         3.39 o                         
  -1 -11   2         81.98         80.12         2.60 o                         
   0 -11   2         52.12         55.76         2.50 o                         
   2 -11   2         48.09         38.78         2.92 o                         
  -6 -10   2        180.53        181.86         4.25 o                         
  -5 -10   2          5.37          2.83         1.05 o                         
  -4 -10   2         39.08         36.86         1.96 o                         
  -3 -10   2         33.16         27.69         2.39 o                         
  -2 -10   2        116.42        110.54         2.57 o                         
  -1 -10   2        269.87        271.77         5.12 o                         
   0 -10   2         29.88         29.76         2.07 o                         
   1 -10   2        132.54        118.45         4.46 o                         
   2 -10   2         40.51         30.57         2.36 o                         
   3 -10   2          7.96          1.81         1.34 o                         
   4 -10   2         49.21         40.41         3.63 o                         
  -7  -9   2        306.38        308.96         5.34 o                         
  -6  -9   2        107.58        109.30         3.20 o                         
  -5  -9   2        158.79        157.80         3.63 o                         
  -4  -9   2        119.75        113.17         2.61 o                         
  -3  -9   2        174.50        167.75         3.03 o                         
  -2  -9   2       1301.75       1280.04        17.85 o                         
  -1  -9   2        771.40        776.48         7.90 o                         
   0  -9   2          8.64          6.24         1.05 o                         
   1  -9   2        366.85        352.38         5.18 o                         
   2  -9   2         61.50         56.85         2.22 o                         
   3  -9   2          3.10          1.54         0.69 o                         
   4  -9   2         73.17         78.13         3.11 o                         
   5  -9   2        106.40        107.90         3.86 o                         
  -8  -8   2        269.91        258.96         8.96 o                         
  -7  -8   2        386.89        378.02         9.08 o                         
  -6  -8   2        120.27        127.79         2.63 o                         
  -5  -8   2         33.05         22.85         2.21 o                         
  -4  -8   2         36.31         35.84         1.58 o                         
  -3  -8   2        232.54        225.07         3.45 o                         
  -2  -8   2        692.53        704.71         8.98 o                         
  -1  -8   2        771.07        783.30         7.04 o                         
   0  -8   2        121.97        116.54         1.99 o                         
   1  -8   2        412.79        411.66         8.90 o                         
   2  -8   2        288.13        272.50         5.75 o                         
   3  -8   2        102.35         98.21         2.21 o                         
   4  -8   2         24.65         17.24         2.35 o                         
   5  -8   2          0.16         -1.03         1.03 o                         
   6  -8   2         51.86         50.11         3.11 o                         
  -9  -7   2         78.47         79.34         3.80 o                         
  -8  -7   2        230.98        222.12         4.60 o                         
  -7  -7   2       1139.52       1186.59        12.17 o                         
  -6  -7   2        956.89        959.12         9.71 o                         
  -5  -7   2         36.55         29.81         1.21 o                         
  -4  -7   2        517.49        507.56         6.67 o                         
  -3  -7   2        709.87        706.25         7.47 o                         
  -2  -7   2         51.26         58.54         1.45 o                         
  -1  -7   2         88.24         91.39         1.53 o                         
   0  -7   2        864.18        849.46         7.28 o                         
   1  -7   2        236.01        223.07         3.11 o                         
   2  -7   2        535.91        545.62         7.00 o                         
   3  -7   2       2171.09       2141.53        18.83 o                         
   4  -7   2        213.90        201.00         3.34 o                         
   5  -7   2        157.06        125.80         3.35 o                         
   6  -7   2         12.63          8.14         1.37 o                         
   7  -7   2         12.90          6.22         1.90 o                         
  -9  -6   2        268.62        273.97         8.30 o                         
  -8  -6   2         91.00         86.78         3.44 o                         
  -7  -6   2       1846.95       1912.21        17.28 o                         
  -6  -6   2       2491.35       2478.89        21.94 o                         
  -5  -6   2          2.63          1.04         0.59 o                         
  -4  -6   2       2386.02       2414.62        21.93 o                         
  -3  -6   2        375.29        343.63         4.22 o                         
  -2  -6   2          2.05          3.46         0.39 o                         
  -1  -6   2        200.35        220.18         2.39 o                         
   0  -6   2        870.25        842.17         7.04 o                         
   1  -6   2        438.29        415.05         4.54 o                         
   2  -6   2        988.21        997.23         9.53 o                         
   3  -6   2       1717.78       1683.88        15.04 o                         
   4  -6   2        397.47        385.36         4.84 o                         
   5  -6   2         26.54         11.10         1.56 o                         
   6  -6   2         55.83         50.48         2.46 o                         
   7  -6   2        206.90        199.78         6.91 o                         
   8  -6   2        131.14        121.45         5.70 o                         
  -9  -5   2         43.82         39.89         3.63 o                         
  -8  -5   2        126.77        135.63         4.07 o                         
  -7  -5   2       1480.44       1499.47        22.25 o                         
  -6  -5   2       1202.46       1219.64        10.34 o                         
  -5  -5   2         68.57         68.65         1.93 o                         
  -4  -5   2        509.27        528.18         5.22 o                         
  -3  -5   2       1083.16       1071.31        10.26 o                         
  -2  -5   2        630.83        657.07         5.67 o                         
  -1  -5   2       1685.50       1655.82        12.75 o                         
   0  -5   2        435.43        444.54         4.03 o                         
   1  -5   2        375.94        380.89         3.70 o                         
   2  -5   2       1829.81       1833.27        12.62 o                         
   3  -5   2        558.84        546.23         5.15 o                         
   4  -5   2         48.65         48.94         1.87 o                         
   5  -5   2        242.58        219.71         3.55 o                         
   6  -5   2          2.17          0.54         0.96 o                         
   7  -5   2        461.10        438.05        10.55 o                         
   8  -5   2        467.97        447.35        11.24 o                         
 -10  -4   2         50.53         47.67         4.32 o                         
  -9  -4   2          0.37         -1.38         1.38 o                         
  -8  -4   2        309.61        314.69         8.30 o                         
  -7  -4   2       1072.24       1074.14        17.96 o                         
  -6  -4   2        461.35        476.83         4.23 o                         
  -5  -4   2        227.46        248.44         2.72 o                         
  -4  -4   2          7.41          8.75         0.75 o                         
  -3  -4   2       1518.33       1575.14        12.13 o                         
  -2  -4   2       1613.43       1514.63        12.12 o                         
  -1  -4   2       2894.97       2760.78        22.20 o                         
   0  -4   2        113.12        129.57         1.99 o                         
   1  -4   2        226.56        195.84         2.01 o                         
   2  -4   2        301.79        247.98         2.12 o                         
   3  -4   2       2491.57       2530.94        19.89 o                         
   4  -4   2        778.51        821.49         7.27 o                         
   5  -4   2         21.35         20.08         1.30 o                         
   6  -4   2         80.32         76.07         2.52 o                         
   7  -4   2        264.26        266.35        11.24 o                         
   8  -4   2        195.39        186.64         6.74 o                         
   9  -4   2        252.98        251.83         8.30 o                         
 -10  -3   2        150.89        150.31         6.39 o                         
  -9  -3   2         19.79         11.40         1.90 o                         
  -8  -3   2        316.44        306.93         8.30 o                         
  -7  -3   2       1378.69       1372.58        11.91 o                         
  -6  -3   2       2345.08       2350.65        17.39 o                         
  -5  -3   2         98.30         95.28         1.35 o                         
  -4  -3   2       1925.53       1983.61        15.72 o                         
  -3  -3   2       2897.22       2847.03        19.75 o                         
  -2  -3   2       1521.05       1505.03        12.78 o                         
  -1  -3   2        118.11        113.38         1.48 o                         
   0  -3   2        510.99        544.70         4.50 o                         
   1  -3   2          1.06          1.23         0.28 o                         
   2  -3   2       1625.96       1600.59        10.44 o                         
   3  -3   2       4080.32       3995.98        29.18 o                         
   4  -3   2       3200.84       3149.18        24.44 o                         
   5  -3   2          9.16          5.97         0.79 o                         
   6  -3   2       1558.70       1540.32        21.92 o                         
   7  -3   2        724.79        698.65        10.61 o                         
   8  -3   2         55.47         53.16         2.90 o                         
   9  -3   2         18.56         13.99         2.24 o                         
 -10  -2   2         64.73         59.07         4.15 o                         
  -9  -2   2         15.07          9.84         1.90 o                         
  -8  -2   2         52.11         46.81         3.45 o                         
  -7  -2   2       1053.03       1056.22        11.26 o                         
  -6  -2   2       3505.03       3474.99        27.56 o                         
  -5  -2   2        270.76        287.05         2.24 o                         
  -4  -2   2       2503.05       2425.86        14.48 o                         
  -3  -2   2       3959.26       3839.64        22.15 o                         
  -2  -2   2       1908.13       1959.34        13.12 o                         
  -1  -2   2       2843.29       3000.43        27.27 o                         
   0  -2   2        888.14        881.88         6.11 o                         
   1  -2   2       8584.31       8984.97       109.03 o                         
   2  -2   2        747.68        759.02         4.53 o                         
   3  -2   2       6372.47       6461.14        59.73 o                         
   4  -2   2       5540.80       5552.47        37.44 o                         
   5  -2   2         20.62         11.46         0.69 o                         
   6  -2   2       1573.03       1545.02        12.54 o                         
   7  -2   2        519.44        543.99         8.51 o                         
   8  -2   2        281.67        275.58         6.07 o                         
   9  -2   2         46.83         36.61         3.80 o                         
  10  -2   2          1.87          0.52         1.55 o                         
 -10  -1   2         23.86         11.57         2.07 o                         
  -9  -1   2         10.41          4.14         1.73 o                         
  -8  -1   2        198.07        207.65         5.70 o                         
  -7  -1   2       1146.17       1146.99        11.99 o                         
  -6  -1   2       1891.94       1839.91        13.36 o                         
  -5  -1   2        140.13        139.28         1.81 o                         
  -4  -1   2       1884.55       1893.46        11.91 o                         
  -3  -1   2       1929.63       1851.38        11.86 o                         
  -2  -1   2       1836.76       1795.44        11.02 o                         
  -1  -1   2       7367.19       7272.69       163.22 o                         
   0  -1   2        135.01        138.43         1.12 o                         
   1  -1   2       1586.07       1544.71         7.96 o                         
   2  -1   2       7379.99       7650.58        58.03 o                         
   3  -1   2       4455.03       4467.88        28.43 o                         
   4  -1   2        859.98        790.71         5.02 o                         
   5  -1   2        104.68         99.53         1.38 o                         
   6  -1   2        606.13        628.44         5.07 o                         
   7  -1   2       1412.69       1400.19        14.47 o                         
   8  -1   2        627.79        641.17         7.93 o                         
   9  -1   2         80.31         68.66         4.05 o                         
  10  -1   2         29.89         18.82         2.42 o                         
 -10   0   2         71.68         73.41         4.66 o                         
  -9   0   2        238.03        230.07         5.01 o                         
  -8   0   2        623.80        640.58         9.43 o                         
  -7   0   2        295.37        300.26         5.32 o                         
  -6   0   2        205.19        207.18         2.58 o                         
  -5   0   2        242.36        251.57         2.45 o                         
  -4   0   2          2.07          0.51         0.35 o                         
  -3   0   2       2657.39       2640.90        19.48 o                         
  -2   0   2       4721.57       4690.22        28.83 o                         
  -1   0   2        511.08        521.13         4.31 o                         
   0   0   2          2.26         17.55         0.62 o                         
   1   0   2        407.60        417.58         2.71 o                         
   2   0   2       1143.27       1134.50         7.40 o                         
   3   0   2       5606.74       5768.65        41.76 o                         
   4   0   2       1567.61       1546.32         9.70 o                         
   5   0   2         98.87         90.20         1.19 o                         
   6   0   2       1144.77       1155.64         8.20 o                         
   7   0   2       1355.61       1364.42        14.08 o                         
   8   0   2        320.96        328.41         4.91 o                         
   9   0   2         72.14         59.43         4.40 o                         
  10   0   2         10.98          4.49         1.90 o                         
  -9   1   2         62.85         64.43         2.99 o                         
  -8   1   2        292.14        301.23         5.62 o                         
  -7   1   2       1152.40       1131.34        12.12 o                         
  -6   1   2        819.42        815.07         6.24 o                         
  -5   1   2         12.73         10.58         0.80 o                         
  -4   1   2          7.69          4.31         0.35 o                         
  -3   1   2       4627.14       4686.13        29.95 o                         
  -2   1   2      11375.95      11655.63       118.54 o                         
  -1   1   2        374.24        365.91         2.37 o                         
   0   1   2          5.53          4.66         0.45 o                         
   1   1   2       3073.17       2965.84        19.63 o                         
   2   1   2        110.28         92.12         0.77 o                         
   3   1   2       4419.50       4323.36        24.05 o                         
   4   1   2      11496.99      11520.85        82.14 o                         
   5   1   2         66.82         58.30         1.03 o                         
   6   1   2       4332.13       4438.47        27.42 o                         
   7   1   2       3464.63       3478.45        28.37 o                         
   8   1   2        290.64        283.52         4.30 o                         
   9   1   2        152.49        138.72         4.16 o                         
  10   1   2         52.08         47.84         2.92 o                         
  -9   2   2         68.94         68.05         4.32 o                         
  -8   2   2        116.87        111.91         3.34 o                         
  -7   2   2        353.00        358.00         7.45 o                         
  -6   2   2        503.78        515.57         5.52 o                         
  -5   2   2        753.58        780.47         5.54 o                         
  -4   2   2        153.44        156.08         1.77 o                         
  -3   2   2       8486.39       8490.97        63.21 o                         
  -2   2   2       3617.41       3580.04        20.46 o                         
  -1   2   2        869.29        946.11         6.33 o                         
   0   2   2         62.39         65.01         0.80 o                         
   1   2   2          1.34          5.17         1.38 o                         
   2   2   2         59.85         41.66         0.65 o                         
   3   2   2       3257.67       3160.34        19.17 o                         
   4   2   2       7979.59       7876.03        70.59 o                         
   5   2   2        150.77        135.05         1.95 o                         
   6   2   2       2677.42       2686.50        15.87 o                         
   7   2   2       3739.77       3707.71        24.15 o                         
   8   2   2        736.42        719.52         8.48 o                         
   9   2   2        134.52        132.09         6.22 o                         
  10   2   2        199.92        179.20         6.74 o                         
  -9   3   2        102.17         98.29         5.18 o                         
  -8   3   2        428.22        413.08        10.38 o                         
  -7   3   2        276.89        270.68         5.59 o                         
  -6   3   2        112.31        124.40         4.94 o                         
  -5   3   2        249.06        249.41         2.68 o                         
  -4   3   2         82.31         84.01         1.81 o                         
  -3   3   2       1679.10       1693.29        14.35 o                         
  -2   3   2       3555.39       3481.81        27.78 o                         
  -1   3   2       3903.79       4025.85        41.91 o                         
   0   3   2         20.91         23.17         0.56 o                         
   1   3   2       1437.45       1381.37        20.50 o                         
   2   3   2       5768.76       5632.55        42.01 o                         
   3   3   2       3512.44       3540.34        27.33 o                         
   4   3   2        530.11        513.95         3.80 o                         
   5   3   2          2.15          2.90         0.60 o                         
   6   3   2        507.94        508.47         4.22 o                         
   7   3   2       1292.26       1330.45        10.98 o                         
   8   3   2       1594.97       1583.20        17.61 o                         
   9   3   2        113.56        106.80         3.41 o                         
  10   3   2        451.03        430.03        11.24 o                         
  -9   4   2        273.43        261.35         8.47 o                         
  -8   4   2        716.48        723.50        15.76 o                         
  -7   4   2        108.37        117.76         3.81 o                         
  -6   4   2          0.93         -0.77         0.77 o                         
  -5   4   2          3.35          0.34         0.56 o                         
  -4   4   2         11.97          9.25         0.66 o                         
  -3   4   2        175.26        185.84         3.08 o                         
  -2   4   2       1644.24       1636.32        11.35 o                         
  -1   4   2       5184.41       5160.34        46.07 o                         
   0   4   2       1562.94       1583.74        26.13 o                         
   1   4   2       5356.16       5300.45        77.90 o                         
   2   4   2       7879.54       7678.10        85.46 o                         
   3   4   2       2357.53       2389.17        18.11 o                         
   4   4   2         92.89         94.71         1.63 o                         
   5   4   2         79.93         90.98         1.37 o                         
   6   4   2        364.93        351.60         3.47 o                         
   7   4   2       1342.95       1350.05        10.99 o                         
   8   4   2       1266.94       1278.02        13.77 o                         
   9   4   2         30.49         26.71         2.76 o                         
  10   4   2        216.41        197.36         7.26 o                         
  -8   5   2        553.56        546.13        12.98 o                         
  -7   5   2        291.65        293.38         8.30 o                         
  -6   5   2          5.28          1.48         0.96 o                         
  -5   5   2          0.14         -0.76         0.76 o                         
  -4   5   2         52.71         65.24         4.44 o                         
  -3   5   2        411.02        403.52         4.05 o                         
  -2   5   2       1739.33       1800.19        19.47 o                         
  -1   5   2       2139.66       2131.11        23.27 o                         
   0   5   2         92.33        110.08         3.46 o                         
   1   5   2       1185.03       1188.89        12.56 o                         
   2   5   2       1031.99        993.26        10.64 o                         
   3   5   2       3639.97       3747.61        28.60 o                         
   4   5   2        942.66        927.63         7.26 o                         
   5   5   2         10.05          7.87         0.50 o                         
   6   5   2        975.74        976.00         7.51 o                         
   7   5   2       3317.25       3367.96        25.65 o                         
   8   5   2        456.49        464.19         7.53 o                         
   9   5   2        157.88        157.60         6.13 o                         
  10   5   2        198.71        204.64         4.29 o                         
  -8   6   2        121.35        121.96         5.87 o                         
  -7   6   2        301.59        291.65         8.47 o                         
  -6   6   2         94.72         87.13         2.79 o                         
  -5   6   2          1.09         -1.16         1.16 o                         
  -4   6   2        148.14        139.17         2.62 o                         
  -3   6   2        244.15        248.35         3.25 o                         
  -2   6   2       1675.81       1696.41        15.06 o                         
  -1   6   2       2066.70       2100.12        21.42 o                         
   0   6   2        233.00        225.36         5.71 o                         
   1   6   2        839.62        859.37         9.67 o                         
   2   6   2       1236.58       1247.05        13.29 o                         
   3   6   2       1312.02       1272.46        10.17 o                         
   4   6   2       1342.27       1282.30        11.52 o                         
   5   6   2        347.91        358.07         4.18 o                         
   6   6   2       1558.18       1516.55        12.39 o                         
   7   6   2       3878.30       3864.43        35.48 o                         
   8   6   2        454.55        446.83         6.79 o                         
   9   6   2        119.21        110.49         3.31 o                         
  10   6   2        322.24        318.60         5.52 o                         
  -7   7   2        203.04        181.79         6.74 o                         
  -6   7   2         11.73         10.30         1.37 o                         
  -5   7   2         47.55         40.87         2.07 o                         
  -4   7   2          8.42          5.31         0.88 o                         
  -3   7   2        205.01        208.05         2.98 o                         
  -2   7   2        832.91        840.47        10.11 o                         
  -1   7   2        651.16        635.77         7.34 o                         
   0   7   2         93.24         94.95         1.56 o                         
   1   7   2        874.12        859.40        10.05 o                         
   2   7   2       3945.65       3895.27        41.69 o                         
   3   7   2       1110.19       1112.67        12.78 o                         
   4   7   2          0.73          2.55         2.94 o                         
   5   7   2        231.79        219.40         7.66 o                         
   6   7   2        690.20        703.49         6.10 o                         
   7   7   2        544.17        549.97         8.09 o                         
   8   7   2        379.66        373.63         6.86 o                         
   9   7   2         20.19         12.62         1.36 o                         
  -6   8   2          0.60         -0.10         1.15 o                         
  -5   8   2        275.58        275.05         5.77 o                         
  -4   8   2          1.71         -0.01         0.63 o                         
  -3   8   2         47.80         51.24         2.12 o                         
  -2   8   2        223.63        223.57         4.75 o                         
  -1   8   2       1733.45       1730.73        25.69 o                         
   0   8   2       1024.25       1082.38        23.01 o                         
   1   8   2       1023.53       1016.62        14.60 o                         
   2   8   2       4308.15       4302.05        67.41 o                         
   3   8   2       1522.68       1554.96        24.82 o                         
   4   8   2         10.65          4.39         1.61 o                         
   5   8   2        515.86        504.53         6.00 o                         
   6   8   2        307.08        299.69         3.85 o                         
   7   8   2        170.83        166.32         2.92 o                         
   8   8   2        327.07        323.01         5.34 o                         
   9   8   2        131.83        140.22         3.68 o                         
  -5   9   2         21.11         13.41         1.53 o                         
  -4   9   2        172.75        177.19         3.69 o                         
  -3   9   2         39.34         42.89         2.03 o                         
  -2   9   2        210.28        207.98         4.46 o                         
  -1   9   2        268.29        251.82         4.84 o                         
   0   9   2         17.94         18.55         1.41 o                         
   1   9   2        293.52        285.45         6.57 o                         
   2   9   2       1671.71       1685.10        19.60 o                         
   3   9   2        935.24        906.66        14.72 o                         
   4   9   2         28.50         23.18         1.23 o                         
   5   9   2        297.48        297.63         4.82 o                         
   6   9   2        937.53        950.38        13.99 o                         
   7   9   2        370.01        359.81         8.79 o                         
   8   9   2         75.18         77.76         2.77 o                         
  -4  10   2         28.16         18.39         1.66 o                         
  -3  10   2         72.29         68.90         3.17 o                         
  -2  10   2        266.14        252.80         4.34 o                         
  -1  10   2        173.56        160.44         4.70 o                         
   0  10   2          0.05         -0.26         0.61 o                         
   1  10   2        141.09        139.26         7.60 o                         
   2  10   2        556.65        551.86        10.77 o                         
   3  10   2        512.12        495.65         9.95 o                         
   4  10   2        149.52        144.45         2.37 o                         
   5  10   2         56.55         49.73         2.91 o                         
   6  10   2        413.48        400.28         5.88 o                         
   7  10   2        460.16        462.42         7.10 o                         
  -3  11   2        119.21        127.96         4.20 o                         
  -2  11   2         57.91         60.28         2.87 o                         
  -1  11   2         82.37         79.35         2.75 o                         
   0  11   2         28.41         23.95         3.12 o                         
   1  11   2        173.41        185.06         4.05 o                         
   2  11   2        795.20        802.08        22.17 o                         
   3  11   2        827.62        835.84        14.90 o                         
   4  11   2          0.09          0.88         0.85 o                         
   5  11   2        620.97        621.82         8.84 o                         
   6  11   2        328.34        325.03         5.37 o                         
   0  12   2        310.41        304.06        10.80 o                         
   1  12   2         11.49         12.35         1.33 o                         
   2  12   2       1150.21       1167.55        30.00 o                         
   3  12   2        787.35        801.71        22.86 o                         
   4  12   2         38.51         30.90         2.34 o                         
  -4 -11   3        187.74        188.11         4.23 o                         
  -3 -11   3          0.44          0.06         0.91 o                         
  -2 -11   3         23.00         18.93         1.69 o                         
  -1 -11   3         97.41         94.97         2.91 o                         
   0 -11   3        274.33        276.32         5.80 o                         
   1 -11   3         39.21         41.95         2.75 o                         
  -6 -10   3        101.46        103.32         3.42 o                         
  -5 -10   3        343.10        335.05         5.84 o                         
  -4 -10   3        459.58        459.15         6.97 o                         
  -3 -10   3          7.21          5.19         1.01 o                         
  -2 -10   3        344.40        348.92         9.00 o                         
  -1 -10   3        612.33        611.09         8.45 o                         
   0 -10   3        146.97        145.97         3.90 o                         
   1 -10   3         14.84          9.53         1.34 o                         
   2 -10   3         12.68          7.10         1.09 o                         
   3 -10   3         10.05          4.05         1.40 o                         
  -7  -9   3         13.33         10.68         1.25 o                         
  -6  -9   3          2.69          1.03         0.99 o                         
  -5  -9   3        458.23        458.93         6.98 o                         
  -4  -9   3       1080.78       1080.68        12.89 o                         
  -3  -9   3        295.32        297.23         5.03 o                         
  -2  -9   3        568.39        558.93         6.77 o                         
  -1  -9   3       1708.97       1764.14        18.91 o                         
   0  -9   3        392.88        387.21         4.93 o                         
   1  -9   3        136.30        138.05         3.12 o                         
   2  -9   3        140.38        136.27         3.25 o                         
   3  -9   3          3.51          2.27         0.74 o                         
   4  -9   3          1.22         -0.95         0.95 o                         
   5  -9   3         69.12         61.83         3.27 o                         
  -8  -8   3         15.97         11.69         1.36 o                         
  -7  -8   3         46.88         41.79         2.23 o                         
  -6  -8   3         10.48          6.95         0.69 o                         
  -5  -8   3        531.46        520.73         5.96 o                         
  -4  -8   3       1156.50       1164.78        11.85 o                         
  -3  -8   3        192.57        198.31         3.34 o                         
  -2  -8   3        596.22        616.46         8.63 o                         
  -1  -8   3       2443.78       2513.90        19.34 o                         
   0  -8   3        591.31        595.43         5.76 o                         
   1  -8   3         46.09         44.87         2.56 o                         
   2  -8   3        198.03        197.79         3.52 o                         
   3  -8   3        113.40        114.48         2.54 o                         
   4  -8   3          8.40          4.59         0.84 o                         
   5  -8   3         18.83         12.38         1.49 o                         
   6  -8   3        114.98        126.97         5.70 o                         
  -8  -7   3        199.57        195.58         4.63 o                         
  -7  -7   3        125.75        118.06         3.24 o                         
  -6  -7   3        953.37        962.08        10.62 o                         
  -5  -7   3       1121.11       1128.33        11.99 o                         
  -4  -7   3         81.46         82.53         1.59 o                         
  -3  -7   3         10.26         10.33         1.50 o                         
  -2  -7   3         79.00         77.58         1.54 o                         
  -1  -7   3       1438.07       1436.73        12.63 o                         
   0  -7   3        545.61        541.08         5.15 o                         
   1  -7   3        169.14        171.54         2.54 o                         
   2  -7   3          0.07         -0.51         0.51 o                         
   3  -7   3        640.41        631.82         6.95 o                         
   4  -7   3        225.96        231.61         3.71 o                         
   5  -7   3         90.11         89.61         2.97 o                         
   6  -7   3         31.98         30.31         2.61 o                         
   7  -7   3         17.47          8.98         1.90 o                         
  -9  -6   3        512.16        506.74        12.28 o                         
  -8  -6   3        406.96        393.14         7.73 o                         
  -7  -6   3        113.28        113.09         3.57 o                         
  -6  -6   3       2305.83       2281.79        19.97 o                         
  -5  -6   3       1381.14       1384.49        15.89 o                         
  -4  -6   3         84.88         88.06         1.60 o                         
  -3  -6   3        102.90         90.76         2.14 o                         
  -2  -6   3        467.93        477.25         4.70 o                         
  -1  -6   3        785.87        776.22         6.61 o                         
   0  -6   3       1389.93       1433.41        11.39 o                         
   1  -6   3        278.84        270.21         3.17 o                         
   2  -6   3        364.14        344.03         3.14 o                         
   3  -6   3        536.69        516.38         5.72 o                         
   4  -6   3         14.83         13.77         1.08 o                         
   5  -6   3         95.18         92.01         2.85 o                         
   6  -6   3        259.84        246.81         5.73 o                         
   7  -6   3          1.38         -1.21         1.55 o                         
   8  -6   3        138.44        136.48         6.22 o                         
  -9  -5   3        430.95        426.35        10.90 o                         
  -8  -5   3         57.42         56.31         3.63 o                         
  -7  -5   3        322.63        314.92         6.19 o                         
  -6  -5   3        805.33        805.93         9.67 o                         
  -5  -5   3        535.90        538.30         5.64 o                         
  -4  -5   3       1556.34       1568.36        16.07 o                         
  -3  -5   3        380.84        392.90         2.96 o                         
  -2  -5   3       2367.14       2392.08        29.19 o                         
  -1  -5   3       4269.59       4126.55        32.98 o                         
   0  -5   3       2990.70       2990.13        24.29 o                         
   1  -5   3          2.26          0.32         0.44 o                         
   2  -5   3       1880.79       1842.82        12.84 o                         
   3  -5   3        305.61        325.83         3.61 o                         
   4  -5   3         26.05         23.49         1.26 o                         
   5  -5   3         70.33         61.65         2.00 o                         
   6  -5   3        332.03        330.40         5.52 o                         
   7  -5   3        110.33        104.86         5.18 o                         
   8  -5   3        187.35        168.48         6.74 o                         
  -9  -4   3        542.52        560.31        13.15 o                         
  -8  -4   3          0.20          0.69         1.21 o                         
  -7  -4   3        386.75        385.41         8.48 o                         
  -6  -4   3        812.65        817.25         7.28 o                         
  -5  -4   3       1302.63       1326.00        10.74 o                         
  -4  -4   3        345.93        345.89         3.21 o                         
  -3  -4   3         29.40         22.25         0.77 o                         
  -2  -4   3        593.23        585.00         5.66 o                         
  -1  -4   3       3940.19       3944.42        35.93 o                         
   0  -4   3       2939.64       2937.22        23.64 o                         
   1  -4   3        234.97        235.42         2.35 o                         
   2  -4   3       2477.20       2527.77        15.35 o                         
   3  -4   3        654.22        662.10         5.96 o                         
   4  -4   3         20.87         16.83         1.37 o                         
   5  -4   3        116.63        116.50         2.46 o                         
   6  -4   3         56.59         47.28         2.21 o                         
   7  -4   3         62.69         58.53         2.90 o                         
   8  -4   3         26.51         15.20         2.25 o                         
   9  -4   3        393.05        388.57        10.72 o                         
  -9  -3   3        787.88        772.37        16.46 o                         
  -8  -3   3        189.03        178.00         6.05 o                         
  -7  -3   3        271.62        271.63         4.78 o                         
  -6  -3   3       2929.80       2961.90        21.74 o                         
  -5  -3   3       3516.40       3477.47        26.15 o                         
  -4  -3   3         87.96         85.21         1.56 o                         
  -3  -3   3        655.85        637.86         5.29 o                         
  -2  -3   3       1184.29       1183.68        10.56 o                         
  -1  -3   3       2961.27       2988.01        31.76 o                         
   0  -3   3       2322.72       2264.50        18.25 o                         
   1  -3   3       1739.51       1758.94        10.83 o                         
   2  -3   3         41.23         44.51         0.80 o                         
   3  -3   3       2121.35       2110.47        14.96 o                         
   4  -3   3       2331.81       2331.25        16.46 o                         
   5  -3   3        905.08        927.51        10.66 o                         
   6  -3   3         32.63         22.13         2.69 o                         
   7  -3   3         56.45         50.21         3.45 o                         
   8  -3   3         87.38         85.13         3.49 o                         
   9  -3   3        220.29        217.24         7.43 o                         
 -10  -2   3         58.42         55.27         4.32 o                         
  -9  -2   3        309.72        302.21         8.82 o                         
  -8  -2   3        951.03        935.96        18.38 o                         
  -7  -2   3        142.58        129.89         2.64 o                         
  -6  -2   3       5834.66       5866.42        40.05 o                         
  -5  -2   3       4134.22       4107.43        25.18 o                         
  -4  -2   3         37.99         43.79         0.90 o                         
  -3  -2   3       4231.55       4313.20        30.54 o                         
  -2  -2   3        840.89        822.75         5.93 o                         
  -1  -2   3         24.17         15.96         0.79 o                         
   0  -2   3       2502.66       2503.52        16.98 o                         
   1  -2   3         35.77         27.26         0.49 o                         
   2  -2   3        157.82        163.93         1.48 o                         
   3  -2   3       2330.59       2289.15        13.33 o                         
   4  -2   3       3281.28       3305.97        22.09 o                         
   5  -2   3         75.39         75.41         1.78 o                         
   6  -2   3          1.17          2.24         1.38 o                         
   7  -2   3          3.47          3.67         0.80 o                         
   8  -2   3        150.90        141.07         3.13 o                         
   9  -2   3        256.43        250.46         7.78 o                         
  10  -2   3        204.77        219.12         7.60 o                         
 -10  -1   3        223.58        240.56         7.95 o                         
  -9  -1   3        418.81        383.46        10.20 o                         
  -8  -1   3        187.57        174.30         4.18 o                         
  -7  -1   3        523.91        513.89         6.35 o                         
  -6  -1   3       2536.98       2581.16        22.12 o                         
  -5  -1   3       1688.52       1684.09        11.33 o                         
  -4  -1   3        899.95        918.85         6.95 o                         
  -3  -1   3          6.52          2.03         0.33 o                         
  -2  -1   3       4026.15       4010.67        25.50 o                         
  -1  -1   3       8255.86       7994.60       119.66 o                         
   0  -1   3       7396.97       7307.68        51.46 o                         
   1  -1   3         86.33         81.34         0.92 o                         
   2  -1   3        530.05        521.92         3.05 o                         
   3  -1   3       2651.95       2599.72        16.30 o                         
   4  -1   3       2188.93       2292.00        14.38 o                         
   5  -1   3        240.23        241.55         2.18 o                         
   6  -1   3        221.47        212.10         2.43 o                         
   7  -1   3          3.61         -0.33         0.75 o                         
   8  -1   3        338.85        346.37         5.16 o                         
   9  -1   3        442.48        470.50         6.64 o                         
  10  -1   3        375.22        377.66        10.03 o                         
  -9   0   3        414.35        418.52         7.27 o                         
  -8   0   3          8.78          7.10         1.16 o                         
  -7   0   3       1063.40       1024.12        15.71 o                         
  -6   0   3       1915.90       1935.94        13.16 o                         
  -5   0   3        753.58        782.82         6.32 o                         
  -4   0   3        345.10        359.37         3.30 o                         
  -3   0   3         52.70         51.46         1.40 o                         
  -2   0   3       6707.57       6874.49        54.88 o                         
  -1   0   3       3005.70       3013.26        19.36 o                         
   0   0   3        335.34        347.40         2.20 o                         
   1   0   3       1356.69       1347.96         7.98 o                         
   2   0   3       1887.47       1956.68        11.36 o                         
   3   0   3       3190.90       3109.71        20.30 o                         
   4   0   3       2652.05       2588.36        35.65 o                         
   5   0   3        383.38        385.56         3.12 o                         
   6   0   3         70.02         68.79         1.56 o                         
   7   0   3         16.54          9.09         1.17 o                         
   8   0   3        156.76        148.90         3.11 o                         
   9   0   3        436.75        453.14         6.36 o                         
  10   0   3        287.47        307.75         6.16 o                         
  -9   1   3        304.35        305.51         7.78 o                         
  -8   1   3        115.67        111.54         3.46 o                         
  -7   1   3        309.24        297.89         5.71 o                         
  -6   1   3       1856.43       1917.19        15.29 o                         
  -5   1   3       3831.66       3902.71        26.01 o                         
  -4   1   3        990.34       1028.80         7.23 o                         
  -3   1   3       3842.66       3752.74        25.95 o                         
  -2   1   3       5803.91       5867.91        36.48 o                         
  -1   1   3        389.92        364.41         2.48 o                         
   0   1   3        497.26        444.60         2.62 o                         
   1   1   3        883.94        900.80         5.28 o                         
   2   1   3        956.60        994.42         5.39 o                         
   3   1   3        503.93        501.38         2.95 o                         
   4   1   3       7423.52       7294.55        43.49 o                         
   5   1   3       4121.05       4195.04        26.31 o                         
   6   1   3         39.17         35.89         2.04 o                         
   7   1   3       1171.49       1160.38         8.78 o                         
   8   1   3        584.74        591.22         7.21 o                         
   9   1   3        110.07        103.75         2.69 o                         
  10   1   3         63.99         69.17         3.29 o                         
  -9   2   3         33.95         33.33         3.45 o                         
  -8   2   3         22.15         21.76         2.94 o                         
  -7   2   3          0.97          0.29         0.79 o                         
  -6   2   3       1270.52       1290.45        12.14 o                         
  -5   2   3       7727.41       7912.15        57.64 o                         
  -4   2   3        588.81        606.49         5.03 o                         
  -3   2   3      11273.95      11400.93        79.35 o                         
  -2   2   3       5977.69       5966.57        34.47 o                         
  -1   2   3         31.68         19.66         0.60 o                         
   0   2   3        197.45        226.53         1.71 o                         
   1   2   3        276.79        268.16         2.19 o                         
   2   2   3       2649.71       2777.06        17.55 o                         
   3   2   3       3145.90       3272.47        19.08 o                         
   4   2   3       6430.22       6286.41        37.79 o                         
   5   2   3       1551.28       1401.80         8.26 o                         
   6   2   3          4.69          3.41         1.30 o                         
   7   2   3        855.77        816.97         6.19 o                         
   8   2   3        679.45        673.50         6.73 o                         
   9   2   3        442.66        444.34         9.00 o                         
  10   2   3         59.92         52.33         4.15 o                         
  -9   3   3          3.18          0.52         1.73 o                         
  -8   3   3         23.28         13.64         2.24 o                         
  -7   3   3          4.42          4.14         1.38 o                         
  -6   3   3        831.23        855.19         9.28 o                         
  -5   3   3       2963.78       2920.86        21.95 o                         
  -4   3   3        115.79        116.44         2.16 o                         
  -3   3   3        674.33        647.37         6.39 o                         
  -2   3   3       1989.89       1940.96        15.25 o                         
  -1   3   3       5408.81       5470.71        41.58 o                         
   0   3   3        851.00        812.26        20.41 o                         
   1   3   3          1.80          0.55         0.62 o                         
   2   3   3        249.35        227.38         2.19 o                         
   3   3   3       2376.63       2403.53        15.74 o                         
   4   3   3       2827.81       2831.58        19.22 o                         
   5   3   3        703.01        681.41         5.57 o                         
   6   3   3         72.10         73.36         1.50 o                         
   7   3   3        178.41        179.95         2.43 o                         
   8   3   3        834.34        826.78         8.40 o                         
   9   3   3        764.25        772.38        21.83 o                         
  10   3   3         98.78         86.89         5.18 o                         
  -8   4   3         77.32         72.03         4.84 o                         
  -7   4   3        481.80        483.62        11.25 o                         
  -6   4   3        766.37        776.74        11.20 o                         
  -5   4   3        277.75        277.04         4.53 o                         
  -4   4   3          8.08          4.76         0.68 o                         
  -3   4   3         16.10         16.18         0.93 o                         
  -2   4   3       1080.63       1082.61         8.48 o                         
  -1   4   3       5379.67       5334.60        55.19 o                         
   0   4   3       2241.06       2133.44        28.71 o                         
   1   4   3          0.90         -0.86         0.86 o                         
   2   4   3       1066.04       1032.00         9.75 o                         
   3   4   3       1649.65       1602.96        13.51 o                         
   4   4   3       1276.22       1223.82         7.73 o                         
   5   4   3        849.80        860.43         6.71 o                         
   6   4   3        318.51        306.37         3.34 o                         
   7   4   3        445.16        453.02         4.35 o                         
   8   4   3       1414.37       1432.03        13.26 o                         
   9   4   3        207.58        209.20         6.91 o                         
  10   4   3         49.40         45.58         6.22 o                         
  -8   5   3          2.95         -1.73         1.73 o                         
  -7   5   3        474.23        467.82        11.25 o                         
  -6   5   3       1114.61       1121.85        15.08 o                         
  -5   5   3        225.35        227.56         4.20 o                         
  -4   5   3         40.79         34.26         1.78 o                         
  -3   5   3        157.22        148.46         2.36 o                         
  -2   5   3       2583.65       2562.94        21.52 o                         
  -1   5   3       3108.62       3178.98        33.57 o                         
   0   5   3         21.10         26.20         1.40 o                         
   1   5   3        110.15        117.05         3.11 o                         
   2   5   3         38.01         46.29         2.07 o                         
   3   5   3        608.88        631.24         5.82 o                         
   4   5   3       1886.33       1814.22        14.96 o                         
   5   5   3       3709.94       3724.83        23.57 o                         
   6   5   3        121.62        120.16         1.88 o                         
   7   5   3       2510.51       2560.10        18.21 o                         
   8   5   3       1671.27       1699.50        18.15 o                         
   9   5   3         88.94         83.63         4.58 o                         
  10   5   3          7.18          1.33         1.60 o                         
  -7   6   3         62.87         55.10         3.97 o                         
  -6   6   3        448.27        449.57         8.14 o                         
  -5   6   3        600.39        617.52         7.15 o                         
  -4   6   3        189.39        181.54         3.53 o                         
  -3   6   3        369.64        371.31         4.91 o                         
  -2   6   3       4064.12       4000.68        40.98 o                         
  -1   6   3        814.83        784.37         8.58 o                         
   0   6   3        129.12        110.56         2.58 o                         
   1   6   3         37.40         26.15         1.57 o                         
   2   6   3          9.67         12.05         1.46 o                         
   3   6   3        135.64        129.83         1.95 o                         
   4   6   3       1229.51       1263.46         9.66 o                         
   5   6   3       5531.11       5509.69        46.25 o                         
   6   6   3         44.99         37.47         3.47 o                         
   7   6   3       1885.94       1947.09        15.86 o                         
   8   6   3       1105.39       1106.48        12.70 o                         
   9   6   3        228.38        217.03         4.42 o                         
  10   6   3          6.21          2.46         1.41 o                         
  -7   7   3        151.33        145.65         6.05 o                         
  -6   7   3         62.33         69.72         4.84 o                         
  -5   7   3        249.81        244.23         4.45 o                         
  -4   7   3        222.25        216.59         3.92 o                         
  -3   7   3        162.71        150.86         5.01 o                         
  -2   7   3       2055.07       2055.11        43.64 o                         
  -1   7   3        932.19        967.61        10.49 o                         
   0   7   3        252.03        264.28         4.35 o                         
   1   7   3          0.09          1.21         1.81 o                         
   2   7   3        533.56        525.99         6.71 o                         
   3   7   3        853.11        889.60        11.67 o                         
   4   7   3       1858.39       1826.94        16.92 o                         
   5   7   3        395.94        383.73         4.85 o                         
   6   7   3         65.37         62.88         2.04 o                         
   7   7   3        135.46        130.82         2.38 o                         
   8   7   3        662.77        668.53         8.62 o                         
   9   7   3        818.50        844.65        10.70 o                         
  10   7   3         41.88         35.06         2.99 o                         
  -6   8   3         37.31         35.58         3.45 o                         
  -5   8   3          1.26          0.25         0.91 o                         
  -4   8   3          1.07         -0.73         0.73 o                         
  -3   8   3          0.13          0.16         0.55 o                         
  -2   8   3         15.95         15.11         1.57 o                         
  -1   8   3       1353.89       1349.43        19.65 o                         
   0   8   3        926.23        970.13        15.91 o                         
   1   8   3        111.65        102.41         3.35 o                         
   2   8   3        409.25        408.39         5.90 o                         
   3   8   3        493.55        504.54         6.64 o                         
   4   8   3        538.84        539.03         5.02 o                         
   5   8   3        121.37        114.01         2.38 o                         
   6   8   3         11.97          7.89         0.93 o                         
   7   8   3         78.04         79.36         1.90 o                         
   8   8   3        548.19        556.59         7.63 o                         
   9   8   3        516.56        520.22         7.65 o                         
  -5   9   3          9.23          4.47         1.37 o                         
  -4   9   3          0.02         -0.99         0.99 o                         
  -3   9   3         61.51         58.64         2.05 o                         
  -2   9   3        220.66        220.39         6.22 o                         
  -1   9   3        505.07        497.38         7.47 o                         
   0   9   3        428.88        422.31        12.80 o                         
   1   9   3          0.07          0.47         2.16 o                         
   2   9   3        337.74        337.48         5.40 o                         
   3   9   3        769.82        751.16        12.88 o                         
   4   9   3        427.13        430.04         7.24 o                         
   5   9   3        200.81        185.83         3.09 o                         
   6   9   3         99.47         92.82         3.17 o                         
   7   9   3        175.59        180.77         3.20 o                         
   8   9   3       1382.80       1439.47        15.97 o                         
  -3  10   3          1.77         -0.96         0.96 o                         
  -2  10   3        271.88        268.93        10.54 o                         
  -1  10   3        283.14        273.31         9.51 o                         
   0  10   3         87.51         82.99         2.07 o                         
   1  10   3        106.63        111.95         6.91 o                         
   2  10   3        149.49        147.22         7.60 o                         
   3  10   3         25.11         18.92         3.28 o                         
   4  10   3        206.80        213.09         3.14 o                         
   5  10   3        318.89        308.11         4.57 o                         
   6  10   3         95.22         91.04         3.37 o                         
   7  10   3        251.31        259.49         4.49 o                         
   8  10   3       1035.58       1031.93        16.09 o                         
  -3  11   3         44.08         44.56         4.14 o                         
  -2  11   3         20.45         14.87         1.59 o                         
  -1  11   3         75.07         66.38         2.62 o                         
   0  11   3        341.85        322.66         7.86 o                         
   1  11   3        115.89        113.53         3.54 o                         
   2  11   3        288.78        273.50        11.41 o                         
   3  11   3        856.36        865.87        23.57 o                         
   4  11   3        229.03        223.41         3.26 o                         
   5  11   3          9.25          4.61         1.00 o                         
   6  11   3          3.92          2.97         1.95 o                         
   7  11   3        158.70        173.47         6.74 o                         
   0  12   3        200.07        187.86         8.47 o                         
   1  12   3        106.59        101.64         5.70 o                         
   2  12   3        125.24        130.95         8.47 o                         
   3  12   3        633.68        629.02        19.73 o                         
   4  12   3        228.02        212.52         7.11 o                         
   5  12   3          2.54          0.35         2.42 o                         
  -2 -11   4         30.86         34.40         2.22 o                         
  -1 -11   4         68.68         69.46         2.75 o                         
   0 -11   4         16.90         10.97         1.47 o                         
  -5 -10   4        107.90        111.88         4.47 o                         
  -4 -10   4        536.80        542.94         8.10 o                         
  -3 -10   4        447.11        466.29         7.14 o                         
  -2 -10   4         61.59         65.26         2.65 o                         
  -1 -10   4        205.56        213.08         4.37 o                         
   0 -10   4        132.02        130.85         3.90 o                         
   1 -10   4         76.48         77.71         3.29 o                         
   2 -10   4        220.13        230.87         5.74 o                         
   3 -10   4         53.55         57.68         4.66 o                         
  -6  -9   4        182.92        188.06         4.25 o                         
  -5  -9   4         29.16         26.65         2.27 o                         
  -4  -9   4        582.55        581.75         9.51 o                         
  -3  -9   4       1645.08       1699.28        28.91 o                         
  -2  -9   4        305.76        292.31         5.16 o                         
  -1  -9   4        675.01        676.60        11.84 o                         
   0  -9   4        993.94       1012.28        10.28 o                         
   1  -9   4         57.06         61.18         2.29 o                         
   2  -9   4          0.36         -0.21         0.86 o                         
   3  -9   4          2.58          3.25         1.26 o                         
   4  -9   4          0.30         -0.83         0.99 o                         
  -7  -8   4         45.21         37.03         2.36 o                         
  -6  -8   4         90.69         91.47         2.52 o                         
  -5  -8   4          3.48          2.95         0.72 o                         
  -4  -8   4        957.14        989.81        13.14 o                         
  -3  -8   4       2042.65       2051.90        29.50 o                         
  -2  -8   4        160.71        141.57         2.86 o                         
  -1  -8   4        569.72        540.66         6.11 o                         
   0  -8   4        930.88        929.95         8.33 o                         
   1  -8   4        394.76        415.72         5.99 o                         
   2  -8   4        170.67        191.94         3.13 o                         
   3  -8   4         12.40         11.46         2.21 o                         
   4  -8   4        171.86        158.51         3.58 o                         
   5  -8   4        108.06        116.84         3.98 o                         
   6  -8   4         84.71         93.79         5.35 o                         
  -8  -7   4        230.23        219.30         5.68 o                         
  -7  -7   4        494.07        476.78         7.25 o                         
  -6  -7   4          2.22          2.59         0.82 o                         
  -5  -7   4        710.89        718.33        10.50 o                         
  -4  -7   4        993.65       1028.58         9.80 o                         
  -3  -7   4        716.25        715.16         6.08 o                         
  -2  -7   4          2.30          2.36         0.54 o                         
  -1  -7   4         48.37         43.15         1.56 o                         
   0  -7   4        127.35        129.16         2.81 o                         
   1  -7   4       1808.39       1827.72        13.07 o                         
   2  -7   4        559.17        587.15         6.32 o                         
   3  -7   4          5.36          2.47         0.76 o                         
   4  -7   4        263.06        253.69         3.99 o                         
   5  -7   4        531.11        562.38         9.41 o                         
   6  -7   4        110.08        115.05         5.36 o                         
   7  -7   4          3.65          3.97         1.73 o                         
  -8  -6   4        284.32        282.12         8.30 o                         
  -7  -6   4        415.16        403.06         7.87 o                         
  -6  -6   4         26.42         24.75         1.74 o                         
  -5  -6   4        582.08        590.46         7.22 o                         
  -4  -6   4       2076.18       2147.41        23.94 o                         
  -3  -6   4       1446.09       1451.50         9.64 o                         
  -2  -6   4          1.30          0.62         0.68 o                         
  -1  -6   4        407.42        424.70         4.80 o                         
   0  -6   4       1160.63       1169.33         9.67 o                         
   1  -6   4       2170.53       2211.11        13.07 o                         
   2  -6   4          2.09          0.84         0.52 o                         
   3  -6   4         98.43         97.18         2.23 o                         
   4  -6   4         12.04          9.91         0.93 o                         
   5  -6   4        398.92        391.65         6.04 o                         
   6  -6   4        270.76        278.82         6.22 o                         
   7  -6   4         54.11         50.78         3.97 o                         
  -9  -5   4        277.63        268.96         8.47 o                         
  -8  -5   4        126.64        128.02         5.36 o                         
  -7  -5   4          0.44          0.17         0.95 o                         
  -6  -5   4        112.76        104.38         2.80 o                         
  -5  -5   4         12.71         10.72         1.71 o                         
  -4  -5   4       1877.67       1956.82        19.91 o                         
  -3  -5   4       4357.54       4374.17        28.68 o                         
  -2  -5   4       2212.36       2177.04        17.68 o                         
  -1  -5   4       1944.77       1959.47        17.28 o                         
   0  -5   4       9857.08       9847.87        76.93 o                         
   1  -5   4        890.32        886.50         6.10 o                         
   2  -5   4        287.79        280.12         3.15 o                         
   3  -5   4         99.35        107.72         5.01 o                         
   4  -5   4         15.11          9.44         1.00 o                         
   5  -5   4        105.18        103.10         2.48 o                         
   6  -5   4        502.71        514.37         7.37 o                         
   7  -5   4        269.81        265.69         8.12 o                         
   8  -5   4          1.01         -1.73         1.73 o                         
  -9  -4   4        698.52        706.75        15.76 o                         
  -8  -4   4        308.05        301.35         8.47 o                         
  -7  -4   4          0.61         -0.86         0.86 o                         
  -6  -4   4         68.18         68.17         2.34 o                         
  -5  -4   4        108.10        108.76         1.93 o                         
  -4  -4   4        778.19        778.28         7.38 o                         
  -3  -4   4       3333.80       3243.41        28.18 o                         
  -2  -4   4       3161.23       3173.53        30.86 o                         
  -1  -4   4       1639.10       1667.55        11.61 o                         
   0  -4   4      16033.27      16133.64       153.88 o                         
   1  -4   4       1980.54       1965.82        12.74 o                         
   2  -4   4        505.62        538.02         4.48 o                         
   3  -4   4        788.75        766.01         6.12 o                         
   4  -4   4        256.14        257.50         3.60 o                         
   5  -4   4         36.94         37.80         1.63 o                         
   6  -4   4        373.42        351.10         5.54 o                         
   7  -4   4        199.05        199.75         5.09 o                         
   8  -4   4         40.94         25.73         3.28 o                         
   9  -4   4        133.99        132.16         6.39 o                         
  -9  -3   4        374.61        364.01        10.03 o                         
  -8  -3   4        884.29        862.94        17.68 o                         
  -7  -3   4        366.97        370.06         6.66 o                         
  -6  -3   4        323.07        325.04         3.51 o                         
  -5  -3   4       1019.22       1032.31         8.24 o                         
  -4  -3   4       1742.67       1752.37        14.17 o                         
  -3  -3   4       3267.03       3316.75        35.63 o                         
  -2  -3   4         11.96         13.91         0.85 o                         
  -1  -3   4       1237.76       1224.47         9.45 o                         
   0  -3   4       2405.99       2350.26        17.33 o                         
   1  -3   4       2581.78       2525.80        17.00 o                         
   2  -3   4       1700.90       1710.24        12.04 o                         
   3  -3   4         79.98        113.05         1.59 o                         
   4  -3   4       2633.04       2700.83        18.93 o                         
   5  -3   4       1044.31       1067.69        10.10 o                         
   6  -3   4         40.19         39.31         2.03 o                         
   7  -3   4         60.40         52.50         2.65 o                         
   8  -3   4         12.65          9.32         1.73 o                         
   9  -3   4         29.45         26.59         3.63 o                         
  -9  -2   4        276.79        262.58         8.30 o                         
  -8  -2   4       1440.10       1401.13        25.89 o                         
  -7  -2   4        431.82        434.10        13.50 o                         
  -6  -2   4        479.97        470.08         4.36 o                         
  -5  -2   4       2590.00       2589.59        17.48 o                         
  -4  -2   4       2873.30       2900.39        17.22 o                         
  -3  -2   4       1351.40       1330.93         9.86 o                         
  -1  -2   4       2259.43       2282.34        17.68 o                         
   0  -2   4       5021.45       5069.42        36.71 o                         
   1  -2   4       6623.03       6587.50        40.62 o                         
   2  -2   4        599.87        650.85         4.49 o                         
   3  -2   4       1634.28       1664.23         9.61 o                         
   4  -2   4       2211.80       2232.70        13.54 o                         
   5  -2   4        520.91        533.84         4.39 o                         
   6  -2   4        223.50        204.44         3.08 o                         
   7  -2   4         97.18         98.11         2.51 o                         
   8  -2   4         15.26          7.41         1.37 o                         
   9  -2   4         94.88         90.17         4.84 o                         
  -9  -1   4        750.01        718.19        15.59 o                         
  -8  -1   4        587.96        606.14        10.52 o                         
  -7  -1   4          1.60          1.09         0.58 o                         
  -6  -1   4         35.36         35.55         1.49 o                         
  -5  -1   4        448.66        443.08         4.07 o                         
  -4  -1   4       3089.79       3234.88        23.44 o                         
  -3  -1   4       3422.81       3425.79        23.75 o                         
  -2  -1   4        435.65        412.08         2.81 o                         
  -1  -1   4       2888.92       2941.01        19.32 o                         
   0  -1   4       4762.61       4680.05        26.11 o                         
   1  -1   4       7071.24       7032.15        41.64 o                         
   2  -1   4       1150.51       1258.16         7.40 o                         
   3  -1   4       4189.54       4261.91        27.48 o                         
   4  -1   4        812.30        848.48         5.65 o                         
   5  -1   4         22.64         29.35         1.13 o                         
   6  -1   4        181.21        167.04         2.30 o                         
   7  -1   4        281.39        279.55         4.36 o                         
   8  -1   4        236.36        225.26         4.05 o                         
   9  -1   4        252.63        255.81         4.58 o                         
  10  -1   4        750.24        767.64        16.28 o                         
  -9   0   4        664.27        665.66        14.72 o                         
  -8   0   4        793.23        849.26        11.88 o                         
  -7   0   4         49.83         43.36         2.13 o                         
  -6   0   4        523.46        530.93         6.47 o                         
  -5   0   4       2129.04       2127.14        14.19 o                         
  -4   0   4       2097.30       2211.26        15.81 o                         
  -3   0   4        813.95        779.76         5.99 o                         
  -2   0   4        674.25        673.82         5.70 o                         
  -1   0   4        752.97        729.18         4.68 o                         
   1   0   4      11802.48      11234.04       168.23 o                         
   2   0   4         48.56         56.66         0.80 o                         
   3   0   4       3830.95       3854.86        25.65 o                         
   4   0   4       2049.70       1967.38        15.56 o                         
   5   0   4        429.60        412.04         3.51 o                         
   6   0   4        148.21        147.72         2.22 o                         
   7   0   4        133.74        125.25         2.72 o                         
   8   0   4         47.14         43.03         1.98 o                         
   9   0   4        286.21        287.95         4.79 o                         
  10   0   4        502.36        527.33        12.46 o                         
  -9   1   4        145.60        149.44         5.01 o                         
  -8   1   4        511.04        558.78        12.37 o                         
  -7   1   4        633.71        635.08        15.59 o                         
  -6   1   4          5.86          2.50         0.85 o                         
  -5   1   4       4858.42       4846.44        35.10 o                         
  -4   1   4       6285.66       6458.78        43.75 o                         
  -3   1   4          2.58          1.82         0.30 o                         
  -2   1   4       1222.46       1230.87         9.26 o                         
  -1   1   4        952.64        872.39         5.49 o                         
   0   1   4       2421.62       2349.04        13.91 o                         
   1   1   4       2411.98       2338.57        13.91 o                         
   2   1   4       2241.89       2293.94        12.31 o                         
   3   1   4         31.51         28.95         0.57 o                         
   4   1   4       4175.79       4220.20        24.58 o                         
   5   1   4       1859.14       1881.01        10.87 o                         
   6   1   4        457.28        428.96         3.49 o                         
   7   1   4          9.31          4.82         0.74 o                         
   8   1   4        146.94        138.09         2.56 o                         
   9   1   4        161.35        158.79         3.25 o                         
  10   1   4        163.93        163.04         4.72 o                         
  -9   2   4         45.65         45.59         3.80 o                         
  -8   2   4        488.87        471.49        11.25 o                         
  -7   2   4        984.52        983.90        43.01 o                         
  -6   2   4        113.74        108.33         8.64 o                         
  -5   2   4       5531.26       5634.44        40.70 o                         
  -4   2   4       4464.55       4497.79        32.42 o                         
  -3   2   4        369.75        403.91         5.02 o                         
  -2   2   4        429.92        402.20         2.87 o                         
  -1   2   4       7769.30       7887.05        56.18 o                         
   0   2   4       2273.60       2302.04        20.61 o                         
   1   2   4       1339.62       1359.62         9.44 o                         
   2   2   4       2425.22       2476.77        16.00 o                         
   3   2   4        491.63        527.56         2.94 o                         
   4   2   4       3461.89       3440.32        20.52 o                         
   5   2   4       2013.83       1991.42        11.76 o                         
   6   2   4        328.55        326.60         2.98 o                         
   7   2   4          6.60          4.46         0.63 o                         
   8   2   4         20.60         14.25         1.34 o                         
   9   2   4        209.83        203.90         3.85 o                         
  10   2   4        293.20        301.57         6.35 o                         
  -9   3   4        167.23        187.64         6.91 o                         
  -8   3   4        322.73        296.87         8.64 o                         
  -7   3   4        272.27        271.94         7.61 o                         
  -6   3   4        627.16        629.83        10.01 o                         
  -5   3   4       1808.84       1816.98        16.05 o                         
  -4   3   4        971.44        937.14         8.27 o                         
  -3   3   4       1299.23       1369.67        12.27 o                         
  -2   3   4          0.43         -0.50         0.50 o                         
  -1   3   4       2651.93       2681.31        24.02 o                         
   0   3   4       7249.37       7271.13        82.62 o                         
   1   3   4       9838.97       9883.93       106.84 o                         
   2   3   4         10.75         17.22         0.72 o                         
   3   3   4       4537.71       4583.15        27.79 o                         
   4   3   4       1566.70       1521.64        11.16 o                         
   5   3   4        770.82        774.58         6.23 o                         
   6   3   4        150.02        165.89         2.31 o                         
   7   3   4         60.31         52.49         2.01 o                         
   8   3   4          0.83         -0.66         0.66 o                         
   9   3   4        155.81        148.88         4.30 o                         
  10   3   4        414.72        427.55        11.07 o                         
  -8   4   4        659.10        645.56        14.54 o                         
  -7   4   4         24.14         22.10         3.28 o                         
  -6   4   4       1075.72       1079.91        15.34 o                         
  -5   4   4       1327.86       1322.91        14.62 o                         
  -4   4   4        782.33        795.15         9.26 o                         
  -3   4   4        680.15        696.72         6.94 o                         
  -2   4   4        260.29        255.14         2.67 o                         
  -1   4   4       1297.74       1300.14        11.25 o                         
   0   4   4       2940.98       2954.33        36.72 o                         
   1   4   4       4367.63       4347.79        47.94 o                         
   2   4   4         51.79         64.47         1.20 o                         
   3   4   4       1498.33       1571.06        13.31 o                         
   4   4   4       2285.91       2296.19        14.69 o                         
   5   4   4       1053.17       1098.36         8.37 o                         
   6   4   4        137.37        132.04         2.02 o                         
   7   4   4         27.28         21.83         1.60 o                         
   8   4   4          6.13          3.93         5.35 o                         
   9   4   4         24.81         29.10         2.28 o                         
  10   4   4        373.39        381.34         9.87 o                         
  -8   5   4        364.44        364.15        10.20 o                         
  -7   5   4        239.02        228.50         7.43 o                         
  -6   5   4         86.34         84.41         2.87 o                         
  -5   5   4       2690.23       2694.78        27.66 o                         
  -4   5   4       2996.12       3007.88        30.59 o                         
  -3   5   4         51.27         58.52         1.78 o                         
  -2   5   4       1834.78       1842.36        14.08 o                         
  -1   5   4       2971.00       2974.80        31.47 o                         
   0   5   4        789.10        807.82        13.34 o                         
   1   5   4        597.40        632.79         7.13 o                         
   2   5   4        306.82        317.95         3.53 o                         
   3   5   4        163.76        155.36         2.12 o                         
   4   5   4        979.78        990.43         7.85 o                         
   5   5   4       5469.71       5485.29        36.73 o                         
   6   5   4       1443.77       1409.80        11.31 o                         
   7   5   4        334.69        316.79         5.03 o                         
   8   5   4        405.00        395.52         4.90 o                         
   9   5   4        197.91        196.63         8.99 o                         
  10   5   4        142.25        145.16         4.43 o                         
  -7   6   4         99.83        103.99         5.01 o                         
  -6   6   4         65.62         62.46         2.91 o                         
  -5   6   4       1097.87       1123.65        15.64 o                         
  -4   6   4       5357.48       5419.54        54.43 o                         
  -3   6   4        332.61        329.81         4.68 o                         
  -2   6   4       4153.58       4117.66        31.48 o                         
  -1   6   4       4724.43       4801.31        50.45 o                         
   0   6   4        128.07        129.44         2.17 o                         
   1   6   4        541.41        539.53         5.32 o                         
   2   6   4         92.86         88.64         1.28 o                         
   3   6   4        824.83        847.69         8.29 o                         
   4   6   4        937.00        937.56         8.06 o                         
   5   6   4       3818.35       3837.40        25.70 o                         
   6   6   4        388.48        398.10         3.98 o                         
   7   6   4         52.31         31.24         1.94 o                         
   8   6   4        325.25        332.00         5.34 o                         
   9   6   4        339.35        346.59         5.74 o                         
  10   6   4         83.57         78.36         6.22 o                         
  -7   7   4          0.93         -0.69         1.55 o                         
  -6   7   4         29.56         32.81         3.28 o                         
  -5   7   4        225.66        212.54         4.90 o                         
  -4   7   4       1438.34       1446.62        15.73 o                         
  -3   7   4        494.59        497.12         6.27 o                         
  -2   7   4        223.35        219.72         3.04 o                         
  -1   7   4       1714.46       1690.79        17.38 o                         
   0   7   4       3266.54       3237.57        43.41 o                         
   1   7   4        124.22        128.38         3.12 o                         
   2   7   4          0.07          0.76         0.66 o                         
   3   7   4         42.20         38.58         1.01 o                         
   4   7   4       1392.80       1400.68        15.58 o                         
   5   7   4        598.19        575.55         5.85 o                         
   6   7   4        220.29        224.49         2.75 o                         
   7   7   4        224.32        221.97         4.29 o                         
   8   7   4        110.29         98.98         2.92 o                         
   9   7   4        404.19        410.78         6.47 o                         
  10   7   4        331.01        342.73         7.18 o                         
  -6   8   4        150.72        160.85         6.05 o                         
  -5   8   4        327.61        326.82         5.50 o                         
  -4   8   4        222.29        220.63         4.09 o                         
  -3   8   4         63.97         60.88         1.95 o                         
  -2   8   4        105.60        102.05         3.05 o                         
  -1   8   4        932.05        925.01        12.57 o                         
   0   8   4       1358.86       1377.80        17.83 o                         
   1   8   4        389.95        401.02         8.77 o                         
   2   8   4         28.61         25.79         2.11 o                         
   3   8   4        920.95        900.57         8.47 o                         
   4   8   4        679.29        661.50         6.93 o                         
   5   8   4         87.14         89.45         1.61 o                         
   6   8   4        184.50        183.51         3.28 o                         
   7   8   4         29.21         26.28         1.45 o                         
   8   8   4        140.23        137.08         3.38 o                         
   9   8   4        275.99        284.86         5.31 o                         
  -5   9   4        401.66        408.44         6.51 o                         
  -4   9   4        236.51        227.95         5.15 o                         
  -3   9   4         62.51         52.17         2.16 o                         
  -2   9   4        147.21        140.18         3.72 o                         
  -1   9   4        933.67        937.45        21.68 o                         
   0   9   4        395.14        392.97         6.67 o                         
   1   9   4        132.87        134.79         2.44 o                         
   2   9   4          7.01          5.26         1.90 o                         
   3   9   4         67.15         64.22         1.58 o                         
   4   9   4         24.47         21.20         1.25 o                         
   5   9   4        486.11        474.98         5.79 o                         
   6   9   4        985.22       1002.25        10.69 o                         
   7   9   4         76.53         77.70         2.57 o                         
   8   9   4        444.11        439.86         6.64 o                         
   9   9   4        577.07        608.36         8.57 o                         
  -4  10   4        521.84        525.51         7.43 o                         
  -3  10   4         23.64         13.56         1.77 o                         
  -2  10   4        382.02        388.44         8.30 o                         
  -1  10   4       1307.44       1335.20        55.39 o                         
   0  10   4        345.29        339.47         4.99 o                         
   1  10   4        151.04        154.76         3.12 o                         
   2  10   4        109.62        109.53         6.74 o                         
   3  10   4          6.81          5.70         2.59 o                         
   4  10   4          2.45          0.83         0.57 o                         
   5  10   4        599.30        587.94         8.16 o                         
   6  10   4        849.00        861.29        10.05 o                         
   7  10   4          6.57          1.92         0.92 o                         
   8  10   4        487.35        483.95         9.50 o                         
  -2  11   4         26.79         28.09         2.43 o                         
  -1  11   4        347.58        352.79        12.97 o                         
   0  11   4        398.35        387.73         6.19 o                         
   1  11   4         21.49         18.63         1.22 o                         
   2  11   4         11.31          9.84         3.11 o                         
   3  11   4         90.71         94.49         7.08 o                         
   4  11   4         72.19         65.60         1.84 o                         
   5  11   4        151.04        153.27         3.84 o                         
   6  11   4        221.91        217.13         3.85 o                         
   7  11   4          0.29         -1.18         1.18 o                         
   0  12   4        283.93        291.10         6.91 o                         
   1  12   4         96.53         93.72         2.32 o                         
   2  12   4         44.27         48.18         6.22 o                         
   3  12   4        115.67        122.31         8.29 o                         
   4  12   4        112.19         98.81         7.95 o                         
   5  12   4        109.43        105.20         2.41 o                         
  -4 -10   5          4.21          3.23         1.12 o                         
  -3 -10   5         99.75        101.85         3.32 o                         
  -2 -10   5        127.24        134.36         3.68 o                         
  -1 -10   5        112.75        124.90         3.48 o                         
   0 -10   5         73.57         81.62         3.02 o                         
   1 -10   5         21.14         21.40         2.50 o                         
   2 -10   5        245.96        273.73         8.99 o                         
  -6  -9   5         44.65         39.84         2.37 o                         
  -5  -9   5        116.15        117.44         2.76 o                         
  -4  -9   5          3.57          2.68         1.09 o                         
  -3  -9   5        530.83        534.66         7.90 o                         
  -2  -9   5        422.03        433.02         6.77 o                         
  -1  -9   5         93.17        104.79         3.12 o                         
   0  -9   5         14.74         10.63         1.28 o                         
   1  -9   5        250.25        262.21         4.79 o                         
   2  -9   5        318.83        343.35         4.76 o                         
   3  -9   5        104.38        105.10         3.53 o                         
   4  -9   5          8.39          6.48         1.33 o                         
  -7  -8   5        134.44        132.79         3.75 o                         
  -6  -8   5        365.83        362.67         6.02 o                         
  -5  -8   5         35.91         36.32         1.79 o                         
  -4  -8   5        220.75        230.03         3.62 o                         
  -3  -8   5        301.75        297.43         4.02 o                         
  -2  -8   5        198.08        194.40         5.42 o                         
  -1  -8   5        181.46        190.80         3.25 o                         
   0  -8   5        243.62        249.03         3.85 o                         
   1  -8   5        107.39        102.50         2.09 o                         
   2  -8   5       1131.54       1175.18        11.46 o                         
   3  -8   5        617.04        645.64         7.44 o                         
   4  -8   5         19.82         26.24         2.49 o                         
   5  -8   5        328.57        314.87         6.76 o                         
  -7  -7   5        484.08        480.42         7.51 o                         
  -6  -7   5        761.40        746.65        10.10 o                         
  -5  -7   5          0.58          1.69         0.74 o                         
  -4  -7   5       1151.77       1186.25        12.89 o                         
  -3  -7   5        388.43        391.17         6.62 o                         
  -2  -7   5          5.69          4.43         0.61 o                         
  -1  -7   5        216.70        219.26         2.69 o                         
   0  -7   5        442.17        435.58         4.02 o                         
   1  -7   5          9.67          7.46         0.90 o                         
   2  -7   5       1216.42       1235.09        12.63 o                         
   3  -7   5       1449.26       1514.97        17.54 o                         
   4  -7   5        143.23        159.83         3.71 o                         
   5  -7   5        450.42        453.26         8.30 o                         
   6  -7   5        643.31        654.50        14.71 o                         
  -8  -6   5         78.77         81.53         4.66 o                         
  -7  -6   5        270.63        275.13         7.26 o                         
  -6  -6   5        233.02        236.84         5.27 o                         
  -5  -6   5        243.34        230.95         4.09 o                         
  -4  -6   5        158.48        157.17         2.80 o                         
  -3  -6   5       1632.99       1647.27        13.84 o                         
  -2  -6   5       1512.46       1520.07        17.84 o                         
  -1  -6   5        483.94        477.53         4.00 o                         
   0  -6   5        855.38        826.19         5.87 o                         
   1  -6   5        416.14        429.73         4.01 o                         
   2  -6   5         78.43         82.08         3.17 o                         
   3  -6   5       1455.79       1481.02        17.38 o                         
   4  -6   5        284.44        283.88         4.24 o                         
   5  -6   5        198.85        187.20         4.01 o                         
   6  -6   5        739.54        739.54        15.76 o                         
   7  -6   5        433.66        438.98        11.24 o                         
  -8  -5   5        179.49        179.88         6.57 o                         
  -7  -5   5          0.82         -0.07         1.38 o                         
  -6  -5   5         34.54         33.85         3.28 o                         
  -5  -5   5        440.95        455.64         6.34 o                         
  -4  -5   5        176.95        174.14         2.11 o                         
  -3  -5   5       1389.46       1409.82        12.52 o                         
  -2  -5   5       6091.88       6110.67        45.27 o                         
  -1  -5   5       1188.65       1205.55         8.73 o                         
   0  -5   5       1824.70       1815.24        12.68 o                         
   1  -5   5       2580.65       2591.87        18.30 o                         
   2  -5   5        163.90        173.61         2.47 o                         
   3  -5   5         95.60        108.45         2.74 o                         
   4  -5   5         49.82         52.25         1.83 o                         
   5  -5   5          5.08          4.76         0.94 o                         
   6  -5   5        231.09        244.46         4.75 o                         
   7  -5   5        663.16        661.21        14.72 o                         
   8  -5   5         28.45         33.16         3.97 o                         
  -9  -4   5        414.23        433.92        11.59 o                         
  -8  -4   5        409.94        399.53        10.38 o                         
  -7  -4   5         24.59         17.79         2.76 o                         
  -6  -4   5         39.59         27.42         2.23 o                         
  -5  -4   5        263.66        263.69         3.47 o                         
  -4  -4   5         84.65         84.83         1.74 o                         
  -3  -4   5       2777.67       2757.43        41.20 o                         
  -2  -4   5       7320.48       7365.43        64.68 o                         
  -1  -4   5        222.78        225.07         2.28 o                         
   0  -4   5        561.05        558.80         4.48 o                         
   1  -4   5       2311.43       2277.70        16.29 o                         
   2  -4   5       3653.08       3706.79        27.02 o                         
   3  -4   5        712.75        701.58         5.80 o                         
   4  -4   5          0.06          1.43         0.95 o                         
   5  -4   5        532.17        531.01         7.05 o                         
   6  -4   5        768.94        744.00         9.52 o                         
   7  -4   5        257.68        276.20         6.10 o                         
   8  -4   5          5.01          2.59         1.55 o                         
  -9  -3   5         48.61         42.66         4.14 o                         
  -8  -3   5        160.13        166.22         6.22 o                         
  -7  -3   5        476.97        467.42         8.61 o                         
  -6  -3   5        626.54        630.37        11.20 o                         
  -5  -3   5         34.48         37.37         1.51 o                         
  -4  -3   5       1558.97       1624.55        13.42 o                         
  -3  -3   5       2750.89       2733.83        29.22 o                         
  -2  -3   5        436.77        423.79         4.48 o                         
   0  -3   5        148.46        162.97         1.80 o                         
   1  -3   5         23.80         22.88         1.70 o                         
   2  -3   5       5064.67       5251.81        38.53 o                         
   3  -3   5       2874.05       2846.96        22.48 o                         
   4  -3   5          9.77          5.64         0.62 o                         
   5  -3   5       1298.83       1276.46        11.85 o                         
   6  -3   5       1614.05       1639.54        20.15 o                         
   7  -3   5         64.87         71.64         3.15 o                         
   8  -3   5         20.51         14.16         2.07 o                         
   9  -3   5          0.58         -0.35         1.55 o                         
  -9  -2   5         80.68         72.72         4.49 o                         
  -8  -2   5        296.39        294.60         8.47 o                         
  -7  -2   5        268.67        258.33         5.93 o                         
  -6  -2   5        782.84        754.83         6.91 o                         
  -5  -2   5        284.14        279.21         2.72 o                         
  -4  -2   5       1328.05       1354.35         9.19 o                         
  -3  -2   5       4603.19       4592.64        36.07 o                         
  -2  -2   5       3941.16       3946.23        35.89 o                         
  -1  -2   5        694.01        656.42         5.42 o                         
   0  -2   5       1445.36       1417.67        11.51 o                         
   1  -2   5       3650.28       3589.46        27.22 o                         
   2  -2   5       4448.22       4495.93        34.66 o                         
   3  -2   5       1094.79       1102.71         7.48 o                         
   4  -2   5         20.10         16.34         0.73 o                         
   5  -2   5        143.53        140.55         1.73 o                         
   6  -2   5       2076.32       2143.67        21.44 o                         
   7  -2   5        925.91        928.16        18.40 o                         
   8  -2   5         19.61         12.96         1.57 o                         
   9  -2   5         97.22         93.45         5.01 o                         
  -9  -1   5        287.03        283.15         8.64 o                         
  -8  -1   5        338.93        353.59         7.56 o                         
  -7  -1   5         93.64         94.32         2.52 o                         
  -6  -1   5         49.11         49.92         1.50 o                         
  -5  -1   5         33.49         29.27         1.05 o                         
  -4  -1   5          1.17          1.39         0.43 o                         
  -3  -1   5       2279.08       2308.12        17.33 o                         
  -2  -1   5       8806.06       8581.54        78.60 o                         
  -1  -1   5       2781.51       2773.92        18.52 o                         
   0  -1   5       2695.22       2782.00        17.71 o                         
   1  -1   5      16575.11      16754.55       294.48 o                         
   2  -1   5       2691.96       2663.49        16.13 o                         
   3  -1   5        396.84        433.00         3.51 o                         
   4  -1   5        319.18        315.88         2.72 o                         
   5  -1   5         28.45         28.89         0.97 o                         
   6  -1   5        111.36        108.52         2.02 o                         
   7  -1   5        912.56        914.46        11.67 o                         
   8  -1   5        727.83        739.45         9.30 o                         
   9  -1   5        100.02         86.88         3.24 o                         
  10  -1   5        511.96        519.89        12.46 o                         
  -9   0   5        273.80        303.19         8.99 o                         
  -8   0   5        589.72        620.97         9.42 o                         
  -7   0   5        413.27        403.61         6.72 o                         
  -6   0   5          3.63          1.64         0.68 o                         
  -5   0   5          0.79          1.18         0.44 o                         
  -4   0   5          1.00          2.17         0.35 o                         
  -3   0   5       2205.67       2162.85        17.17 o                         
  -2   0   5      11741.10      11668.32       128.61 o                         
  -1   0   5       5460.46       5515.67        40.30 o                         
   0   0   5       3550.43       3592.31        24.58 o                         
   1   0   5      22647.51      21149.23       439.27 o                         
   2   0   5       5105.52       4960.37        33.04 o                         
   3   0   5         37.54         48.53         0.94 o                         
   4   0   5        177.24        166.51         1.90 o                         
   5   0   5        470.37        469.28         4.19 o                         
   6   0   5        464.46        468.98         4.36 o                         
   7   0   5       1190.72       1204.43        11.02 o                         
   8   0   5        239.74        234.72         4.03 o                         
   9   0   5        197.75        192.80         3.86 o                         
  10   0   5        155.35        157.33         4.33 o                         
  -9   1   5         79.95         89.82         4.66 o                         
  -8   1   5        382.65        391.30        10.55 o                         
  -7   1   5        693.03        683.30         9.98 o                         
  -6   1   5        209.57        218.32         4.40 o                         
  -5   1   5         57.81         58.58         1.51 o                         
  -4   1   5       1245.47       1296.94         9.06 o                         
  -3   1   5       3513.49       3476.82        24.02 o                         
  -2   1   5       3022.05       3065.63        22.97 o                         
  -1   1   5         72.56         60.89         1.17 o                         
   0   1   5       1206.67       1218.97         7.46 o                         
   1   1   5       5221.67       5074.80        32.52 o                         
   2   1   5       7550.29       7530.82        59.06 o                         
   3   1   5       1661.33       1715.36        11.10 o                         
   4   1   5        358.55        375.36         2.54 o                         
   5   1   5       1965.11       1962.53        11.59 o                         
   6   1   5       1654.19       1649.45        10.69 o                         
   7   1   5        426.20        435.11         5.09 o                         
   8   1   5          6.76          3.57         0.70 o                         
   9   1   5         68.31         68.22         2.28 o                         
  10   1   5         82.83         78.45         3.47 o                         
  -9   2   5         30.73         30.57         3.45 o                         
  -8   2   5        322.00        329.03         8.99 o                         
  -7   2   5        977.19        979.22        31.99 o                         
  -6   2   5        332.20        334.63         6.49 o                         
  -5   2   5        247.70        246.89         3.52 o                         
  -4   2   5        661.10        650.49         5.49 o                         
  -3   2   5       3327.76       3342.02        23.96 o                         
  -2   2   5       4366.87       4534.45        36.75 o                         
  -1   2   5        214.70        216.61         1.80 o                         
   0   2   5        687.16        708.52         4.31 o                         
   1   2   5      10025.67       9903.11       105.09 o                         
   2   2   5       6243.75       6248.28        33.31 o                         
   3   2   5        342.60        315.15         2.09 o                         
   4   2   5        334.22        348.04         2.52 o                         
   5   2   5       1710.82       1682.03        11.08 o                         
   6   2   5       1446.58       1489.35         9.41 o                         
   7   2   5        175.15        182.89         2.28 o                         
   8   2   5         89.69         80.75         2.16 o                         
   9   2   5          1.47         -0.83         0.83 o                         
  10   2   5        194.06        201.25         5.25 o                         
  -8   3   5        627.05        634.24        14.37 o                         
  -7   3   5        622.39        635.23        13.85 o                         
  -6   3   5          0.49          0.69         1.21 o                         
  -5   3   5        253.85        261.19         3.43 o                         
  -4   3   5        454.34        454.77         3.87 o                         
  -3   3   5       1173.54       1181.49        10.92 o                         
  -2   3   5       2493.26       2423.73        21.02 o                         
  -1   3   5       3138.74       3248.58        26.39 o                         
   0   3   5        507.96        482.97         5.01 o                         
   1   3   5      18514.47      18556.69       544.67 o                         
   2   3   5      10074.53      10039.67       132.03 o                         
   3   3   5          6.86          7.69         0.62 o                         
   4   3   5       3015.15       2996.64        19.81 o                         
   5   3   5       1548.49       1542.97        13.78 o                         
   6   3   5         24.53         24.53         1.05 o                         
   7   3   5        180.83        184.40         2.68 o                         
   8   3   5        400.45        411.97         8.05 o                         
   9   3   5         52.91         44.31         2.66 o                         
  10   3   5        240.37        244.74         6.57 o                         
  -8   4   5        592.60        596.05        14.02 o                         
  -7   4   5        868.12        859.89        17.50 o                         
  -6   4   5         12.34          7.77         1.55 o                         
  -5   4   5        242.02        240.08         5.11 o                         
  -4   4   5       1392.40       1420.97        15.29 o                         
  -3   4   5        855.13        866.64         8.44 o                         
  -2   4   5       1097.75       1121.18        10.22 o                         
  -1   4   5       1573.74       1608.81        12.30 o                         
   0   4   5       1388.03       1367.08        14.80 o                         
   1   4   5       7574.39       7532.89        81.76 o                         
   2   4   5       8369.03       8215.08        79.46 o                         
   3   4   5        552.19        582.40         4.75 o                         
   4   4   5       3108.24       3034.70        19.61 o                         
   5   4   5       3095.36       3082.20        24.52 o                         
   6   4   5        329.35        323.35         3.54 o                         
   7   4   5         43.31         43.19         1.45 o                         
   8   4   5         51.60         49.03         3.18 o                         
   9   4   5          6.78          5.35         0.95 o                         
  10   4   5        271.68        270.87         8.47 o                         
  -8   5   5         77.89         70.64         4.84 o                         
  -7   5   5        486.53        475.60        11.59 o                         
  -6   5   5        434.28        437.86        10.55 o                         
  -5   5   5         18.47         13.11         1.41 o                         
  -4   5   5       2353.03       2406.72        24.62 o                         
  -3   5   5       3280.63       3262.72        33.60 o                         
  -2   5   5        356.40        354.35         4.05 o                         
  -1   5   5         72.71         78.22         1.14 o                         
   0   5   5       1474.68       1456.34        13.40 o                         
   1   5   5       1467.69       1446.80        16.35 o                         
   2   5   5       1632.96       1585.39        17.47 o                         
   3   5   5       1800.13       1832.98        15.63 o                         
   4   5   5         20.69         24.50         0.92 o                         
   5   5   5       2128.85       2127.06        15.74 o                         
   6   5   5       2510.43       2584.39        19.88 o                         
   7   5   5        386.65        391.80         4.91 o                         
   8   5   5         23.93         13.34         1.49 o                         
   9   5   5        153.72        144.65         7.43 o                         
  10   5   5         56.00         49.98         3.05 o                         
  -7   6   5        189.66        200.45         7.08 o                         
  -6   6   5        427.25        429.16        10.38 o                         
  -5   6   5          0.47          0.56         0.99 o                         
  -4   6   5       1548.23       1584.99        17.05 o                         
  -3   6   5       4178.82       4255.81        44.31 o                         
  -2   6   5        519.74        531.90         6.27 o                         
  -1   6   5        830.61        806.63         9.15 o                         
   0   6   5       1894.23       1897.23        18.59 o                         
   1   6   5       1775.56       1772.60        16.23 o                         
   2   6   5       1412.47       1441.07        15.52 o                         
   3   6   5        832.66        837.56         8.35 o                         
   4   6   5        537.90        525.34         5.92 o                         
   5   6   5       2553.44       2522.83        16.39 o                         
   6   6   5        821.05        826.23         6.81 o                         
   7   6   5        210.68        205.52         3.56 o                         
   8   6   5          0.26         -1.21         1.55 o                         
   9   6   5         76.72         71.24         2.66 o                         
  10   6   5        125.64        126.38         5.01 o                         
  -6   7   5         96.14         89.31         4.66 o                         
  -5   7   5        138.75        138.14         3.98 o                         
  -4   7   5        555.78        553.64         8.31 o                         
  -3   7   5        330.96        337.47         4.81 o                         
  -2   7   5       1089.84       1113.40        11.79 o                         
  -1   7   5        123.74        136.29         3.30 o                         
   0   7   5        950.86        930.37        14.18 o                         
   1   7   5       2957.23       2975.89        40.34 o                         
   2   7   5       2890.43       2969.68        38.19 o                         
   3   7   5          6.66          5.33         0.59 o                         
   4   7   5       1446.85       1419.25        13.55 o                         
   5   7   5        721.86        713.48         6.69 o                         
   6   7   5        184.24        182.28         2.31 o                         
   7   7   5         14.09         10.78         0.89 o                         
   8   7   5         18.53         12.46         1.37 o                         
   9   7   5         81.18         73.82         4.98 o                         
  10   7   5         96.12        104.02         5.96 o                         
  -6   8   5         98.93         93.45         5.01 o                         
  -5   8   5        235.57        241.68         5.56 o                         
  -4   8   5       1218.48       1256.57        14.19 o                         
  -3   8   5        387.69        392.91         5.50 o                         
  -2   8   5         72.41         77.47         1.80 o                         
  -1   8   5         15.88          9.29         1.03 o                         
   0   8   5        123.76        125.91         3.12 o                         
   1   8   5       1643.96       1636.10        19.86 o                         
   2   8   5       4489.33       4490.26        46.17 o                         
   3   8   5         31.45         37.30         1.23 o                         
   4   8   5       1934.19       1946.39        15.72 o                         
   5   8   5       1460.11       1470.95        12.33 o                         
   6   8   5        330.09        327.77         3.84 o                         
   7   8   5          4.55          2.55         0.68 o                         
   8   8   5          5.53          2.33         1.00 o                         
   9   8   5          1.47         -1.56         2.16 o                         
  -5   9   5         33.09         33.23         2.36 o                         
  -4   9   5        732.37        761.24        18.01 o                         
  -3   9   5       1158.55       1204.20        24.19 o                         
  -2   9   5         30.78         28.85         2.26 o                         
  -1   9   5        513.53        504.05        15.66 o                         
   0   9   5        747.38        757.26         9.29 o                         
   1   9   5        178.40        184.08         2.73 o                         
   2   9   5         45.77         42.08         1.18 o                         
   3   9   5        224.87        224.16         2.96 o                         
   4   9   5         45.68         46.34         1.53 o                         
   5   9   5        598.09        589.77         7.00 o                         
   6   9   5       1360.36       1341.49        13.62 o                         
   7   9   5        216.78        224.83         4.16 o                         
   8   9   5        107.27         86.91         4.60 o                         
   9   9   5        189.08        186.61         7.74 o                         
  -4  10   5        592.89        624.78        24.57 o                         
  -3  10   5       1636.07       1743.83        70.81 o                         
  -2  10   5         92.28         90.94         3.41 o                         
  -1  10   5        729.11        733.56        16.02 o                         
   0  10   5       1086.84       1089.84        23.15 o                         
   1  10   5        314.83        309.13         4.52 o                         
   2  10   5          0.65          0.99         0.48 o                         
   3  10   5         24.07         22.69         1.15 o                         
   4  10   5         37.10         40.66         1.82 o                         
   5  10   5        273.63        264.51         4.08 o                         
   6  10   5       1137.08       1144.47        14.15 o                         
   7  10   5        298.20        314.85         5.05 o                         
   8  10   5         77.12         61.15         3.69 o                         
  -2  11   5        281.80        296.06        10.03 o                         
  -1  11   5        138.41        131.10         3.72 o                         
   0  11   5        669.04        680.48        11.78 o                         
   1  11   5        528.00        530.89         6.94 o                         
   2  11   5         29.28         30.54         1.80 o                         
   3  11   5         31.49         34.27         2.59 o                         
   4  11   5         20.02         21.26         1.33 o                         
   5  11   5        264.82        263.67         4.62 o                         
   6  11   5        236.76        234.21         4.08 o                         
   7  11   5         20.92         20.32         2.01 o                         
   0  12   5        290.07        286.46         9.08 o                         
   1  12   5        527.59        521.17        13.06 o                         
   3  12   5         16.15         12.43         4.14 o                         
   4  12   5        115.54        115.14         2.51 o                         
   5  12   5        214.00        209.71         7.69 o                         
  -3 -10   6          0.26          0.14         1.30 o                         
  -2 -10   6          1.83         -0.18         1.04 o                         
  -1 -10   6         75.29         84.95         3.23 o                         
   0 -10   6        267.24        279.42         5.54 o                         
   1 -10   6         18.77         13.16         1.83 o                         
  -5  -9   6        115.60        108.06         3.25 o                         
  -4  -9   6          3.81          2.32         0.83 o                         
  -3  -9   6         21.35         14.01         1.41 o                         
  -2  -9   6         48.21         48.49         2.58 o                         
  -1  -9   6        332.77        342.46         7.31 o                         
   0  -9   6         95.51        106.44         3.87 o                         
   1  -9   6          3.89          3.13         1.28 o                         
   2  -9   6         31.15         28.72         1.80 o                         
   3  -9   6        136.05        132.85         4.11 o                         
  -6  -8   6        374.01        371.53         6.40 o                         
  -5  -8   6        123.30        115.11         3.21 o                         
  -4  -8   6         51.08         51.91         1.95 o                         
  -3  -8   6        106.65        103.35         2.39 o                         
  -2  -8   6          0.66          0.25         0.63 o                         
  -1  -8   6         77.73         72.42         1.98 o                         
   0  -8   6        355.82        375.46         4.28 o                         
   1  -8   6        236.39        246.14         3.43 o                         
   2  -8   6          0.24         -0.78         0.78 o                         
   3  -8   6        683.22        682.25         8.97 o                         
   4  -8   6        479.29        493.77         8.87 o                         
   5  -8   6          6.72          5.84         1.41 o                         
  -7  -7   6        394.71        402.10        13.58 o                         
  -6  -7   6        839.95        837.68        10.90 o                         
  -5  -7   6         81.24         83.80         2.82 o                         
  -4  -7   6        169.97        174.30         3.22 o                         
  -3  -7   6        344.45        325.15         4.43 o                         
  -2  -7   6          4.23          3.51         0.54 o                         
  -1  -7   6          4.28          1.10         0.54 o                         
   0  -7   6        440.42        471.95         5.46 o                         
   1  -7   6        467.68        486.32         5.11 o                         
   2  -7   6          2.38          0.53         0.95 o                         
   3  -7   6        897.70        927.86         9.77 o                         
   4  -7   6        946.68        990.65        17.38 o                         
   5  -7   6          4.46          4.06         1.37 o                         
   6  -7   6         92.75         83.60         5.01 o                         
  -8  -6   6         29.62         25.04         3.45 o                         
  -7  -6   6        245.71        266.18         7.95 o                         
  -6  -6   6        422.80        432.26         7.94 o                         
  -5  -6   6        182.56        175.27         3.74 o                         
  -4  -6   6          1.36          0.86         0.97 o                         
  -3  -6   6         19.67         17.68         1.55 o                         
  -2  -6   6        458.73        464.91         4.26 o                         
  -1  -6   6        658.35        672.61         6.21 o                         
   0  -6   6        222.56        240.88         3.02 o                         
   1  -6   6        203.07        207.36         2.84 o                         
   2  -6   6         78.23         75.07         2.04 o                         
   3  -6   6        664.88        684.06         7.60 o                         
   4  -6   6        772.70        768.89         9.66 o                         
   5  -6   6        152.79        159.31         4.20 o                         
   6  -6   6         30.58         23.66         3.45 o                         
   7  -6   6        144.49        143.74         6.39 o                         
  -8  -5   6        176.21        179.36         6.74 o                         
  -7  -5   6        128.61        132.51         5.36 o                         
  -6  -5   6        244.60        246.26         5.57 o                         
  -5  -5   6        146.11        145.70         3.41 o                         
  -4  -5   6          9.68          6.85         0.66 o                         
  -3  -5   6          5.28          3.22         0.56 o                         
  -2  -5   6        742.36        753.76         6.13 o                         
  -1  -5   6       1610.66       1622.79        12.97 o                         
   0  -5   6        454.79        454.71         4.54 o                         
   1  -5   6         40.72         39.49         1.21 o                         
   2  -5   6       1220.40       1254.16        10.46 o                         
   3  -5   6        789.85        783.92        10.66 o                         
   4  -5   6         68.34         76.83         4.30 o                         
   5  -5   6        158.39        158.84         3.65 o                         
   6  -5   6         23.52         14.89         1.90 o                         
   7  -5   6        121.11        110.22         5.53 o                         
   8  -5   6        129.06        140.28         6.39 o                         
  -8  -4   6         36.03         39.20         3.80 o                         
  -7  -4   6        135.91        150.48         5.70 o                         
  -6  -4   6        437.31        437.58         7.90 o                         
  -5  -4   6        602.92        588.63         7.84 o                         
  -4  -4   6        147.23        142.85         3.03 o                         
  -3  -4   6        882.71        879.89         9.52 o                         
  -2  -4   6       1151.17       1185.14        10.91 o                         
  -1  -4   6        137.34        129.06         2.77 o                         
   0  -4   6        539.17        555.99         5.20 o                         
   1  -4   6       1433.01       1421.73        11.44 o                         
   2  -4   6          0.74          1.49         0.53 o                         
   3  -4   6       3854.31       3769.70        38.69 o                         
   4  -4   6       3259.27       3243.60        28.35 o                         
   5  -4   6         36.51         42.34         2.21 o                         
   6  -4   6        898.72        846.90        10.57 o                         
   7  -4   6        330.15        342.02         9.34 o                         
   8  -4   6          5.85          6.39         1.90 o                         
  -9  -3   6          7.26          1.90         1.90 o                         
  -8  -3   6          5.84          0.52         1.55 o                         
  -7  -3   6        308.54        300.32         6.73 o                         
  -6  -3   6       1416.44       1422.45        16.78 o                         
  -5  -3   6       1035.55       1023.44         9.31 o                         
  -4  -3   6        158.32        161.50         2.96 o                         
  -3  -3   6       2750.06       2784.49        26.22 o                         
  -2  -3   6        750.19        754.03         8.71 o                         
  -1  -3   6          2.51          2.06         0.43 o                         
   0  -3   6        382.09        387.44         4.39 o                         
   1  -3   6        476.18        421.09         4.12 o                         
   2  -3   6          2.52          3.80         1.10 o                         
   3  -3   6       2425.56       2393.06        18.62 o                         
   4  -3   6       4869.39       4799.44        60.77 o                         
   5  -3   6        295.35        304.60         5.01 o                         
   6  -3   6       1219.00       1181.49        13.55 o                         
   7  -3   6       1588.54       1593.44        34.16 o                         
   8  -3   6         79.62         76.35         4.66 o                         
   9  -3   6         58.40         43.35         4.15 o                         
  -9  -2   6          6.53          2.59         1.73 o                         
  -8  -2   6         55.13         52.50         4.15 o                         
  -7  -2   6         65.77         67.72         3.54 o                         
  -6  -2   6        395.47        428.67        11.58 o                         
  -5  -2   6       1280.89       1271.86        11.17 o                         
  -4  -2   6        345.30        368.36         3.93 o                         
  -3  -2   6        910.60        919.96         6.62 o                         
  -2  -2   6       4184.16       4148.99        30.61 o                         
  -1  -2   6       1286.31       1311.18         9.16 o                         
   0  -2   6        455.11        475.81         3.70 o                         
   1  -2   6          3.00         -0.11         0.32 o                         
   2  -2   6        378.48        383.62         2.82 o                         
   3  -2   6        890.04        854.10         5.70 o                         
   4  -2   6       3078.98       3169.38        20.67 o                         
   5  -2   6        831.66        829.67         7.40 o                         
   6  -2   6        182.72        189.61         3.03 o                         
   7  -2   6       1133.15       1155.23        18.57 o                         
   8  -2   6       1036.94       1050.61        15.10 o                         
   9  -2   6          4.60          4.49         1.90 o                         
  -9  -1   6         88.91         81.88         5.18 o                         
  -8  -1   6        352.64        367.31         7.92 o                         
  -7  -1   6        301.10        295.27         4.86 o                         
  -6  -1   6         65.23         68.82         2.69 o                         
  -5  -1   6         43.18         42.82         1.41 o                         
  -4  -1   6        587.99        574.79         4.77 o                         
  -3  -1   6         29.95         31.25         1.25 o                         
  -2  -1   6       3113.32       3233.30        24.99 o                         
  -1  -1   6      10451.51      10532.79       130.20 o                         
   0  -1   6       2956.89       3031.36        20.31 o                         
   1  -1   6       4657.49       4981.09        31.64 o                         
   2  -1   6       5495.30       5713.17        36.12 o                         
   3  -1   6        636.71        602.38         4.38 o                         
   4  -1   6        392.38        380.21         3.63 o                         
   5  -1   6        190.23        203.27         2.52 o                         
   6  -1   6          1.06          0.82         0.81 o                         
   7  -1   6        545.94        541.00         6.92 o                         
   8  -1   6       1482.41       1515.93        15.99 o                         
   9  -1   6        106.64        108.27         3.54 o                         
  10  -1   6         80.67         63.05         4.66 o                         
  -9   0   6         48.32         40.76         4.14 o                         
  -8   0   6        526.65        560.50         8.92 o                         
  -7   0   6        182.46        205.06         4.52 o                         
  -6   0   6         29.30         26.96         1.94 o                         
  -5   0   6        333.59        323.88         4.13 o                         
  -4   0   6        469.34        468.78         4.05 o                         
  -3   0   6         92.32         86.60         1.83 o                         
  -2   0   6       2260.25       2227.59        16.53 o                         
  -1   0   6       6304.13       6165.85        43.93 o                         
   0   0   6       1911.30       1970.61        13.45 o                         
   1   0   6        378.18        380.18         3.29 o                         
   2   0   6       1492.24       1476.09         9.75 o                         
   3   0   6       4730.60       4968.58        35.09 o                         
   4   0   6       2021.98       1990.47        13.32 o                         
   5   0   6         89.76         74.49         1.67 o                         
   6   0   6        299.31        305.24         4.07 o                         
   7   0   6       1627.67       1603.19        14.15 o                         
   8   0   6        564.28        582.05        11.25 o                         
   9   0   6          2.16         -0.31         1.39 o                         
  10   0   6          7.41          1.04         1.73 o                         
  -9   1   6          0.84         -0.35         1.38 o                         
  -8   1   6        157.11        162.04         4.34 o                         
  -7   1   6        414.17        430.50         7.22 o                         
  -6   1   6        635.99        634.51         9.31 o                         
  -5   1   6        400.09        386.84         5.62 o                         
  -4   1   6          9.52          7.81         0.62 o                         
  -3   1   6        713.84        724.57         5.98 o                         
  -2   1   6       3935.94       3970.83        32.81 o                         
  -1   1   6       2674.53       2622.63        18.56 o                         
   0   1   6          7.02          2.88         0.35 o                         
   1   1   6         85.76        101.94         1.27 o                         
   2   1   6        250.93        236.66         2.13 o                         
   3   1   6       5871.43       6093.84        38.28 o                         
   4   1   6       5093.92       5022.90        32.65 o                         
   5   1   6        296.50        306.26         2.49 o                         
   6   1   6       1548.44       1553.78         9.45 o                         
   7   1   6       2744.51       2795.65        23.29 o                         
   8   1   6        320.05        327.65         4.72 o                         
   9   1   6          6.33          3.78         1.20 o                         
  10   1   6         33.08         33.50         3.63 o                         
  -8   2   6         51.27         44.39         3.80 o                         
  -7   2   6        446.72        464.89         8.91 o                         
  -6   2   6        360.04        369.81         6.23 o                         
  -5   2   6        340.24        316.65         4.72 o                         
  -4   2   6         49.26         44.73         1.26 o                         
  -3   2   6        517.11        489.41         4.34 o                         
  -2   2   6       2292.33       2223.50        17.78 o                         
  -1   2   6       5077.56       5003.39        34.23 o                         
   0   2   6       1275.08       1316.68         8.41 o                         
   1   2   6        735.95        758.53         4.79 o                         
   2   2   6       4764.25       4721.11        27.70 o                         
   3   2   6       3642.86       3579.35        20.19 o                         
   4   2   6       1528.63       1531.75         9.67 o                         
   5   2   6        179.43        193.47         2.40 o                         
   6   2   6        396.27        423.58         3.62 o                         
   7   2   6       2195.73       2208.71        16.91 o                         
   8   2   6       1113.63       1114.71        10.21 o                         
   9   2   6          7.16          5.68         1.03 o                         
  10   2   6         89.51         84.61         3.54 o                         
  -8   3   6        347.41        339.07         9.68 o                         
  -7   3   6        789.46        796.74        16.63 o                         
  -6   3   6          4.45          3.63         1.38 o                         
  -5   3   6          0.54         -0.53         0.53 o                         
  -4   3   6        296.80        278.85         3.47 o                         
  -3   3   6         27.90         31.84         0.94 o                         
  -2   3   6       1537.81       1541.68        16.08 o                         
  -1   3   6       8809.08       8859.63        72.14 o                         
   0   3   6       3220.37       3132.43        26.32 o                         
   1   3   6       2071.23       2091.97        15.92 o                         
   2   3   6       7577.86       7543.72        51.36 o                         
   3   3   6       4184.15       4068.43        31.52 o                         
   4   3   6         25.01         33.26         0.86 o                         
   5   3   6        150.68        153.51         2.16 o                         
   6   3   6         14.08         18.59         1.32 o                         
   7   3   6        469.44        477.76         5.39 o                         
   8   3   6        981.58        985.94        11.01 o                         
   9   3   6        392.10        390.10         7.22 o                         
  10   3   6         39.88         32.36         6.56 o                         
  -8   4   6        388.10        405.17        10.89 o                         
  -7   4   6        393.02        412.14        10.72 o                         
  -6   4   6        168.16        165.72         5.70 o                         
  -5   4   6          0.18         -1.14         1.38 o                         
  -4   4   6          3.08          2.37         0.71 o                         
  -3   4   6         12.39          7.98         0.83 o                         
  -2   4   6       1832.15       1881.10        16.66 o                         
  -1   4   6       6695.38       6622.74        61.14 o                         
   0   4   6       2402.90       2307.95        18.36 o                         
   1   4   6       1983.68       1928.35        15.23 o                         
   2   4   6       8286.46       8137.06        59.90 o                         
   3   4   6       3754.32       3716.54        28.40 o                         
   4   4   6        533.85        586.50         4.97 o                         
   5   4   6          0.03          0.64         0.43 o                         
   6   4   6        871.61        879.21         8.01 o                         
   7   4   6       1196.21       1217.97        10.29 o                         
   8   4   6        725.60        719.30         9.73 o                         
   9   4   6        170.37        176.84         5.19 o                         
  10   4   6        138.61        122.49         5.70 o                         
  -7   5   6        111.79        109.52         5.36 o                         
  -6   5   6        215.58        230.04         7.09 o                         
  -5   5   6        207.36        201.89         5.10 o                         
  -4   5   6          3.08          3.04         0.91 o                         
  -3   5   6        381.88        387.76         5.39 o                         
  -2   5   6       3022.76       3083.26        26.81 o                         
  -1   5   6       1281.66       1331.53        10.43 o                         
   0   5   6          1.66          2.07         0.47 o                         
   1   5   6        173.24        179.61         3.08 o                         
   2   5   6       1459.20       1406.54        15.44 o                         
   3   5   6       2380.82       2395.64        23.43 o                         
   4   5   6       1842.39       1823.36        13.05 o                         
   5   5   6          0.23          0.57         0.47 o                         
   6   5   6       1232.21       1251.61        10.36 o                         
   7   5   6       1145.66       1190.97        10.15 o                         
   8   5   6        561.94        564.56         6.34 o                         
   9   5   6          5.54          3.34         1.16 o                         
  10   5   6        133.35        137.86         5.87 o                         
  -7   6   6        238.35        243.86         7.95 o                         
  -6   6   6        346.09        346.70         9.16 o                         
  -5   6   6        107.92        107.75         3.65 o                         
  -4   6   6         60.59         56.01         2.66 o                         
  -3   6   6        168.31        179.89         3.36 o                         
  -2   6   6       1207.24       1255.28        13.32 o                         
  -1   6   6       3126.18       3173.74        23.88 o                         
   0   6   6        454.35        457.63         5.31 o                         
   1   6   6        342.70        341.69         4.84 o                         
   2   6   6       4399.75       4370.14        51.60 o                         
   3   6   6       5114.28       5048.49        55.39 o                         
   4   6   6        265.63        243.06         3.54 o                         
   5   6   6        359.79        368.12         3.62 o                         
   6   6   6        471.46        468.81         4.47 o                         
   7   6   6        663.66        656.88         6.28 o                         
   8   6   6        568.21        591.71        10.34 o                         
   9   6   6        187.20        191.11         8.04 o                         
  10   6   6         32.44         25.90         3.63 o                         
  -6   7   6        255.15        252.35         7.78 o                         
  -5   7   6          0.94         -0.29         0.99 o                         
  -4   7   6        115.40        113.62         3.40 o                         
  -3   7   6        141.51        140.35         2.95 o                         
  -2   7   6        136.82        141.85         2.66 o                         
  -1   7   6       1044.70       1082.94        11.29 o                         
   0   7   6       1748.96       1716.60        15.98 o                         
   1   7   6         43.11         37.70         2.49 o                         
   2   7   6       7050.82       7037.59        77.34 o                         
   3   7   6       5294.53       5224.49        58.63 o                         
   4   7   6        130.66        121.29         2.42 o                         
   5   7   6       1573.09       1601.64        13.30 o                         
   6   7   6        518.35        518.86         4.80 o                         
   7   7   6         12.19          9.39         0.85 o                         
   8   7   6         50.01         45.93         2.16 o                         
   9   7   6        306.87        302.73         5.38 o                         
  10   7   6          4.45          2.67         2.68 o                         
  -5   8   6          3.10         -0.09         1.20 o                         
  -4   8   6         64.91         63.01         2.86 o                         
  -3   8   6        242.57        244.65         4.09 o                         
  -2   8   6        261.58        265.77         3.94 o                         
  -1   8   6        388.55        383.41         7.01 o                         
   0   8   6       1873.10       1877.47        28.13 o                         
   1   8   6         57.74         58.60         2.42 o                         
   2   8   6       4520.56       4448.52        46.92 o                         
   3   8   6       3119.58       3087.06        28.43 o                         
   4   8   6        261.24        266.80         3.87 o                         
   5   8   6        646.74        649.48         6.41 o                         
   6   8   6        936.43        933.18         9.27 o                         
   7   8   6        223.72        220.33         3.33 o                         
   8   8   6        188.75        181.78         3.95 o                         
   9   8   6         25.16         18.84         3.83 o                         
  -5   9   6        120.04        115.33         4.11 o                         
  -4   9   6         49.89         44.01         2.86 o                         
  -3   9   6        662.33        687.69         8.61 o                         
  -2   9   6        657.13        670.30         7.98 o                         
  -1   9   6        150.50        152.88         3.46 o                         
   0   9   6          0.39          2.09         1.31 o                         
   1   9   6        573.28        563.37         7.35 o                         
   2   9   6        508.27        502.40         5.62 o                         
   3   9   6        388.22        381.55         4.60 o                         
   4   9   6        868.96        864.32        10.49 o                         
   5   9   6          1.43          0.21         0.75 o                         
   6   9   6       1184.86       1189.34        12.40 o                         
   7   9   6       1198.53       1234.63        13.08 o                         
   8   9   6         88.51         84.54         2.90 o                         
   9   9   6        100.24         84.37         5.44 o                         
  -4  10   6          2.22          1.21         1.55 o                         
  -3  10   6        311.90        327.59        10.55 o                         
  -2  10   6        656.60        653.75        24.15 o                         
  -1  10   6        492.18        496.68         7.34 o                         
   0  10   6         12.82         15.99         1.55 o                         
   1  10   6        408.39        394.22         5.70 o                         
   2  10   6        522.68        510.04         6.74 o                         
   3  10   6        576.76        566.25        12.15 o                         
   4  10   6        263.97        270.63         4.54 o                         
   5  10   6         28.50         20.28         1.92 o                         
   6  10   6        634.62        619.18         7.62 o                         
   7  10   6        480.74        498.68         6.78 o                         
   8  10   6         82.73         71.23         5.18 o                         
  -2  11   6        199.71        200.26         5.07 o                         
  -1  11   6        281.33        291.01        10.63 o                         
   0  11   6         12.35          9.34         1.16 o                         
   1  11   6        187.76        180.11         3.54 o                         
   2  11   6        679.12        673.94        14.28 o                         
   3  11   6       1149.52       1155.24        13.46 o                         
   4  11   6         72.67         83.84         2.36 o                         
   5  11   6        680.46        695.90        11.53 o                         
   6  11   6        586.58        576.86         7.57 o                         
   7  11   6         22.40         13.38         1.28 o                         
   0  12   6          9.85          6.24         1.10 o                         
   1  12   6         20.44         19.66         1.77 o                         
   2  12   6        405.23        399.13        12.62 o                         
   3  12   6       1012.61       1016.23        22.88 o                         
   4  12   6         34.32         37.29         3.71 o                         
   5  12   6        457.83        468.43         8.99 o                         
  -4  -9   7        264.90        264.00         5.12 o                         
  -3  -9   7        205.27        210.10         4.35 o                         
  -2  -9   7         55.98         46.77         2.15 o                         
  -1  -9   7        538.37        543.49         8.76 o                         
   0  -9   7        249.86        268.87         4.32 o                         
   1  -9   7          5.56          3.25         1.12 o                         
   2  -9   7         60.01         57.63         2.99 o                         
   3  -9   7          3.17          4.17         1.24 o                         
  -5  -8   7        341.95        339.19         5.95 o                         
  -4  -8   7         25.55         18.74         1.68 o                         
  -3  -8   7          1.88          1.10         0.72 o                         
  -2  -8   7         14.18          6.98         0.85 o                         
  -1  -8   7         35.44         35.63         1.76 o                         
   0  -8   7        160.11        164.96         3.14 o                         
   1  -8   7        370.61        376.52         4.59 o                         
   2  -8   7          1.17         -0.86         0.86 o                         
   3  -8   7         50.36         42.38         2.39 o                         
   4  -8   7         33.83         36.18         2.99 o                         
  -6  -7   7        919.55        955.22        14.43 o                         
  -5  -7   7        668.69        661.19         9.09 o                         
  -4  -7   7          0.88          0.96         0.91 o                         
  -3  -7   7         87.42         79.35         2.87 o                         
  -2  -7   7          0.36         -0.17         0.61 o                         
  -1  -7   7         45.91         37.27         1.45 o                         
   0  -7   7        174.91        178.94         2.82 o                         
   1  -7   7        430.57        444.39         4.99 o                         
   2  -7   7        115.47        116.04         2.79 o                         
   3  -7   7        187.71        184.24         4.04 o                         
   4  -7   7        245.49        245.87         8.64 o                         
   5  -7   7         88.71         79.80         4.84 o                         
   6  -7   7          7.20          5.18         1.90 o                         
  -7  -6   7         12.48         10.02         1.90 o                         
  -6  -6   7        766.43        788.17        12.47 o                         
  -5  -6   7        677.95        685.70        10.94 o                         
  -4  -6   7         11.03          8.34         1.60 o                         
  -3  -6   7         17.19         10.76         0.93 o                         
  -2  -6   7          2.50          1.13         0.55 o                         
  -1  -6   7         87.32         87.03         1.90 o                         
   0  -6   7        578.73        589.90         5.85 o                         
   1  -6   7        488.25        492.48         5.18 o                         
   2  -6   7         12.94          8.42         0.81 o                         
   3  -6   7        233.78        234.54         3.93 o                         
   4  -6   7         40.40         41.11         2.29 o                         
   5  -6   7         26.05         26.87         2.70 o                         
   6  -6   7        160.23        147.73         6.22 o                         
   7  -6   7         62.67         62.18         4.84 o                         
  -8  -5   7         74.31         77.55         4.84 o                         
  -7  -5   7        125.26        122.49         5.36 o                         
  -6  -5   7        495.14        518.29        12.20 o                         
  -5  -5   7        185.00        180.07         4.65 o                         
  -4  -5   7        446.69        441.70         5.27 o                         
  -3  -5   7        255.37        244.97         3.52 o                         
  -2  -5   7        450.01        442.23         4.71 o                         
  -1  -5   7        622.42        628.21         6.03 o                         
   0  -5   7        905.39        916.03         8.10 o                         
   1  -5   7        383.52        390.04         4.27 o                         
   2  -5   7         21.67         18.88         1.16 o                         
   3  -5   7        150.08        144.47         2.88 o                         
   4  -5   7        419.33        412.74         6.22 o                         
   5  -5   7        148.47        136.73         3.48 o                         
   6  -5   7         43.42         46.46         3.97 o                         
   7  -5   7         24.02         24.52         3.63 o                         
  -8  -4   7        184.34        169.69         6.74 o                         
  -7  -4   7         34.12         29.01         3.45 o                         
  -6  -4   7        590.51        597.41        13.16 o                         
  -5  -4   7       1021.98       1043.93        14.97 o                         
  -4  -4   7        608.06        625.26         8.15 o                         
  -3  -4   7        281.68        279.85         3.79 o                         
  -2  -4   7        808.16        779.17         7.87 o                         
  -1  -4   7          9.45          7.56         0.77 o                         
   0  -4   7         81.11         87.46         1.73 o                         
   1  -4   7        939.49        936.19         8.14 o                         
   2  -4   7        635.52        626.22         5.95 o                         
   3  -4   7          5.15          1.72         0.72 o                         
   4  -4   7       1740.95       1768.80        16.52 o                         
   5  -4   7        975.07        977.81        14.22 o                         
   6  -4   7          5.69          1.42         1.38 o                         
   7  -4   7         35.60         28.32         3.28 o                         
   8  -4   7         17.96          9.84         2.07 o                         
  -8  -3   7        235.86        217.77         7.60 o                         
  -7  -3   7          0.14         -0.20         1.22 o                         
  -6  -3   7        841.27        841.45        13.64 o                         
  -5  -3   7       3274.25       3301.23        35.24 o                         
  -4  -3   7        643.73        645.66         7.93 o                         
  -3  -3   7       1109.58       1090.46        11.22 o                         
  -2  -3   7        990.59        974.46         9.41 o                         
  -1  -3   7        106.09        116.02         1.82 o                         
   0  -3   7        115.01        136.60         2.38 o                         
   1  -3   7        930.05        912.51         7.87 o                         
   2  -3   7       1034.50       1028.51         8.71 o                         
   3  -3   7         73.47         64.62         1.95 o                         
   4  -3   7       2049.55       2033.67        19.35 o                         
   5  -3   7       1918.84       1986.33        25.53 o                         
   6  -3   7         99.31         91.21         3.47 o                         
   7  -3   7        163.71        154.78         4.60 o                         
   8  -3   7        281.33        270.71         8.30 o                         
   9  -3   7        112.30        107.28         5.53 o                         
  -8  -2   7         56.41         59.93         4.32 o                         
  -7  -2   7         31.01         26.87         2.43 o                         
  -6  -2   7        720.83        728.61        12.26 o                         
  -5  -2   7       2375.39       2410.08        30.96 o                         
  -4  -2   7        267.20        279.43         3.36 o                         
  -3  -2   7        353.67        358.87         3.32 o                         
  -2  -2   7        305.23        280.73         2.72 o                         
  -1  -2   7        247.76        246.25         1.92 o                         
   0  -2   7        921.62        927.25         6.11 o                         
   1  -2   7        712.84        732.94         5.02 o                         
   2  -2   7        363.78        353.12         2.74 o                         
   3  -2   7        366.66        390.77         3.46 o                         
   4  -2   7       1256.82       1274.87         9.77 o                         
   5  -2   7        437.66        443.90         5.09 o                         
   6  -2   7        212.82        199.59         3.49 o                         
   7  -2   7         50.69         48.85         3.28 o                         
   8  -2   7        170.70        165.37         6.22 o                         
   9  -2   7        514.77        521.81        12.63 o                         
  -8  -1   7          5.54          5.98         2.59 o                         
  -7  -1   7        106.82        122.47         8.21 o                         
  -6  -1   7        574.94        587.02         9.13 o                         
  -5  -1   7        892.51        889.53         8.17 o                         
  -4  -1   7        297.71        302.90         3.03 o                         
  -3  -1   7         96.43         98.64         1.71 o                         
  -2  -1   7         10.89          5.58         0.51 o                         
  -1  -1   7       2955.79       2995.34        22.78 o                         
   0  -1   7       3819.83       3919.87        28.88 o                         
   1  -1   7        727.87        747.80         5.09 o                         
   2  -1   7          1.11          3.33         0.38 o                         
   3  -1   7       1183.77       1249.10         9.42 o                         
   4  -1   7       1224.93       1284.89         9.04 o                         
   5  -1   7        402.42        381.85         3.88 o                         
   6  -1   7        641.66        634.06         6.51 o                         
   7  -1   7          2.16          0.48         1.03 o                         
   8  -1   7        402.79        403.93         5.93 o                         
   9  -1   7        203.53        202.19         6.91 o                         
  -8   0   7         29.11         21.83         5.70 o                         
  -7   0   7        215.65        223.29         7.74 o                         
  -6   0   7        532.08        541.54         8.74 o                         
  -5   0   7        896.00        873.68         9.77 o                         
  -4   0   7        508.97        487.83         4.59 o                         
  -3   0   7          5.91          5.07         0.49 o                         
  -2   0   7        897.37        903.97         6.85 o                         
  -1   0   7       2397.09       2386.29        16.99 o                         
   0   0   7         51.89         44.18         0.92 o                         
   1   0   7        627.15        617.84         4.95 o                         
   2   0   7       1708.93       1793.23        11.73 o                         
   3   0   7        388.49        425.97         3.99 o                         
   4   0   7       3117.53       3168.17        22.80 o                         
   5   0   7       3198.52       3129.60        63.46 o                         
   6   0   7        370.71        365.90         5.13 o                         
   7   0   7       1045.98       1037.48        11.50 o                         
   8   0   7        590.57        589.76         7.63 o                         
   9   0   7          8.82          6.22         1.10 o                         
  10   0   7         55.48         57.51         3.97 o                         
  -8   1   7         91.30         81.85         3.36 o                         
  -7   1   7         19.86         12.21         2.16 o                         
  -6   1   7        939.88        971.13        13.12 o                         
  -5   1   7       1554.60       1575.83        19.56 o                         
  -4   1   7       1220.37       1245.80         9.64 o                         
  -3   1   7         59.12         55.70         1.20 o                         
  -2   1   7       3779.44       3739.65        29.58 o                         
  -1   1   7       1635.23       1722.74        12.04 o                         
   0   1   7          6.38          9.62         0.82 o                         
   1   1   7        236.49        235.36         2.15 o                         
   2   1   7        965.25        887.46         6.23 o                         
   3   1   7        181.42        178.88         1.80 o                         
   4   1   7       2454.88       2418.50        15.39 o                         
   5   1   7       8653.91       8600.55        74.31 o                         
   6   1   7        441.00        431.58         5.04 o                         
   7   1   7       1956.47       1972.06        21.63 o                         
   8   1   7       1121.53       1138.34        12.46 o                         
   9   1   7         68.90         63.88         2.02 o                         
  10   1   7          0.58         -1.21         1.55 o                         
  -8   2   7          9.46          5.87         1.73 o                         
  -7   2   7         59.71         57.51         3.80 o                         
  -6   2   7        212.88        217.80         5.44 o                         
  -5   2   7        815.91        833.37        17.77 o                         
  -4   2   7       1356.15       1392.84        14.39 o                         
  -3   2   7          0.12          0.45         0.37 o                         
  -2   2   7       2337.26       2335.15        17.36 o                         
  -1   2   7       1808.59       1777.83        13.37 o                         
   0   2   7       1730.07       1729.11        12.94 o                         
   1   2   7        440.59        457.72         3.41 o                         
   2   2   7         15.79         15.86         0.68 o                         
   3   2   7         43.66         47.04         0.85 o                         
   4   2   7       2164.28       2219.18        15.06 o                         
   5   2   7       3678.62       3726.80        26.96 o                         
   6   2   7        519.74        498.60         4.37 o                         
   7   2   7        216.93        213.39         4.02 o                         
   8   2   7        967.56        974.93        13.79 o                         
   9   2   7        802.30        811.61        12.24 o                         
  10   2   7         73.78         67.59         3.64 o                         
  -8   3   7        134.60        117.48         5.70 o                         
  -7   3   7        380.12        401.91        10.38 o                         
  -6   3   7        103.77         96.57         4.49 o                         
  -5   3   7        282.37        295.35         4.90 o                         
  -4   3   7        174.60        193.89         2.86 o                         
  -3   3   7        441.50        440.11         4.35 o                         
  -2   3   7        100.83        124.86         1.71 o                         
  -1   3   7       4419.16       4454.85        42.59 o                         
   0   3   7       2980.84       2889.05        27.33 o                         
   1   3   7        617.93        586.03         5.64 o                         
   2   3   7        432.11        426.86         7.91 o                         
   3   3   7       1766.55       1738.12        13.31 o                         
   4   3   7       1767.79       1766.62        14.47 o                         
   5   3   7        663.35        674.03         6.09 o                         
   6   3   7         77.45         76.75         1.65 o                         
   7   3   7          0.45          0.17         1.12 o                         
   8   3   7        334.86        347.67         5.10 o                         
   9   3   7       1402.07       1375.10        18.36 o                         
  10   3   7        199.41        189.40         7.09 o                         
  -7   4   7        314.59        320.71         9.16 o                         
  -6   4   7        195.31        201.51         6.57 o                         
  -5   4   7        176.28        183.63         4.73 o                         
  -4   4   7        105.42         95.10         2.74 o                         
  -3   4   7        227.22        227.70         3.87 o                         
  -2   4   7         62.29         70.76         1.76 o                         
  -1   4   7       3674.87       3700.38        35.74 o                         
   0   4   7       2472.56       2392.94        22.19 o                         
   1   4   7        542.39        506.10         5.39 o                         
   2   4   7          5.56          3.97         0.71 o                         
   3   4   7        857.74        830.89         7.66 o                         
   4   4   7       1794.68       1800.05        13.83 o                         
   5   4   7       2444.00       2464.73        17.80 o                         
   6   4   7        589.09        591.36         5.69 o                         
   7   4   7        155.23        167.01         2.84 o                         
   8   4   7       1591.78       1620.60        14.81 o                         
   9   4   7        857.63        834.13        14.90 o                         
  10   4   7          0.24         -1.38         1.55 o                         
  -7   5   7        121.12        108.49         5.36 o                         
  -6   5   7        417.08        423.60        10.55 o                         
  -5   5   7        214.81        214.26         5.27 o                         
  -4   5   7        584.91        591.22         9.44 o                         
  -3   5   7          8.33          6.36         0.84 o                         
  -2   5   7       1576.44       1630.23        17.02 o                         
  -1   5   7       1428.90       1425.78        11.84 o                         
   0   5   7        654.01        654.05         5.76 o                         
   1   5   7        103.84        107.76         1.46 o                         
   2   5   7         12.07         10.12         0.76 o                         
   3   5   7        702.68        716.00         6.22 o                         
   4   5   7       2511.89       2528.99        23.32 o                         
   5   5   7       1683.60       1656.04        11.68 o                         
   6   5   7        433.89        418.04         4.43 o                         
   7   5   7        403.81        405.33         4.51 o                         
   8   5   7       2504.20       2553.28        22.20 o                         
   9   5   7        525.75        506.85        12.11 o                         
  10   5   7         11.73          6.22         1.90 o                         
  -7   6   7         83.98         83.26         5.01 o                         
  -6   6   7        307.69        306.52         8.82 o                         
  -5   6   7        103.13        100.11         6.39 o                         
  -4   6   7        126.10        121.35         3.82 o                         
  -3   6   7         57.64         55.40         2.03 o                         
  -2   6   7        175.29        174.45         3.20 o                         
  -1   6   7        844.28        845.88         8.53 o                         
   0   6   7       2805.53       2827.96        29.26 o                         
   1   6   7        821.94        829.37        10.94 o                         
   2   6   7        384.62        391.43         5.62 o                         
   3   6   7       1084.57       1089.45        12.75 o                         
   4   6   7        950.19        964.60         8.10 o                         
   5   6   7       1141.13       1128.95         8.87 o                         
   6   6   7        609.74        574.15         5.28 o                         
   7   6   7        219.12        217.67         3.05 o                         
   8   6   7       1140.14       1137.94        12.94 o                         
   9   6   7        563.24        581.57         9.42 o                         
  10   6   7         91.56         84.29         4.84 o                         
  -6   7   7        264.69        264.63         8.12 o                         
  -5   7   7         47.11         43.26         2.74 o                         
  -4   7   7          3.76          1.55         0.99 o                         
  -3   7   7          3.13          2.05         0.73 o                         
  -2   7   7          7.97          4.74         0.73 o                         
  -1   7   7        316.54        318.53         4.44 o                         
   0   7   7       3227.12       3197.87        52.86 o                         
   1   7   7       2102.82       2096.42        19.21 o                         
   2   7   7       1267.77       1243.48        14.20 o                         
   3   7   7       3728.04       3610.17        39.23 o                         
   4   7   7       1428.93       1433.50        16.39 o                         
   5   7   7        119.96        125.18         2.55 o                         
   6   7   7         83.79         83.15         1.69 o                         
   7   7   7         43.99         46.43         1.79 o                         
   8   7   7        259.31        255.71         4.59 o                         
   9   7   7        713.92        739.37         9.68 o                         
  -5   8   7          9.90          3.11         1.55 o                         
  -4   8   7         41.30         28.74         2.36 o                         
  -3   8   7          6.82          4.29         0.86 o                         
  -2   8   7        180.52        174.67         3.22 o                         
  -1   8   7        627.62        635.33         6.82 o                         
   0   8   7       2625.89       2599.04        44.04 o                         
   1   8   7        239.02        241.91         4.82 o                         
   2   8   7        259.37        255.94         3.67 o                         
   3   8   7        697.25        688.79         8.82 o                         
   4   8   7       1308.60       1304.74        15.13 o                         
   5   8   7        664.11        662.00         6.64 o                         
   6   8   7          6.58          5.81         0.74 o                         
   7   8   7        198.89        199.92         3.21 o                         
   8   8   7        669.62        690.31         8.95 o                         
   9   8   7        360.54        393.99         6.46 o                         
  -4   9   7         15.07          9.88         1.53 o                         
  -3   9   7         59.28         54.51         2.43 o                         
  -2   9   7         46.47         45.02         2.03 o                         
  -1   9   7        719.39        718.06         9.64 o                         
   0   9   7        745.49        731.85         9.52 o                         
   1   9   7          2.94          4.10         0.75 o                         
   2   9   7         10.09          5.72         0.81 o                         
   3   9   7        633.13        621.76         7.74 o                         
   4   9   7       1165.74       1170.29        13.81 o                         
   5   9   7        521.83        527.13         6.55 o                         
   6   9   7         91.40         90.36         2.66 o                         
   7   9   7        425.59        432.54         5.20 o                         
   8   9   7        954.42       1001.33        11.98 o                         
  -3  10   7         14.22          6.67         1.24 o                         
  -2  10   7         64.57         69.88         3.80 o                         
  -1  10   7        453.05        444.54         8.79 o                         
   0  10   7        306.26        306.98         5.25 o                         
   1  10   7        141.46        143.62         3.21 o                         
   2  10   7          1.95         -0.01         0.75 o                         
   3  10   7        926.99        916.23        11.24 o                         
   4  10   7       1106.13       1111.71        13.35 o                         
   5  10   7        117.62        109.11         2.99 o                         
   6  10   7         23.85         18.85         1.49 o                         
   7  10   7        145.33        142.19         3.42 o                         
   8  10   7        235.95        232.37         6.15 o                         
  -2  11   7         14.15         10.02         1.40 o                         
  -1  11   7         30.55         28.26         2.31 o                         
   0  11   7        398.28        396.58         7.03 o                         
   1  11   7        776.77        779.24        10.06 o                         
   2  11   7         29.77         18.37         5.79 o                         
   3  11   7       1747.44       1740.28        19.65 o                         
   4  11   7       1281.79       1283.26        15.16 o                         
   5  11   7          0.66          0.22         1.15 o                         
   6  11   7        290.87        284.43         5.30 o                         
   0  12   7        115.87        108.49         4.84 o                         
   1  12   7        423.21        421.34         9.34 o                         
   2  12   7          0.89         -0.98         0.98 o                         
   3  12   7       1000.77       1007.34        19.67 o                         
   4  12   7        779.92        814.05        11.57 o                         
   5  12   7         51.96         47.15         3.28 o                         
  -3  -9   8        710.11        731.63         9.88 o                         
  -2  -9   8        443.23        449.83         8.35 o                         
  -1  -9   8        163.86        168.43         4.65 o                         
   0  -9   8        699.88        734.15        11.07 o                         
   1  -9   8        113.52        112.79         3.98 o                         
   2  -9   8         19.39         21.24         3.11 o                         
  -5  -8   8         62.21         54.27         2.76 o                         
  -4  -8   8        182.38        186.83         4.37 o                         
  -3  -8   8        286.83        306.28         9.03 o                         
  -2  -8   8         96.49        101.66         4.62 o                         
  -1  -8   8          2.05          0.27         0.89 o                         
   0  -8   8        312.57        299.34         5.19 o                         
   1  -8   8        229.75        239.09         3.97 o                         
   2  -8   8         65.81         76.30         2.87 o                         
   3  -8   8          0.40         -0.40         1.20 o                         
   4  -8   8         71.31         70.66         3.61 o                         
  -6  -7   8         10.73          8.90         1.59 o                         
  -5  -7   8        217.34        220.81         4.78 o                         
  -4  -7   8        419.04        421.93         6.67 o                         
  -3  -7   8        325.88        322.75         7.19 o                         
  -2  -7   8         26.34         24.69         2.29 o                         
  -1  -7   8          8.81          5.26         0.87 o                         
   0  -7   8        195.13        188.81         3.05 o                         
   1  -7   8        337.26        344.42         4.36 o                         
   2  -7   8        182.05        191.18         4.82 o                         
   3  -7   8         39.52         35.09         2.41 o                         
   4  -7   8         92.41         86.34         3.73 o                         
   5  -7   8         69.76         65.29         4.49 o                         
  -6  -6   8          2.52         -1.04         1.55 o                         
  -5  -6   8         80.58         74.24         3.40 o                         
  -4  -6   8        363.53        374.14         7.27 o                         
  -3  -6   8        851.50        841.84        11.41 o                         
  -2  -6   8        196.61        205.33         3.23 o                         
  -1  -6   8        122.32        112.99         3.07 o                         
   0  -6   8        791.27        808.30         7.69 o                         
   1  -6   8        973.26        986.04         9.00 o                         
   2  -6   8         13.12          6.47         0.84 o                         
   3  -6   8        241.89        233.80         4.47 o                         
   4  -6   8          5.48          3.31         1.04 o                         
   5  -6   8         22.74         14.33         2.07 o                         
   6  -6   8         35.00         27.46         3.80 o                         
  -7  -5   8          8.25          6.04         1.73 o                         
  -6  -5   8          0.02         -1.21         1.21 o                         
  -5  -5   8          3.28          2.17         2.24 o                         
  -4  -5   8        569.78        577.49         9.56 o                         
  -3  -5   8       1785.48       1780.88        16.33 o                         
  -2  -5   8        599.30        618.92         6.23 o                         
  -1  -5   8        188.85        188.61         2.90 o                         
   0  -5   8       2093.85       2041.22        16.38 o                         
   1  -5   8       1012.46       1043.81         9.24 o                         
   2  -5   8          7.95          7.15         0.77 o                         
   3  -5   8         59.77         60.14         2.36 o                         
   4  -5   8         19.00         12.28         1.24 o                         
   5  -5   8         16.97         10.49         1.49 o                         
   6  -5   8         26.02         13.47         2.07 o                         
   7  -5   8        167.57        181.60         7.08 o                         
  -7  -4   8        319.42        306.88         9.16 o                         
  -6  -4   8          0.15          0.35         1.38 o                         
  -5  -4   8       1155.46       1164.80        21.61 o                         
  -4  -4   8       1337.82       1334.66        14.47 o                         
  -3  -4   8          9.21          6.22         0.90 o                         
  -2  -4   8         45.44         47.03         1.69 o                         
  -1  -4   8         16.64          8.92         0.80 o                         
   0  -4   8        929.65        924.44         8.28 o                         
   1  -4   8        980.12        995.51         8.75 o                         
   2  -4   8        471.08        473.25         4.97 o                         
   3  -4   8         31.64         22.15         2.27 o                         
   4  -4   8        367.35        355.61         5.69 o                         
   5  -4   8         41.90         40.22         2.21 o                         
   6  -4   8         79.14         73.47         3.39 o                         
   7  -4   8         72.34         70.47         4.66 o                         
   8  -4   8         16.17         11.92         2.24 o                         
  -8  -3   8        537.98        564.75        13.84 o                         
  -7  -3   8       1012.76        989.67        16.06 o                         
  -6  -3   8         40.79         39.18         3.20 o                         
  -5  -3   8       2396.70       2347.12        32.05 o                         
  -4  -3   8       2306.13       2256.41        24.99 o                         
  -3  -3   8         93.40         95.16         2.53 o                         
  -2  -3   8         31.42         30.81         1.75 o                         
  -1  -3   8        128.15        117.15         1.91 o                         
   0  -3   8         49.24         42.55         1.38 o                         
   1  -3   8        739.67        721.55         9.38 o                         
   2  -3   8       2302.45       2317.36        18.25 o                         
   3  -3   8        103.56        104.63         2.46 o                         
   4  -3   8        690.18        678.27         7.65 o                         
   5  -3   8        285.87        299.04         5.52 o                         
   6  -3   8        161.88        161.08         4.55 o                         
   7  -3   8        143.73        126.13         5.53 o                         
   8  -3   8         19.00         11.40         2.07 o                         
  -8  -2   8        558.76        573.80        14.02 o                         
  -7  -2   8        835.15        841.84        14.14 o                         
  -6  -2   8        114.70        106.79         9.24 o                         
  -5  -2   8       1705.46       1703.47        18.88 o                         
  -4  -2   8       1035.75       1043.50        11.98 o                         
  -3  -2   8        340.11        319.96         4.19 o                         
  -2  -2   8        100.60         96.69         1.74 o                         
  -1  -2   8        173.12        174.20         1.83 o                         
   0  -2   8       1465.90       1442.90         9.39 o                         
   1  -2   8       2407.13       2377.45        16.11 o                         
   2  -2   8        439.11        447.20         3.54 o                         
   3  -2   8        376.87        355.31         3.58 o                         
   4  -2   8        332.81        333.18         3.30 o                         
   5  -2   8         34.16         33.58         1.47 o                         
   6  -2   8        101.48         97.50         2.46 o                         
   7  -2   8        278.85        270.10         5.93 o                         
   8  -2   8         73.35         65.98         4.49 o                         
   9  -2   8          7.80          3.28         1.90 o                         
  -8  -1   8        695.95        713.49        12.92 o                         
  -7  -1   8        123.87        129.37         4.63 o                         
  -6  -1   8        228.37        223.19         4.55 o                         
  -5  -1   8        292.98        313.14         4.29 o                         
  -4  -1   8        807.15        807.65         8.55 o                         
  -3  -1   8       1680.39       1654.25        12.78 o                         
  -2  -1   8        488.23        494.64         4.73 o                         
  -1  -1   8        366.82        388.09         3.98 o                         
   0  -1   8       2561.08       2575.15        18.40 o                         
   1  -1   8       2959.20       2904.54        23.38 o                         
   2  -1   8        399.09        404.07         3.64 o                         
   3  -1   8        275.01        268.91         2.81 o                         
   4  -1   8        166.55        176.53         2.39 o                         
   5  -1   8        220.01        220.36         3.28 o                         
   6  -1   8        469.42        462.45         5.21 o                         
   7  -1   8         78.16         73.34         2.40 o                         
   8  -1   8         22.27         16.26         4.49 o                         
   9  -1   8          0.91         -0.86         1.55 o                         
  -8   0   8        745.88        752.04        13.19 o                         
  -7   0   8        304.90        294.64         5.24 o                         
  -6   0   8        167.79        158.97         4.11 o                         
  -5   0   8       1541.30       1571.33        21.01 o                         
  -4   0   8       1426.40       1473.22        15.09 o                         
  -3   0   8       1102.50       1138.58         8.58 o                         
  -2   0   8        114.72        112.35         1.58 o                         
  -1   0   8       1363.84       1422.57        10.24 o                         
   0   0   8        458.43        478.79         4.15 o                         
   1   0   8       1227.64       1287.63         9.38 o                         
   2   0   8        648.98        629.96         4.85 o                         
   3   0   8        527.79        490.20         4.23 o                         
   4   0   8         52.49         42.92         1.29 o                         
   5   0   8       3177.88       3189.68        24.92 o                         
   6   0   8       1020.25       1037.47        11.39 o                         
   7   0   8        102.52         95.76         2.78 o                         
   8   0   8          0.29          0.25         0.82 o                         
   9   0   8          2.00          1.30         0.98 o                         
  -8   1   8        317.98        335.74         9.16 o                         
  -7   1   8        682.15        693.12        10.47 o                         
  -6   1   8         86.59         93.02         3.18 o                         
  -5   1   8       2264.94       2247.54        27.03 o                         
  -4   1   8       5036.10       5111.07        62.63 o                         
  -3   1   8        672.79        674.07         5.88 o                         
  -2   1   8       1654.52       1666.71        13.23 o                         
  -1   1   8       1483.59       1423.47        10.04 o                         
   0   1   8          1.77          2.15         0.37 o                         
   1   1   8        342.48        388.82         3.17 o                         
   2   1   8       1386.32       1342.25         9.09 o                         
   3   1   8       1672.56       1635.74         9.50 o                         
   4   1   8        241.46        233.44         2.73 o                         
   5   1   8       4399.14       4448.02        32.08 o                         
   6   1   8       1078.80       1077.63        10.34 o                         
   7   1   8          3.93          0.64         1.37 o                         
   8   1   8         33.59         32.46         1.88 o                         
   9   1   8        196.46        199.35         4.62 o                         
  10   1   8        111.48        117.99         5.53 o                         
  -8   2   8        158.36        165.52         6.39 o                         
  -7   2   8        166.57        177.97         6.57 o                         
  -6   2   8         32.04         35.36         2.20 o                         
  -5   2   8        830.50        853.93        16.03 o                         
  -4   2   8       4271.58       4408.78        43.86 o                         
  -3   2   8        715.05        729.23         6.26 o                         
  -2   2   8        385.67        378.35         3.71 o                         
  -1   2   8       1750.59       1776.04        13.21 o                         
   0   2   8        771.87        782.73         6.37 o                         
   1   2   8        112.07        115.15         1.64 o                         
   2   2   8       1999.43       2023.72        13.39 o                         
   3   2   8        642.65        667.08         4.61 o                         
   4   2   8       1278.27       1315.65         9.39 o                         
   5   2   8       1263.63       1273.49         9.73 o                         
   6   2   8        182.80        186.30         2.90 o                         
   7   2   8        402.67        391.66         5.31 o                         
   8   2   8         76.00         69.51         3.17 o                         
   9   2   8        187.70        193.56         5.11 o                         
  10   2   8        452.97        456.21         8.32 o                         
  -7   3   8         76.37         82.05         4.84 o                         
  -6   3   8         67.93         76.17         4.15 o                         
  -5   3   8        625.88        635.53        13.51 o                         
  -4   3   8       1298.48       1286.22        13.60 o                         
  -3   3   8        742.22        711.85         7.17 o                         
  -2   3   8         36.05         45.36         1.28 o                         
  -1   3   8        442.70        454.33         4.35 o                         
   0   3   8       3264.25       3229.97        29.55 o                         
   1   3   8       2817.65       2786.38        23.41 o                         
   2   3   8        641.19        632.62         5.52 o                         
   3   3   8        272.19        269.03         3.18 o                         
   4   3   8       1115.79       1135.85         8.89 o                         
   5   3   8        486.00        480.22         5.60 o                         
   6   3   8        689.66        691.76         7.55 o                         
   7   3   8        556.66        547.33         6.02 o                         
   8   3   8          7.68          6.24         1.28 o                         
   9   3   8        351.28        332.05         6.78 o                         
  10   3   8        289.24        299.75         9.16 o                         
  -7   4   8         42.79         47.32         4.32 o                         
  -6   4   8        123.24        117.13         5.18 o                         
  -5   4   8        480.31        496.11        11.42 o                         
  -4   4   8       1061.30       1077.85        15.32 o                         
  -3   4   8       1291.35       1304.01        14.50 o                         
  -2   4   8        327.13        327.71         4.34 o                         
  -1   4   8       1015.18       1033.30        10.22 o                         
   0   4   8        838.88        830.67         8.42 o                         
   1   4   8        765.02        769.53         7.87 o                         
   2   4   8        120.00        124.30         2.07 o                         
   3   4   8        303.81        283.89         3.77 o                         
   4   4   8          7.96          8.44         0.66 o                         
   5   4   8       1377.90       1392.57        11.97 o                         
   6   4   8       2227.57       2184.12        17.21 o                         
   7   4   8        454.11        435.47         5.17 o                         
   8   4   8        505.87        500.89         8.44 o                         
   9   4   8        428.81        433.47         7.89 o                         
  10   4   8         17.96         11.57         2.07 o                         
  -7   5   8         88.79         79.98         5.01 o                         
  -6   5   8          3.91         -0.69         1.55 o                         
  -5   5   8        807.36        778.51        15.94 o                         
  -4   5   8       1912.54       1946.11        25.27 o                         
  -3   5   8        677.00        705.69         8.88 o                         
  -2   5   8        235.14        248.97         3.77 o                         
  -1   5   8       1962.77       1943.38        17.87 o                         
   0   5   8       1331.87       1325.35        12.56 o                         
   1   5   8        201.63        213.16         2.98 o                         
   2   5   8         46.47         50.41         1.55 o                         
   3   5   8        530.64        527.66         5.85 o                         
   4   5   8         17.37          9.91         1.20 o                         
   5   5   8       2431.04       2490.99        18.71 o                         
   6   5   8       4180.24       4127.60        31.91 o                         
   7   5   8        237.05        228.15         3.50 o                         
   8   5   8        850.42        859.54         8.86 o                         
   9   5   8        568.03        589.47        13.67 o                         
  10   5   8        157.06        153.94         6.39 o                         
  -6   6   8          2.08          2.76         1.55 o                         
  -5   6   8        222.90        208.26         6.74 o                         
  -4   6   8       1104.82       1135.62        20.73 o                         
  -3   6   8        314.82        316.56         5.16 o                         
  -2   6   8          6.80          2.53         0.68 o                         
  -1   6   8       1257.48       1223.22        13.45 o                         
   0   6   8       1247.12       1265.82        12.47 o                         
   1   6   8        104.39        119.52         1.71 o                         
   2   6   8         87.08         90.40         1.41 o                         
   3   6   8         27.45         27.72         0.98 o                         
   4   6   8         13.51         16.49         1.87 o                         
   5   6   8       1056.44       1062.31         9.57 o                         
   6   6   8       1537.67       1564.70        12.10 o                         
   7   6   8         61.04         60.94         1.86 o                         
   8   6   8         49.71         52.53         2.37 o                         
   9   6   8        269.65        280.72         8.47 o                         
  10   6   8        384.79        379.22        10.55 o                         
  -6   7   8        280.12        271.38         8.47 o                         
  -5   7   8        198.25        197.52         6.57 o                         
  -4   7   8        134.20        144.58         4.58 o                         
  -3   7   8        163.96        159.54         3.48 o                         
  -2   7   8        167.63        163.33         2.98 o                         
  -1   7   8        134.03        126.66         2.48 o                         
   0   7   8       2179.69       2181.19        22.78 o                         
   1   7   8       1388.59       1407.96        19.86 o                         
   2   7   8        247.23        248.63         5.58 o                         
   3   7   8         75.72         72.77         1.49 o                         
   4   7   8        781.73        812.47         9.56 o                         
   5   7   8        715.15        716.52         7.64 o                         
   6   7   8        396.29        396.86         4.19 o                         
   7   7   8        273.64        281.61         3.64 o                         
   8   7   8          0.65         -0.84         0.84 o                         
   9   7   8        471.99        488.52        11.94 o                         
  -5   8   8        256.38        258.23         7.95 o                         
  -4   8   8         82.54         80.68         3.48 o                         
  -3   8   8         49.90         45.66         2.61 o                         
  -2   8   8         10.08          6.69         0.82 o                         
  -1   8   8        255.93        250.48         3.74 o                         
   0   8   8       1111.91       1103.93        14.61 o                         
   1   8   8        298.17        298.26         5.21 o                         
   2   8   8         10.65         10.27         1.81 o                         
   3   8   8          0.16          2.96         1.06 o                         
   4   8   8        138.92        134.97         3.25 o                         
   5   8   8        385.06        391.04         4.87 o                         
   6   8   8       1115.78       1134.86         9.30 o                         
   7   8   8        368.31        366.66         5.57 o                         
   8   8   8        266.56        276.82         5.02 o                         
   9   8   8        621.44        637.33         8.82 o                         
  -4   9   8        206.70        211.51         5.40 o                         
  -3   9   8        249.98        233.47         5.39 o                         
  -2   9   8          0.43          0.32         0.76 o                         
  -1   9   8        823.19        836.72         8.85 o                         
   0   9   8        443.19        446.89         6.83 o                         
   1   9   8        153.01        149.00         3.36 o                         
   2   9   8         44.05         41.93         1.88 o                         
   3   9   8          2.66          2.16         0.96 o                         
   4   9   8          1.51          0.50         0.81 o                         
   5   9   8        388.09        386.00         6.30 o                         
   6   9   8       1464.18       1502.54        17.94 o                         
   7   9   8        362.87        357.24         4.67 o                         
   8   9   8        177.00        183.87         4.32 o                         
  -3  10   8        117.29        114.02         3.86 o                         
  -2  10   8          3.30          3.42         1.28 o                         
  -1  10   8        286.57        288.63         6.30 o                         
   0  10   8        384.08        385.19         6.31 o                         
   1  10   8        352.72        356.24         5.82 o                         
   2  10   8         20.68         23.67         1.75 o                         
   3  10   8         70.29         65.83         2.46 o                         
   4  10   8         88.15         87.30         2.79 o                         
   5  10   8        469.76        470.18         7.20 o                         
   6  10   8        348.67        364.78         6.29 o                         
   7  10   8         52.50         45.66         2.47 o                         
  -1  11   8         10.89          7.47         1.28 o                         
   0  11   8        191.41        188.40         4.70 o                         
   1  11   8        927.92        927.44        13.48 o                         
   2  11   8        243.45        238.24         4.68 o                         
   3  11   8        202.08        192.49         4.20 o                         
   4  11   8        680.70        700.06         9.55 o                         
   5  11   8        265.24        279.81         5.62 o                         
   6  11   8         19.25         11.98         1.40 o                         
   1  12   8        447.52        462.67        12.63 o                         
   2  12   8        168.28        185.37         6.65 o                         
   3  12   8         47.13         41.64         2.56 o                         
   4  12   8        324.85        331.85         6.23 o                         
  -3  -8   9        310.12        300.33         5.62 o                         
  -2  -8   9        285.60        280.70         5.29 o                         
  -1  -8   9         49.35         55.05         2.62 o                         
   0  -8   9          9.86          9.73         1.24 o                         
   1  -8   9         12.88          8.28         1.44 o                         
   2  -8   9        251.67        268.18         6.35 o                         
   3  -8   9        337.27        372.30         9.51 o                         
  -5  -7   9        153.28        151.31         5.79 o                         
  -4  -7   9        137.67        135.16         3.76 o                         
  -3  -7   9        348.49        362.45         6.15 o                         
  -2  -7   9        249.94        259.41         4.93 o                         
  -1  -7   9        103.17        111.81         3.18 o                         
   0  -7   9         20.94         16.21         1.74 o                         
   1  -7   9         16.88         14.42         1.14 o                         
   2  -7   9        436.02        454.39         6.97 o                         
   3  -7   9        210.66        218.89         5.60 o                         
   4  -7   9         37.65         44.21         3.97 o                         
  -6  -6   9        101.54         95.70         5.18 o                         
  -5  -6   9        266.91        262.05         7.95 o                         
  -4  -6   9         48.70         46.19         2.90 o                         
  -3  -6   9        537.68        541.12         7.85 o                         
  -2  -6   9       2036.87       2046.95        24.26 o                         
  -1  -6   9        672.17        646.57         7.34 o                         
   0  -6   9        395.41        387.81         5.22 o                         
   1  -6   9       1173.40       1202.72        11.81 o                         
   2  -6   9        239.09        246.46         3.93 o                         
   3  -6   9          6.18          5.21         1.07 o                         
   4  -6   9          0.45          1.73         1.55 o                         
   5  -6   9         54.10         49.57         4.15 o                         
   6  -6   9         22.31         10.36         2.24 o                         
  -6  -5   9         94.79         84.47         4.84 o                         
  -5  -5   9        245.19        232.30         7.26 o                         
  -4  -5   9         47.64         48.71         2.81 o                         
  -3  -5   9        295.97        306.13         6.44 o                         
  -2  -5   9       2149.01       2207.73        22.66 o                         
  -1  -5   9       1554.20       1536.05        13.04 o                         
   0  -5   9        207.05        209.84         3.23 o                         
   1  -5   9       1711.21       1759.95        17.26 o                         
   2  -5   9        450.16        461.45         5.63 o                         
   3  -5   9          4.62          3.31         1.09 o                         
   4  -5   9          8.77          6.50         1.24 o                         
   5  -5   9         17.36         12.26         1.90 o                         
   6  -5   9          0.92          0.86         1.55 o                         
   7  -5   9        180.11        180.74         7.26 o                         
  -7  -4   9        384.95        368.33        10.55 o                         
  -6  -4   9        366.82        349.83         9.86 o                         
  -5  -4   9         24.37         19.17         2.94 o                         
  -4  -4   9        154.38        152.60         3.36 o                         
  -3  -4   9        555.43        570.10         7.56 o                         
  -2  -4   9       1552.63       1536.83        14.57 o                         
  -1  -4   9        506.99        522.41         6.23 o                         
   0  -4   9         42.00         44.96         1.43 o                         
   1  -4   9        799.30        820.84         9.41 o                         
   2  -4   9       1432.63       1400.20        11.85 o                         
   3  -4   9        269.23        272.86         4.85 o                         
   4  -4   9          0.41         -0.84         0.86 o                         
   5  -4   9         49.48         44.33         2.85 o                         
   6  -4   9        210.96        210.84         7.26 o                         
   7  -4   9        192.39        194.58         7.26 o                         
  -7  -3   9        670.19        665.93        12.38 o                         
  -6  -3   9        633.34        642.90        11.74 o                         
  -5  -3   9          5.33          5.82         2.33 o                         
  -4  -3   9        166.44        169.52         4.10 o                         
  -3  -3   9       1328.42       1319.08        19.22 o                         
  -2  -3   9       1206.62       1181.22        11.59 o                         
  -1  -3   9        117.86        121.32         2.58 o                         
   0  -3   9          0.02         -0.13         0.64 o                         
   1  -3   9        551.72        533.18         5.03 o                         
   2  -3   9       1151.44       1147.77         9.90 o                         
   3  -3   9        455.01        458.23         5.84 o                         
   4  -3   9         80.20         79.44         2.69 o                         
   5  -3   9        139.88        139.93         4.18 o                         
   6  -3   9        285.04        290.27         8.47 o                         
   7  -3   9         61.83         65.81         4.49 o                         
   8  -3   9         74.17         72.37         4.66 o                         
  -7  -2   9        549.22        540.74        10.58 o                         
  -6  -2   9         77.58         83.90         3.74 o                         
  -5  -2   9          3.50          3.02         3.54 o                         
  -4  -2   9         12.59          6.28         1.73 o                         
  -3  -2   9       1021.59       1029.46        10.22 o                         
  -2  -2   9       3500.05       3467.52        27.96 o                         
  -1  -2   9       1935.01       1877.26        15.54 o                         
   0  -2   9        272.11        266.63         2.90 o                         
   1  -2   9       5555.38       5529.09        46.34 o                         
   2  -2   9       1963.08       1928.09        12.99 o                         
   3  -2   9         28.58         20.36         1.13 o                         
   4  -2   9        104.36         97.43         1.72 o                         
   5  -2   9          1.31          1.52         0.65 o                         
   6  -2   9         11.21          6.11         1.24 o                         
   7  -2   9        156.52        156.55         6.05 o                         
   8  -2   9        324.82        336.45         9.51 o                         
  -7  -1   9        439.65        447.57         9.31 o                         
  -6  -1   9         19.84         14.07         2.50 o                         
  -5  -1   9          0.01         -0.67         0.67 o                         
  -4  -1   9          1.46          1.71         1.47 o                         
  -3  -1   9        330.24        336.39         4.53 o                         
  -2  -1   9       3389.35       3387.24        25.65 o                         
  -1  -1   9       2397.59       2325.02        17.53 o                         
   0  -1   9        106.41        104.31         2.26 o                         
   1  -1   9       4511.63       4452.28        29.28 o                         
   2  -1   9       3619.67       3561.82        24.64 o                         
   3  -1   9         84.17         88.86         1.73 o                         
   4  -1   9        383.72        396.03         5.17 o                         
   5  -1   9        257.79        261.74         4.20 o                         
   6  -1   9          0.84         -0.02         0.70 o                         
   7  -1   9         18.62         11.40         1.09 o                         
   8  -1   9        407.06        426.52        10.72 o                         
   9  -1   9        146.44        155.15         6.39 o                         
  -7   0   9       1048.34       1074.82        17.24 o                         
  -6   0   9        615.42        603.80         8.37 o                         
  -5   0   9          6.24          5.01         1.99 o                         
  -4   0   9       1416.25       1416.84        13.78 o                         
  -3   0   9       1584.66       1610.22        13.75 o                         
  -2   0   9        647.00        667.36         5.60 o                         
  -1   0   9        390.45        401.34         3.56 o                         
   0   0   9          2.03          0.82         0.44 o                         
   1   0   9       1102.02       1166.98         8.75 o                         
   2   0   9       2811.04       2824.14        18.47 o                         
   3   0   9       1671.22       1665.54        12.13 o                         
   4   0   9          0.19         -0.47         0.47 o                         
   5   0   9       1070.76       1049.57        11.50 o                         
   6   0   9        367.86        374.83         5.45 o                         
   7   0   9         62.62         57.29         2.21 o                         
   8   0   9         95.92         91.66         2.33 o                         
   9   0   9          7.62          4.48         1.21 o                         
  -7   1   9        853.56        904.53        12.92 o                         
  -6   1   9       1274.81       1302.63        17.06 o                         
  -5   1   9        139.68        137.96         3.02 o                         
  -4   1   9       2491.25       2494.75        25.27 o                         
  -3   1   9       4796.24       4721.14        42.31 o                         
  -2   1   9         91.76         93.95         2.09 o                         
  -1   1   9          4.94          4.80         0.52 o                         
   0   1   9        120.63        114.02         1.58 o                         
   1   1   9        352.59        328.40         2.92 o                         
   2   1   9       1598.39       1568.63        13.02 o                         
   3   1   9       3895.17       3970.35        23.76 o                         
   4   1   9          9.99          5.08         0.68 o                         
   5   1   9       1154.09       1170.19        11.04 o                         
   6   1   9        464.85        454.04         6.05 o                         
   7   1   9        495.31        493.80         6.57 o                         
   8   1   9         76.19         74.11         2.48 o                         
   9   1   9          3.15          0.60         1.10 o                         
  -7   2   9        472.57        497.70        12.11 o                         
  -6   2   9        756.17        791.74        22.43 o                         
  -5   2   9          0.73          1.09         0.79 o                         
  -4   2   9        962.63        968.47        10.96 o                         
  -3   2   9       2398.22       2473.88        22.11 o                         
  -2   2   9       1571.33       1594.51        12.14 o                         
  -1   2   9        185.79        180.49         2.35 o                         
   0   2   9        446.32        458.29         4.29 o                         
   1   2   9       2568.67       2596.92        17.40 o                         
   2   2   9       2540.36       2563.55        17.02 o                         
   3   2   9        585.92        579.50         5.17 o                         
   4   2   9        449.33        459.22         4.11 o                         
   5   2   9        432.42        444.73         4.65 o                         
   6   2   9         55.97         49.71         1.60 o                         
   7   2   9        148.02        147.01         2.94 o                         
   8   2   9        213.61        206.87         5.27 o                         
   9   2   9        131.46        127.57         4.30 o                         
  10   2   9         37.41         31.56         2.75 o                         
  -7   3   9        466.97        488.85        12.28 o                         
  -6   3   9        302.38        290.28         8.30 o                         
  -5   3   9        126.02        120.77         4.84 o                         
  -4   3   9        446.72        446.35         5.80 o                         
  -3   3   9        517.51        533.81         5.93 o                         
  -2   3   9       2328.48       2279.29        18.24 o                         
  -1   3   9       1169.50       1163.65         9.86 o                         
   0   3   9        140.98        131.39         1.98 o                         
   1   3   9       5158.93       5172.47        39.00 o                         
   2   3   9       5389.09       5399.54        48.60 o                         
   3   3   9         59.89         63.19         1.75 o                         
   4   3   9        376.36        387.53         3.89 o                         
   5   3   9        181.81        182.22         3.15 o                         
   6   3   9        242.38        253.20         4.36 o                         
   7   3   9        298.77        290.85         5.91 o                         
   8   3   9        235.86        236.19         5.43 o                         
   9   3   9         75.44         66.32         3.20 o                         
  10   3   9         19.53         14.33         2.24 o                         
  -7   4   9        713.35        713.15        16.10 o                         
  -6   4   9        358.77        349.13         9.51 o                         
  -5   4   9         29.50         20.72         2.76 o                         
  -4   4   9       1663.13       1657.44        29.40 o                         
  -3   4   9       1772.90       1811.36        20.02 o                         
  -2   4   9        501.58        508.12         6.40 o                         
  -1   4   9         19.62         15.67         1.37 o                         
   0   4   9        618.40        593.64         6.60 o                         
   1   4   9        500.65        521.76         5.96 o                         
   2   4   9       1800.79       1844.18        17.10 o                         
   3   4   9       1167.68       1176.86        11.64 o                         
   4   4   9          0.36          0.80         0.73 o                         
   5   4   9        795.42        818.04         7.83 o                         
   6   4   9       1209.85       1226.19        13.64 o                         
   7   4   9        253.41        247.88         4.56 o                         
   8   4   9          0.40          0.69         1.55 o                         
   9   4   9          0.65         -0.82         1.03 o                         
  10   4   9         18.15         11.74         2.07 o                         
  -6   5   9        728.38        720.19        15.93 o                         
  -5   5   9         34.74         36.44         3.63 o                         
  -4   5   9       1837.12       1866.05        24.69 o                         
  -3   5   9       3145.41       3155.80        33.07 o                         
  -2   5   9        516.02        526.18         6.33 o                         
  -1   5   9        237.14        218.08         3.44 o                         
   0   5   9       1237.55       1264.39        12.29 o                         
   1   5   9         93.96        105.11         2.18 o                         
   2   5   9        293.64        318.68         4.99 o                         
   3   5   9       1670.62       1667.16        19.22 o                         
   4   5   9        711.06        684.63         7.55 o                         
   5   5   9        181.39        199.16         2.83 o                         
   6   5   9       2786.64       2792.38        24.60 o                         
   7   5   9        866.17        865.04        10.47 o                         
   8   5   9          9.77          8.05         4.14 o                         
   9   5   9          8.07          6.56         1.90 o                         
  10   5   9         36.44         36.78         3.80 o                         
  -6   6   9        348.94        363.79        10.03 o                         
  -5   6   9          9.36          7.43         1.73 o                         
  -4   6   9        821.15        830.08        22.61 o                         
  -3   6   9       2930.82       2874.09        30.46 o                         
  -2   6   9        596.04        592.35         7.01 o                         
  -1   6   9        518.19        491.77         5.92 o                         
   0   6   9        721.55        704.53         7.67 o                         
   1   6   9        746.69        757.84         7.97 o                         
   2   6   9        753.60        788.80         8.19 o                         
   3   6   9        484.64        490.85         7.15 o                         
   4   6   9          3.76          4.97         0.75 o                         
   5   6   9        839.02        847.36         8.10 o                         
   6   6   9        821.80        839.67         8.24 o                         
   7   6   9        130.69        132.84         3.17 o                         
   8   6   9         78.67         74.35         2.57 o                         
   9   6   9          0.09         -1.38         1.38 o                         
  -5   7   9         43.29         50.43         3.97 o                         
  -4   7   9        267.68        285.12         6.23 o                         
  -3   7   9        644.52        643.04         8.95 o                         
  -2   7   9        880.42        893.75        11.16 o                         
  -1   7   9         61.42         59.38         1.90 o                         
   0   7   9        442.64        425.18         5.20 o                         
   1   7   9       1791.78       1794.00        16.64 o                         
   2   7   9        772.95        794.22        10.33 o                         
   3   7   9        108.29        106.80         2.14 o                         
   4   7   9          3.31          2.37         1.45 o                         
   5   7   9        327.39        326.34         4.12 o                         
   6   7   9        367.52        379.04         4.60 o                         
   7   7   9        357.31        345.58         5.36 o                         
   8   7   9        163.88        166.61         3.76 o                         
   9   7   9          2.39         -1.55         1.55 o                         
  -4   8   9        534.60        537.68         9.52 o                         
  -3   8   9       1021.85       1031.49        12.93 o                         
  -2   8   9        436.30        445.82         5.87 o                         
  -1   8   9        130.82        130.70         2.69 o                         
   0   8   9        946.67        944.44        14.94 o                         
   1   8   9        580.44        567.43         9.22 o                         
   2   8   9        264.18        263.58         3.54 o                         
   3   8   9         56.80         61.02         1.57 o                         
   4   8   9         24.27         27.36         1.33 o                         
   5   8   9         33.86         32.31         2.22 o                         
   6   8   9        824.19        857.25         8.29 o                         
   7   8   9        864.78        877.25        11.43 o                         
   8   8   9         62.79         55.25         2.58 o                         
   9   8   9        108.90        109.00         5.53 o                         
  -4   9   9         90.27         88.83         3.82 o                         
  -3   9   9       1246.98       1294.13        18.06 o                         
  -2   9   9        792.70        820.62        10.68 o                         
  -1   9   9        273.12        280.16         4.52 o                         
   0   9   9       1379.47       1373.51        18.50 o                         
   1   9   9        278.56        281.00         5.16 o                         
   2   9   9          9.07          7.59         0.97 o                         
   3   9   9         18.83         20.23         1.71 o                         
   4   9   9        329.02        335.71         5.81 o                         
   5   9   9          0.39          1.73         2.76 o                         
   6   9   9        879.49        904.96        11.78 o                         
   7   9   9        814.93        843.24        11.13 o                         
   8   9   9        101.53         94.11         3.12 o                         
  -2  10   9        232.07        238.91         5.35 o                         
  -1  10   9         15.67         11.36         1.47 o                         
   0  10   9        440.01        424.30         6.95 o                         
   1  10   9        772.56        779.24        16.80 o                         
   2  10   9         90.63         92.86         2.99 o                         
   3  10   9          6.98          5.67         1.04 o                         
   4  10   9          0.38         -0.76         0.86 o                         
   5  10   9         84.75         77.74         2.89 o                         
   6  10   9        228.04        236.52         5.08 o                         
   7  10   9        344.63        362.85         7.58 o                         
  -1  11   9         14.05          9.65         1.47 o                         
   0  11   9         51.78         48.49         2.81 o                         
   1  11   9        473.69        475.41        14.27 o                         
   2  11   9        475.55        499.41        10.64 o                         
   3  11   9         56.92         62.96         2.99 o                         
   4  11   9        151.56        162.47         4.39 o                         
   5  11   9        216.96        234.93         7.60 o                         
   6  11   9         69.71         75.10         3.22 o                         
   3  12   9          0.13          1.55         1.38 o                         
  -2  -8  10          0.16          2.09         2.61 o                         
  -1  -8  10          0.40         -1.00         1.00 o                         
   0  -8  10        148.24        154.11         4.81 o                         
   1  -8  10        529.04        545.66         9.92 o                         
  -4  -7  10          0.75          0.95         1.31 o                         
  -3  -7  10         56.74         59.12         2.75 o                         
  -2  -7  10         26.19         27.18         2.21 o                         
  -1  -7  10         10.62          7.55         1.19 o                         
   0  -7  10        219.36        227.85         4.66 o                         
   1  -7  10        215.75        225.58         4.71 o                         
   2  -7  10          0.07          0.00         1.06 o                         
   3  -7  10        148.40        146.68         6.22 o                         
   4  -7  10        332.31        350.79        10.20 o                         
  -5  -6  10        153.71        171.91         6.74 o                         
  -4  -6  10        589.46        584.98        13.67 o                         
  -3  -6  10         59.43         50.30         2.59 o                         
  -2  -6  10        578.30        573.64         8.20 o                         
  -1  -6  10       1145.15       1169.75        14.79 o                         
   0  -6  10        265.20        276.86         4.38 o                         
   1  -6  10         70.53         71.39         2.30 o                         
   2  -6  10         64.30         65.56         2.67 o                         
   3  -6  10         11.94          7.33         1.41 o                         
   4  -6  10        324.92        318.47         9.34 o                         
   5  -6  10        215.38        229.15         7.95 o                         
  -6  -5  10         11.02          4.84         1.90 o                         
  -5  -5  10        135.99        133.89         6.05 o                         
  -4  -5  10        381.83        405.55        10.55 o                         
  -3  -5  10         81.16         84.84         3.61 o                         
  -2  -5  10        325.04        322.95         5.39 o                         
  -1  -5  10       1394.81       1413.46        13.60 o                         
   0  -5  10        486.72        498.68         6.15 o                         
   1  -5  10         26.93         31.74         1.80 o                         
   2  -5  10        209.22        206.19         4.34 o                         
   3  -5  10        129.49        138.15        11.30 o                         
   4  -5  10        185.20        196.35         5.34 o                         
   5  -5  10        149.09        161.37         6.39 o                         
   6  -5  10          1.27          1.04         1.73 o                         
  -6  -4  10        154.35        149.45         6.39 o                         
  -5  -4  10        394.21        377.37        10.20 o                         
  -4  -4  10        407.21        389.87        10.03 o                         
  -3  -4  10          9.12          7.09         1.31 o                         
  -2  -4  10       1110.46       1088.97        12.59 o                         
  -1  -4  10        508.72        519.87         7.22 o                         
   0  -4  10        174.54        181.98         3.25 o                         
   1  -4  10        257.39        265.54         3.99 o                         
   2  -4  10          0.93          1.85         0.80 o                         
   3  -4  10        828.16        835.76        10.55 o                         
   4  -4  10       1528.65       1571.80        36.67 o                         
   5  -4  10        191.32        196.49         7.09 o                         
   6  -4  10        241.60        222.10         7.60 o                         
   7  -4  10        295.58        294.05         9.16 o                         
  -7  -3  10         86.98         82.22         4.25 o                         
  -6  -3  10        263.66        249.71         6.78 o                         
  -5  -3  10        310.02        314.72         8.30 o                         
  -4  -3  10        176.15        169.26         5.18 o                         
  -3  -3  10         20.07         23.10         2.32 o                         
  -2  -3  10        647.17        649.06         8.45 o                         
  -1  -3  10        914.28        899.86        10.73 o                         
   0  -3  10        589.78        561.33         6.47 o                         
   1  -3  10         11.79         13.15         1.12 o                         
   2  -3  10        173.32        167.87         2.90 o                         
   3  -3  10        563.26        603.40         8.19 o                         
   4  -3  10        855.16        866.54        12.95 o                         
   5  -3  10        168.28        167.64         4.77 o                         
   6  -3  10         32.82         31.95         3.63 o                         
   7  -3  10        303.60        316.72         9.34 o                         
   8  -3  10        180.85        190.76         7.43 o                         
  -7  -2  10        273.55        289.70         7.51 o                         
  -6  -2  10          3.15          1.02         1.37 o                         
  -5  -2  10        212.32        205.43         6.48 o                         
  -4  -2  10        671.77        660.74        11.66 o                         
  -3  -2  10        115.76        104.26         4.84 o                         
  -2  -2  10        503.79        523.78         7.88 o                         
  -1  -2  10       4649.68       4556.50        37.12 o                         
   0  -2  10       2062.32       2009.19        14.78 o                         
   1  -2  10        190.25        186.35         3.33 o                         
   2  -2  10       1848.86       1803.04        13.20 o                         
   3  -2  10       1009.33       1044.79        10.05 o                         
   4  -2  10         16.82         17.33         1.61 o                         
   5  -2  10         34.41         34.82         2.50 o                         
   6  -2  10        144.11        135.65         4.27 o                         
   7  -2  10        132.53        127.50         5.70 o                         
   8  -2  10        499.21        513.30        12.80 o                         
  -7  -1  10        294.01        310.98         7.64 o                         
  -6  -1  10         75.99         73.15         3.77 o                         
  -5  -1  10         54.77         43.60         3.06 o                         
  -4  -1  10        350.18        365.37         6.02 o                         
  -3  -1  10        131.10        126.99         2.93 o                         
  -2  -1  10        447.72        449.35         5.57 o                         
  -1  -1  10       4446.09       4493.44        36.60 o                         
   0  -1  10       2549.73       2551.09        19.56 o                         
   1  -1  10        253.09        256.99         2.75 o                         
   2  -1  10       1994.51       2006.53        21.47 o                         
   3  -1  10       1491.88       1477.07        13.56 o                         
   4  -1  10        242.65        227.92         4.82 o                         
   5  -1  10          5.17          5.73         0.82 o                         
   6  -1  10          4.45          1.72         1.51 o                         
   7  -1  10         92.13         95.78         3.15 o                         
   8  -1  10        274.13        291.44         8.64 o                         
   9  -1  10        156.26        168.11         6.57 o                         
  -7   0  10         48.56         56.39         3.63 o                         
  -6   0  10        495.38        490.81         7.34 o                         
  -5   0  10        686.07        665.27         8.90 o                         
  -4   0  10        243.56        247.23         4.50 o                         
  -3   0  10        247.33        251.65         3.60 o                         
  -2   0  10       1451.05       1414.14        12.34 o                         
  -1   0  10       1587.25       1588.63        12.48 o                         
   0   0  10       1050.30       1100.30         8.44 o                         
   1   0  10          8.11          7.55         0.68 o                         
   2   0  10        475.99        504.23         4.34 o                         
   3   0  10       1655.19       1618.29        12.58 o                         
   4   0  10       1820.00       1754.76        17.85 o                         
   5   0  10        118.05        114.04         2.77 o                         
   6   0  10        231.82        226.03         4.05 o                         
   7   0  10        767.32        776.03         9.47 o                         
   8   0  10        330.05        352.52         5.29 o                         
   9   0  10          0.42         -0.43         0.98 o                         
  -7   1  10         44.33         50.09         3.40 o                         
  -6   1  10        371.23        367.79         6.12 o                         
  -5   1  10        858.30        876.82        11.00 o                         
  -4   1  10        150.22        157.50         2.96 o                         
  -3   1  10         74.27         82.78         3.22 o                         
  -2   1  10       2570.99       2591.59        21.31 o                         
  -1   1  10       2796.38       2783.51        19.74 o                         
   0   1  10         84.68         84.58         1.49 o                         
   1   1  10          0.57          0.78         0.58 o                         
   2   1  10        457.24        449.23         4.25 o                         
   3   1  10       2212.54       2180.29        17.54 o                         
   4   1  10       1206.56       1214.47        11.47 o                         
   5   1  10        111.82        109.11         2.67 o                         
   6   1  10         75.67         78.46         2.29 o                         
   7   1  10        473.14        491.25         6.70 o                         
   8   1  10        336.18        350.07         5.42 o                         
   9   1  10        156.46        157.84         4.46 o                         
  -7   2  10        271.56        275.70         8.47 o                         
  -6   2  10        418.60        420.48        10.72 o                         
  -5   2  10        156.77        168.90         6.22 o                         
  -4   2  10          3.92          4.88         0.80 o                         
  -3   2  10        164.75        156.68         3.03 o                         
  -2   2  10        678.51        675.30         7.23 o                         
  -1   2  10       5960.08       5954.11        44.85 o                         
   0   2  10       2772.60       2754.16        19.33 o                         
   1   2  10         53.17         54.45         3.06 o                         
   2   2  10       7778.50       7840.47        56.28 o                         
   3   2  10       3952.14       3878.97        24.47 o                         
   4   2  10        169.63        167.48         2.40 o                         
   5   2  10        106.95        103.48         2.79 o                         
   6   2  10          0.36         -0.20         0.63 o                         
   7   2  10         16.63         17.81         1.42 o                         
   8   2  10        343.98        349.56         7.11 o                         
   9   2  10        683.41        694.27        15.41 o                         
  -7   3  10        620.07        630.33        14.71 o                         
  -6   3  10        433.96        457.85        11.59 o                         
  -5   3  10          1.17          2.66         2.07 o                         
  -4   3  10         23.69         23.40         3.45 o                         
  -3   3  10          0.38          0.38         0.51 o                         
  -2   3  10        197.10        188.77         2.90 o                         
  -1   3  10       2658.60       2668.27        21.22 o                         
   0   3  10       4830.91       4795.19        38.74 o                         
   1   3  10         21.09         11.96         0.84 o                         
   2   3  10       6236.91       6160.23        42.21 o                         
   3   3  10       4949.96       4865.36        37.43 o                         
   4   3  10         19.50         22.60         1.14 o                         
   5   3  10        411.36        408.71         6.02 o                         
   6   3  10         57.36         53.48         2.92 o                         
   7   3  10          1.07          0.69         0.99 o                         
   8   3  10        163.63        162.29         4.67 o                         
   9   3  10        436.39        454.46         9.69 o                         
  -6   4  10       1101.81       1110.70        22.20 o                         
  -5   4  10        414.23        393.80         7.80 o                         
  -4   4  10         21.27         21.44         2.23 o                         
  -3   4  10        868.88        842.08        10.76 o                         
  -2   4  10        816.36        804.41        10.22 o                         
  -1   4  10        788.45        807.44         8.76 o                         
   0   4  10       1466.04       1440.70        14.02 o                         
   1   4  10          8.03          9.01         1.13 o                         
   2   4  10       1915.67       1929.85        18.14 o                         
   3   4  10       3015.23       3022.87        25.67 o                         
   4   4  10       1890.64       1899.77        14.97 o                         
   5   4  10          0.27          0.53         0.63 o                         
   6   4  10       1070.00       1074.37        12.49 o                         
   7   4  10        868.62        864.77        12.73 o                         
   8   4  10        117.93        119.30         4.03 o                         
   9   4  10         15.43         12.45         1.57 o                         
  -6   5  10        585.00        602.06        14.19 o                         
  -5   5  10       1052.60       1038.61        15.95 o                         
  -4   5  10         12.88          9.91         3.02 o                         
  -3   5  10        938.15        910.84        11.58 o                         
  -2   5  10       2350.65       2304.41        24.85 o                         
  -1   5  10        527.63        555.88         6.63 o                         
   0   5  10         14.94         20.77         1.37 o                         
   1   5  10         54.20         47.67         1.67 o                         
   2   5  10        334.74        340.52         4.64 o                         
   3   5  10        828.09        838.05         9.01 o                         
   4   5  10       2461.81       2391.32        20.35 o                         
   5   5  10        252.60        238.44         3.30 o                         
   6   5  10       1093.19       1083.04        11.18 o                         
   7   5  10        829.64        850.27        10.53 o                         
   8   5  10        160.91        157.26         4.39 o                         
   9   5  10          3.43          2.24         1.55 o                         
  -5   6  10        315.40        318.11         9.16 o                         
  -4   6  10         10.27         10.53         1.51 o                         
  -3   6  10        246.94        256.75         5.00 o                         
  -2   6  10       1438.76       1441.44        16.61 o                         
  -1   6  10       1958.51       1923.93        18.27 o                         
   0   6  10        391.01        408.38         5.29 o                         
   1   6  10        312.93        295.86         4.23 o                         
   2   6  10       1889.24       1946.37        23.68 o                         
   3   6  10       2422.67       2460.93        32.09 o                         
   4   6  10        795.93        790.04         8.69 o                         
   5   6  10        272.31        277.18         3.59 o                         
   6   6  10        603.26        588.66         7.80 o                         
   7   6  10         50.41         51.56         2.28 o                         
   8   6  10        217.10        217.21         5.19 o                         
   9   6  10        194.63        195.61         7.26 o                         
  -5   7  10        103.30        109.86         5.35 o                         
  -4   7  10          0.04          0.88         1.20 o                         
  -3   7  10        184.61        191.06         4.25 o                         
  -2   7  10        445.52        446.82         6.87 o                         
  -1   7  10       1165.16       1145.99        11.79 o                         
   0   7  10        491.68        505.62         6.20 o                         
   1   7  10         94.22         79.45         2.23 o                         
   2   7  10       1535.94       1545.21        23.13 o                         
   3   7  10       3024.30       3064.28        37.75 o                         
   4   7  10        182.09        190.35         3.34 o                         
   5   7  10        511.42        509.34         5.69 o                         
   6   7  10        239.08        243.75         3.67 o                         
   7   7  10         93.67         98.20         2.83 o                         
   8   7  10         54.55         53.44         3.07 o                         
   9   7  10        112.36        108.31         5.53 o                         
  -4   8  10          8.23          4.84         1.73 o                         
  -3   8  10        651.38        662.88         9.45 o                         
  -2   8  10       1342.76       1363.39        17.60 o                         
  -1   8  10        273.46        276.83         4.29 o                         
   0   8  10          3.92          3.21         0.75 o                         
   1   8  10         16.14         15.18         1.40 o                         
   2   8  10        576.22        575.95         9.05 o                         
   3   8  10       1713.03       1715.29        16.90 o                         
   4   8  10        516.09        534.09         6.41 o                         
   5   8  10          7.49          6.04         1.57 o                         
   6   8  10        349.85        362.90         4.64 o                         
   7   8  10        557.91        569.84         8.51 o                         
   8   8  10        156.98        153.21         4.72 o                         
  -3   9  10        697.17        705.56        11.52 o                         
  -2   9  10       1354.08       1370.12        16.35 o                         
  -1   9  10        204.15        210.20         3.82 o                         
   0   9  10         60.89         59.20         2.31 o                         
   1   9  10        325.13        330.85         4.50 o                         
   2   9  10        192.33        197.37         4.65 o                         
   3   9  10        192.80        200.66         4.42 o                         
   4   9  10        658.51        645.10         9.37 o                         
   5   9  10        100.73         99.70         3.02 o                         
   6   9  10        359.17        365.98         5.32 o                         
   7   9  10        813.12        841.90        12.73 o                         
   8   9  10        232.04        235.06         5.81 o                         
  -2  10  10        526.43        528.16         9.06 o                         
  -1  10  10        319.91        325.50         6.31 o                         
   0  10  10          5.76          5.02         1.34 o                         
   1  10  10        248.76        252.68         5.23 o                         
   2  10  10        475.15        458.32         7.46 o                         
   3  10  10        510.14        514.93         8.05 o                         
   4  10  10        166.68        169.31         4.64 o                         
   5  10  10         16.94         12.72         1.44 o                         
   6  10  10        213.36        219.19         5.67 o                         
   7  10  10        297.98        301.31         9.68 o                         
   0  11  10          4.05          2.89         1.28 o                         
   1  11  10        111.56        102.01         4.23 o                         
   2  11  10        391.67        396.05        10.46 o                         
   3  11  10        556.72        597.04        12.72 o                         
   4  11  10         91.03        103.13         3.78 o                         
   5  11  10         24.33         30.15         2.56 o                         
  -2  -7  11         11.50          4.94         1.41 o                         
  -1  -7  11          0.52         -0.27         1.24 o                         
   0  -7  11         24.58         25.56         3.45 o                         
   1  -7  11         83.64         82.39         4.84 o                         
   2  -7  11         95.23         96.39         5.18 o                         
  -4  -6  11        125.41        119.32         4.52 o                         
  -3  -6  11        139.32        150.69         4.77 o                         
  -2  -6  11         32.96         35.51         2.80 o                         
  -1  -6  11        111.10        117.31         3.39 o                         
   0  -6  11        371.16        385.60         5.44 o                         
   1  -6  11         88.39         94.09         3.64 o                         
   2  -6  11         36.38         36.50         2.68 o                         
   3  -6  11          0.49         -0.35         1.38 o                         
   4  -6  11         34.66         29.19         3.63 o                         
  -5  -5  11        108.43         98.46         5.36 o                         
  -4  -5  11        116.81        112.81         5.53 o                         
  -3  -5  11        121.05        120.41         5.53 o                         
  -2  -5  11          2.39         -0.09         2.59 o                         
  -1  -5  11        151.20        145.63         3.19 o                         
   0  -5  11        151.70        145.63         3.10 o                         
   1  -5  11        321.28        329.61         5.43 o                         
   2  -5  11        238.35        250.62         5.88 o                         
   3  -5  11         42.59         40.17         2.95 o                         
   4  -5  11        262.03        265.68         8.47 o                         
   5  -5  11        173.47        178.32         7.08 o                         
  -5  -4  11        427.00        413.02        11.24 o                         
  -4  -4  11        378.57        387.38        10.55 o                         
  -3  -4  11          6.04          4.32         1.55 o                         
  -2  -4  11        152.88        142.51         5.27 o                         
  -1  -4  11          1.46          1.33         0.92 o                         
   0  -4  11         22.16         15.59         2.21 o                         
   1  -4  11        477.54        496.87         6.08 o                         
   2  -4  11       1460.19       1504.52        16.95 o                         
   3  -4  11         89.20         80.30         3.52 o                         
   4  -4  11        980.94        995.68        14.97 o                         
   5  -4  11       1276.64       1247.85        24.47 o                         
   6  -4  11         48.31         43.52         4.32 o                         
  -6  -3  11        117.69        114.94         7.60 o                         
  -5  -3  11        430.66        429.88        13.58 o                         
  -4  -3  11        623.49        623.54        11.62 o                         
  -3  -3  11          7.29          6.56         1.73 o                         
  -2  -3  11        110.30        113.04         3.60 o                         
  -1  -3  11         32.38         32.77         1.93 o                         
   0  -3  11        292.62        277.35         4.91 o                         
   1  -3  11        293.42        296.51         4.28 o                         
   2  -3  11        390.60        395.03         5.00 o                         
   3  -3  11         38.94         34.91         2.53 o                         
   4  -3  11        427.51        427.39         8.08 o                         
   5  -3  11       1075.27       1049.18        20.99 o                         
   6  -3  11        351.91        358.97        10.20 o                         
   7  -3  11         71.28         68.57         4.84 o                         
  -6  -2  11          3.52          2.31         2.24 o                         
  -5  -2  11        121.24        119.86         5.61 o                         
  -4  -2  11        387.03        363.33         8.06 o                         
  -3  -2  11        602.63        589.64        10.92 o                         
  -2  -2  11         12.93          8.83         1.42 o                         
  -1  -2  11        728.83        725.01         8.45 o                         
   0  -2  11       1242.94       1260.11        14.22 o                         
   1  -2  11        413.38        416.06         4.45 o                         
   2  -2  11         26.28         16.80         1.44 o                         
   3  -2  11         20.83         17.99         1.99 o                         
   4  -2  11        279.60        258.21         5.81 o                         
   5  -2  11        594.73        592.12        10.03 o                         
   6  -2  11        291.30        302.72         8.99 o                         
   7  -2  11          6.85          3.80         1.73 o                         
   8  -2  11         86.13         90.34         5.35 o                         
  -6  -1  11          8.07          6.25         3.37 o                         
  -5  -1  11        135.50        125.95         5.10 o                         
  -4  -1  11        244.59        236.23         6.20 o                         
  -3  -1  11        950.95        961.20        20.54 o                         
  -2  -1  11          3.28          2.89         1.94 o                         
  -1  -1  11       1479.18       1499.52        30.01 o                         
   0  -1  11       1057.53       1129.44        10.94 o                         
   1  -1  11        573.77        602.94         5.67 o                         
   2  -1  11         40.35         26.55         1.39 o                         
   3  -1  11         24.16         29.48         1.64 o                         
   4  -1  11        440.17        415.02        10.09 o                         
   5  -1  11       1097.39       1078.16        12.04 o                         
   6  -1  11        262.47        275.17         4.92 o                         
   7  -1  11          5.45          4.32         1.73 o                         
   8  -1  11        188.62        196.13         7.08 o                         
  -6   0  11          9.54          7.36         5.61 o                         
  -5   0  11        245.84        242.51         4.72 o                         
  -4   0  11        926.83        920.77        12.99 o                         
  -3   0  11        361.10        353.93         5.60 o                         
  -2   0  11        129.89        121.18         2.96 o                         
  -1   0  11       1366.24       1364.84        15.30 o                         
   0   0  11        276.33        287.13         3.71 o                         
   1   0  11        390.98        404.85         4.68 o                         
   2   0  11        867.02        859.39         8.14 o                         
   3   0  11          8.27          5.77         0.80 o                         
   4   0  11       1049.38       1034.54        11.55 o                         
   5   0  11       2004.76       1982.14        20.19 o                         
   6   0  11        774.67        768.67         9.37 o                         
   7   0  11        131.40        130.10         3.79 o                         
   8   0  11        814.90        831.24         9.73 o                         
  -6   1  11        132.15        136.20         3.65 o                         
  -5   1  11        223.53        226.48         4.58 o                         
  -4   1  11        606.82        612.12         8.39 o                         
  -3   1  11        225.82        229.16         3.61 o                         
  -2   1  11         52.36         49.03         1.72 o                         
  -1   1  11        708.84        729.43         8.10 o                         
   0   1  11       1248.93       1235.93        11.11 o                         
   1   1  11       1063.75       1063.52         9.78 o                         
   2   1  11         88.77         90.67         2.21 o                         
   3   1  11        358.77        358.39         4.36 o                         
   4   1  11        443.41        451.02         6.08 o                         
   5   1  11        938.25        915.53        10.46 o                         
   6   1  11        695.30        692.78         8.53 o                         
   7   1  11          8.70          8.56         1.03 o                         
   8   1  11        389.02        417.83        10.55 o                         
   9   1  11        424.51        438.78         7.95 o                         
  -6   2  11        341.98        351.34         9.68 o                         
  -5   2  11         51.47         50.78         3.80 o                         
  -4   2  11         78.32         67.11         2.68 o                         
  -3   2  11        544.72        542.04         6.98 o                         
  -2   2  11        171.51        179.18         4.51 o                         
  -1   2  11         90.69         91.25         2.16 o                         
   0   2  11       6244.61       6185.20        53.16 o                         
   1   2  11       4548.25       4490.52        31.98 o                         
   2   2  11        767.70        757.81         7.39 o                         
   3   2  11       2008.38       1980.30        14.62 o                         
   4   2  11        579.62        581.66         5.98 o                         
   5   2  11        301.65        303.23         4.56 o                         
   6   2  11        225.59        223.85         3.84 o                         
   7   2  11         93.14         90.74         3.56 o                         
   8   2  11        209.74        209.63         7.26 o                         
   9   2  11        681.89        726.60        16.10 o                         
  -6   3  11        329.05        362.21        10.20 o                         
  -5   3  11         81.94         75.31         4.49 o                         
  -4   3  11         32.23         28.58         4.32 o                         
  -3   3  11        239.83        252.60         5.51 o                         
  -2   3  11        156.07        155.91         2.67 o                         
  -1   3  11        296.87        291.00         4.22 o                         
   0   3  11       4148.65       4057.91        32.33 o                         
   1   3  11       2092.54       2042.64        15.62 o                         
   2   3  11        126.56        124.95         1.99 o                         
   3   3  11        752.62        748.99         6.65 o                         
   4   3  11       1850.51       1848.02        15.21 o                         
   5   3  11        727.25        720.08         9.26 o                         
   6   3  11          0.51          1.28         1.38 o                         
   7   3  11          4.60          0.29         1.30 o                         
   8   3  11        175.72        173.05         4.97 o                         
   9   3  11        291.29        314.62         9.51 o                         
  -6   4  11        145.78        158.95         6.74 o                         
  -5   4  11        350.27        356.38         9.86 o                         
  -4   4  11        253.47        246.25         5.96 o                         
  -3   4  11        182.21        186.34         5.27 o                         
  -2   4  11         25.95         27.07         1.90 o                         
  -1   4  11       1820.46       1808.48        20.03 o                         
   0   4  11       2274.95       2326.81        21.65 o                         
   1   4  11        230.89        230.56         3.78 o                         
   2   4  11         83.60         85.09         4.24 o                         
   3   4  11         17.35         18.77         1.58 o                         
   4   4  11       1513.79       1517.28        12.50 o                         
   5   4  11       3055.55       3030.36        30.95 o                         
   6   4  11        565.87        583.51         8.06 o                         
   7   4  11        354.40        356.90         7.08 o                         
   8   4  11       1043.89       1077.98        22.72 o                         
   9   4  11        294.29        297.85         9.16 o                         
  -5   5  11        166.28        163.63         6.39 o                         
  -4   5  11        467.42        487.00        15.83 o                         
  -3   5  11        251.74        249.85         5.77 o                         
  -2   5  11        183.03        183.04         4.04 o                         
  -1   5  11       1651.11       1584.39        17.92 o                         
   0   5  11       1041.53       1026.73        10.79 o                         
   1   5  11        174.50        187.10         3.37 o                         
   2   5  11         85.76         84.47         2.34 o                         
   3   5  11        490.21        492.63         6.26 o                         
   4   5  11       1803.48       1777.40        15.87 o                         
   5   5  11        759.39        768.14         8.02 o                         
   6   5  11        114.42        115.91         2.79 o                         
   7   5  11         32.43         41.30         6.56 o                         
   8   5  11        536.05        568.32         9.71 o                         
   9   5  11        469.75        450.45        11.76 o                         
  -5   6  11         74.50         75.68         3.73 o                         
  -4   6  11         65.39         67.22         3.54 o                         
  -3   6  11        204.16        202.00         5.27 o                         
  -2   6  11         72.72         64.05         2.56 o                         
  -1   6  11        373.07        373.61         6.12 o                         
   0   6  11       3213.35       3199.72        31.22 o                         
   1   6  11       2380.72       2380.44        22.14 o                         
   2   6  11          2.14         -0.86         0.86 o                         
   3   6  11       3159.07       3210.72        34.44 o                         
   4   6  11       2426.13       2369.96        22.23 o                         
   5   6  11          1.12          1.58         0.93 o                         
   6   6  11          2.18          3.53         0.89 o                         
   7   6  11         21.16         16.09         2.12 o                         
   8   6  11         38.27         32.01         2.50 o                         
   9   6  11        338.56        344.75        10.03 o                         
  -4   7  11         40.67         37.43         2.85 o                         
  -3   7  11         14.97         10.32         2.50 o                         
  -2   7  11          1.21          0.71         0.92 o                         
  -1   7  11         22.61         16.37         1.59 o                         
   0   7  11       1414.32       1433.19        14.34 o                         
   1   7  11       3274.11       3188.74        28.86 o                         
   2   7  11          4.92         -0.71         1.87 o                         
   3   7  11       4045.73       4076.79        40.59 o                         
   4   7  11       2445.18       2441.29        22.79 o                         
   5   7  11         21.01         26.73         1.52 o                         
   6   7  11        103.53        103.55         2.74 o                         
   7   7  11         81.41         81.51         2.74 o                         
   8   7  11          9.30          5.70         1.73 o                         
  -3   8  11          0.91          0.86         1.24 o                         
  -2   8  11         87.93         82.74         3.05 o                         
  -1   8  11        286.24        288.22         5.26 o                         
   0   8  11        627.36        647.17         7.65 o                         
   1   8  11        767.77        758.89         8.52 o                         
   2   8  11          8.23          3.73         0.90 o                         
   3   8  11        573.66        567.78        10.79 o                         
   4   8  11       1317.94       1371.83        13.86 o                         
   5   8  11       1175.64       1169.71        12.30 o                         
   6   8  11          0.78         -0.85         0.85 o                         
   7   8  11        367.39        364.13         7.26 o                         
   8   8  11        297.65        301.31         6.84 o                         
  -2   9  11        186.50        186.81         4.98 o                         
  -1   9  11        445.55        435.60         6.98 o                         
   0   9  11        572.32        591.55         7.24 o                         
   1   9  11        108.03        116.09         2.65 o                         
   2   9  11         12.34          7.20         0.86 o                         
   3   9  11        213.10        210.50         3.64 o                         
   4   9  11        872.26        895.87        10.43 o                         
   5   9  11        900.08        901.58        10.04 o                         
   6   9  11         39.94         36.29         2.65 o                         
   7   9  11        305.57        300.30         6.50 o                         
  -1  10  11        410.54        423.72         9.86 o                         
   0  10  11        417.48        396.23         7.18 o                         
   1  10  11        297.71        308.61        12.97 o                         
   2  10  11          3.80          0.80         1.55 o                         
   3  10  11        890.34        917.10        22.44 o                         
   4  10  11       1318.20       1373.00        19.88 o                         
   5  10  11        175.84        178.30         5.13 o                         
   6  10  11         72.10         76.52         5.18 o                         
   1  11  11        333.19        341.73         7.52 o                         
   2  11  11          1.18         -0.95         1.34 o                         
   3  11  11        619.85        623.00        21.46 o                         
   4  11  11        855.10        825.26        13.35 o                         
   5  11  11        213.81        230.53         8.29 o                         
  -2  -6  12        213.62        216.05         5.78 o                         
  -1  -6  12         39.52         40.06         2.87 o                         
   0  -6  12        160.86        148.07         6.22 o                         
   1  -6  12        313.91        316.76         6.94 o                         
   2  -6  12         65.41         66.67         4.49 o                         
   3  -6  12         55.14         47.50         4.15 o                         
  -4  -5  12        154.57        153.42         6.74 o                         
  -3  -5  12        251.06        246.99         8.30 o                         
  -2  -5  12         25.84         19.21         2.11 o                         
  -1  -5  12          5.53          2.91         1.38 o                         
   0  -5  12          7.05          3.54         0.99 o                         
   1  -5  12         97.55         92.08         6.13 o                         
   2  -5  12        312.15        317.80         6.87 o                         
   3  -5  12        148.97        162.93         6.57 o                         
   4  -5  12          2.53          1.90         1.73 o                         
  -4  -4  12        739.23        737.16        16.80 o                         
  -3  -4  12         77.72         81.87         4.84 o                         
  -2  -4  12        244.55        240.98         5.56 o                         
  -1  -4  12         13.56          9.25         1.33 o                         
   0  -4  12        165.69        170.57         3.75 o                         
   1  -4  12          0.60         -0.81         2.07 o                         
   2  -4  12        423.85        427.98         8.15 o                         
   3  -4  12        877.76        904.84        19.93 o                         
   4  -4  12          9.00          5.70         2.07 o                         
   5  -4  12        696.24        682.16        15.76 o                         
   6  -4  12        241.89        230.38         8.12 o                         
  -5  -3  12        297.57        298.20         9.51 o                         
  -4  -3  12       1087.12       1065.80        21.85 o                         
  -3  -3  12        255.07        263.81        10.54 o                         
  -2  -3  12         11.63         10.53         1.33 o                         
  -1  -3  12        158.14        151.75         4.20 o                         
   0  -3  12          4.23          2.13         0.95 o                         
   1  -3  12         16.86         21.92         2.16 o                         
   2  -3  12        580.53        564.71         9.63 o                         
   3  -3  12        374.62        373.57         7.54 o                         
   4  -3  12          0.33         -1.38         1.38 o                         
   5  -3  12        195.67        200.98         7.43 o                         
   6  -3  12        187.31        181.78         7.08 o                         
  -5  -2  12         91.77         93.98         5.87 o                         
  -4  -2  12        328.81        330.27         7.87 o                         
  -3  -2  12        341.49        325.59         7.64 o                         
  -2  -2  12        304.59        286.90         6.88 o                         
  -1  -2  12         43.85         38.88         2.32 o                         
   0  -2  12        238.86        235.13         5.29 o                         
   1  -2  12        354.07        365.18         6.99 o                         
   2  -2  12        481.36        466.85         8.28 o                         
   3  -2  12         14.12          8.63         1.33 o                         
   4  -2  12         12.98          8.41         2.59 o                         
   5  -2  12         33.34         31.95         3.45 o                         
   6  -2  12         86.50         81.18         4.84 o                         
   7  -2  12        253.03        253.90         8.30 o                         
  -6  -1  12          2.96          4.45         2.07 o                         
  -5  -1  12         61.40         63.17         3.77 o                         
  -4  -1  12        502.49        495.39         9.89 o                         
  -3  -1  12        608.09        580.86        10.86 o                         
  -2  -1  12         12.16         12.17         1.53 o                         
  -1  -1  12          0.99          2.24         1.21 o                         
   0  -1  12        165.88        167.23         3.02 o                         
   1  -1  12        582.03        590.25         7.32 o                         
   2  -1  12        438.84        454.79         6.10 o                         
   3  -1  12        183.31        187.05         3.94 o                         
   4  -1  12          1.48          0.41         0.75 o                         
   5  -1  12        175.73        170.98         5.81 o                         
   6  -1  12        519.45        506.50        12.11 o                         
   7  -1  12        303.22        303.92         8.99 o                         
   8  -1  12         15.49          8.12         2.07 o                         
  -6   0  12          5.16          8.12         3.80 o                         
  -5   0  12        234.83        238.85         6.51 o                         
  -4   0  12        988.24        982.33        12.14 o                         
  -3   0  12        685.17        698.07        11.13 o                         
  -2   0  12        108.96        105.65         2.81 o                         
  -1   0  12        150.68        145.97         3.25 o                         
   0   0  12          9.05          7.42         0.93 o                         
   1   0  12         32.82         29.29         1.35 o                         
   2   0  12        400.44        406.57         5.27 o                         
   3   0  12       1695.21       1737.30        17.91 o                         
   4   0  12        140.25        132.97         3.10 o                         
   5   0  12       1057.40       1058.03        12.02 o                         
   6   0  12       1693.04       1720.22        21.63 o                         
   7   0  12        182.64        185.05         4.58 o                         
   8   0  12        142.29        142.88         5.87 o                         
  -6   1  12         55.41         48.70         6.74 o                         
  -5   1  12        437.71        439.69         6.91 o                         
  -4   1  12       1061.77       1037.51        12.69 o                         
  -3   1  12        430.95        432.53         6.50 o                         
  -2   1  12          0.34          3.51         1.94 o                         
  -1   1  12        134.41        140.36         2.72 o                         
   0   1  12        139.31        139.61         3.10 o                         
   1   1  12        494.83        501.10         7.09 o                         
   2   1  12        252.59        241.66         3.76 o                         
   3   1  12        425.79        406.03         5.30 o                         
   4   1  12        128.25        118.91         3.49 o                         
   5   1  12        872.04        834.45         9.87 o                         
   6   1  12       1250.31       1270.87        13.99 o                         
   7   1  12        206.52        202.50         4.64 o                         
   8   1  12         14.74         10.02         1.90 o                         
  -6   2  12         20.13         15.68         3.19 o                         
  -5   2  12         24.55         15.80         4.32 o                         
  -4   2  12        252.42        259.12         4.84 o                         
  -3   2  12        537.44        533.95         8.49 o                         
  -2   2  12        560.99        557.54         8.40 o                         
  -1   2  12          5.93          7.26         0.89 o                         
   0   2  12       1012.31       1027.99        10.62 o                         
   1   2  12        778.35        772.16         8.43 o                         
   2   2  12        459.15        454.03         5.62 o                         
   3   2  12        297.54        299.16         4.20 o                         
   4   2  12         16.16         11.32         1.42 o                         
   5   2  12        506.49        502.84         6.61 o                         
   6   2  12        485.35        496.32         8.43 o                         
   7   2  12        432.59        441.23         8.34 o                         
   8   2  12         43.43         40.07         3.97 o                         
   9   2  12         97.13        106.41         5.53 o                         
  -5   3  12         63.58         61.14         4.32 o                         
  -4   3  12        190.56        181.80         6.74 o                         
  -3   3  12        362.54        354.66         9.68 o                         
  -2   3  12        646.19        638.68        10.43 o                         
  -1   3  12         16.14         16.91         1.35 o                         
   0   3  12       1928.78       1930.85        20.93 o                         
   1   3  12        464.00        451.08         5.01 o                         
   2   3  12        374.54        368.62         4.31 o                         
   3   3  12        294.93        273.50         3.74 o                         
   4   3  12         79.46         79.18         2.40 o                         
   5   3  12        419.11        432.20         7.83 o                         
   6   3  12       1284.18       1296.19        24.05 o                         
   7   3  12        492.50        483.75         8.82 o                         
   8   3  12         57.04         58.72         4.49 o                         
   9   3  12        228.64        236.42         8.12 o                         
  -5   4  12         49.43         46.11         3.97 o                         
  -4   4  12        306.66        296.50         8.82 o                         
  -3   4  12        909.22        901.97        22.88 o                         
  -2   4  12        169.18        164.09         4.52 o                         
  -1   4  12        436.67        433.67         6.72 o                         
   0   4  12        549.65        531.45         7.69 o                         
   1   4  12         93.29         91.98         2.78 o                         
   2   4  12        333.57        331.39         5.05 o                         
   3   4  12        600.87        585.54         7.44 o                         
   4   4  12        123.84        120.63         2.95 o                         
   5   4  12        385.36        389.57         5.59 o                         
   6   4  12       2635.29       2635.16        32.64 o                         
   7   4  12        917.02        897.88        13.63 o                         
   8   4  12        154.68        153.95         6.39 o                         
   9   4  12        568.04        562.39        13.84 o                         
  -5   5  12        109.28        114.18         5.70 o                         
  -4   5  12        330.27        329.18         7.31 o                         
  -3   5  12        623.23        607.28        13.24 o                         
  -2   5  12         92.46         87.48         3.80 o                         
  -1   5  12        203.40        200.80         4.24 o                         
   0   5  12        480.82        475.79         7.12 o                         
   1   5  12       1007.25        989.01        12.21 o                         
   2   5  12        585.58        569.66         8.14 o                         
   3   5  12         34.59         32.58         1.86 o                         
   4   5  12         71.92         71.14         2.48 o                         
   5   5  12        527.16        545.96         6.98 o                         
   6   5  12        912.10        944.69        12.02 o                         
   7   5  12        582.06        557.32         9.70 o                         
   8   5  12          1.22          1.84         1.20 o                         
   9   5  12        368.58        377.64        10.89 o                         
  -4   6  12         96.84         86.68         4.66 o                         
  -3   6  12         69.75         63.80         6.05 o                         
  -2   6  12        266.41        277.07         6.22 o                         
  -1   6  12        139.98        142.17         3.60 o                         
   0   6  12        331.01        342.13         5.87 o                         
   1   6  12       2406.58       2354.49        25.56 o                         
   2   6  12       1357.12       1338.63        13.69 o                         
   3   6  12         92.64         85.15         2.58 o                         
   4   6  12        593.73        594.08         7.64 o                         
   5   6  12        332.03        331.27         4.66 o                         
   6   6  12        259.17        246.49         4.76 o                         
   7   6  12        145.74        154.66         4.50 o                         
   8   6  12         80.68         76.67         3.47 o                         
  -4   7  12         33.35         26.16         3.37 o                         
  -3   7  12         30.04         25.89         4.32 o                         
  -2   7  12        178.00        184.20         4.31 o                         
  -1   7  12         65.49         66.90         2.82 o                         
   0   7  12        271.58        267.30         5.04 o                         
   1   7  12       2006.52       1999.72        22.13 o                         
   2   7  12       1286.02       1272.26        13.15 o                         
   3   7  12         24.63         19.26         2.09 o                         
   4   7  12        508.91        512.59         8.08 o                         
   5   7  12        732.87        739.23         7.98 o                         
   6   7  12        426.09        416.46         5.99 o                         
   7   7  12         80.41         88.22         2.99 o                         
   8   7  12         22.03         13.82         2.24 o                         
  -3   8  12         73.30         72.72         4.49 o                         
  -2   8  12         73.95         75.56         3.03 o                         
  -1   8  12          0.89         -0.70         1.10 o                         
   0   8  12        398.11        383.19         6.37 o                         
   1   8  12        799.30        800.82        10.53 o                         
   2   8  12        148.53        163.95         3.31 o                         
   3   8  12         55.11         48.63         2.05 o                         
   4   8  12          4.23          2.21         0.89 o                         
   5   8  12        705.10        710.96         9.87 o                         
   6   8  12       1080.89       1110.39        12.03 o                         
   7   8  12        376.39        383.27         7.75 o                         
   8   8  12         79.93         93.10         5.35 o                         
  -2   9  12         29.35         29.05         2.81 o                         
  -1   9  12         11.23          8.23         1.37 o                         
   0   9  12        338.38        326.06         5.82 o                         
   1   9  12        613.61        593.06        10.40 o                         
   2   9  12        293.58        307.17         4.76 o                         
   3   9  12         13.50          9.35         1.12 o                         
   4   9  12        194.23        181.61         3.68 o                         
   5   9  12        426.13        429.58         7.85 o                         
   6   9  12        491.32        507.38        10.90 o                         
   7   9  12        255.46        250.42         6.10 o                         
   0  10  12        111.78        103.82         3.77 o                         
   1  10  12        880.28        907.12        24.60 o                         
   2  10  12        832.64        862.60        18.48 o                         
   3  10  12          0.00         -1.40         1.40 o                         
   4  10  12        779.00        796.98        13.41 o                         
   5  10  12        795.98        831.44        12.50 o                         
   6  10  12         87.87         89.88         3.63 o                         
  -2  -5  13        382.55        385.60         7.99 o                         
  -1  -5  13         95.35         97.76         3.96 o                         
   0  -5  13          7.84          4.81         1.33 o                         
   1  -5  13         56.17         53.20         4.15 o                         
   2  -5  13        176.38        169.33         6.74 o                         
   3  -5  13        129.04        144.77         6.39 o                         
  -3  -4  13        465.17        477.77        12.45 o                         
  -2  -4  13         13.87          9.67         1.90 o                         
  -1  -4  13         13.71         10.32         1.45 o                         
   0  -4  13         35.09         33.14         2.68 o                         
   2  -4  13        255.94        245.79         8.12 o                         
   3  -4  13        392.65        395.34        10.90 o                         
   4  -4  13         10.20          3.97         1.90 o                         
   5  -4  13         27.41         16.92         2.59 o                         
  -4  -3  13        199.42        197.17         7.60 o                         
  -3  -3  13        483.37        474.37        12.28 o                         
  -2  -3  13        173.03        165.29         6.22 o                         
  -1  -3  13        181.31        185.35         6.91 o                         
   0  -3  13         12.40          7.22         1.37 o                         
   1  -3  13        126.82        128.27         4.30 o                         
   2  -3  13        429.79        433.71         8.32 o                         
   3  -3  13        242.39        233.69         7.61 o                         
   4  -3  13         15.61          7.60         1.90 o                         
   5  -3  13          3.52          0.86         1.55 o                         
   6  -3  13         25.08         26.25         3.80 o                         
  -4  -2  13         11.96          9.50         2.76 o                         
  -3  -2  13        183.09        171.38         8.81 o                         
  -2  -2  13        491.52        483.87         7.79 o                         
  -1  -2  13        674.72        663.31        10.70 o                         
   0  -2  13         54.76         47.39         5.01 o                         
   1  -2  13       1178.16       1145.55        16.16 o                         
   2  -2  13        785.55        777.20        12.08 o                         
   3  -2  13          8.18          8.19         1.37 o                         
   4  -2  13         39.37         40.24         3.63 o                         
   5  -2  13          0.47         -1.38         1.38 o                         
   6  -2  13         42.69         37.65         3.97 o                         
  -5  -1  13          1.20         -0.04         1.40 o                         
  -4  -1  13        158.56        150.61         5.23 o                         
  -3  -1  13        362.71        337.45         7.90 o                         
  -2  -1  13        484.09        488.06         9.73 o                         
  -1  -1  13        202.92        199.36         4.62 o                         
   0  -1  13          4.15          2.27         0.70 o                         
   1  -1  13        219.20        215.70         3.82 o                         
   2  -1  13        489.27        485.46         6.52 o                         
   3  -1  13        417.78        425.33         5.98 o                         
   4  -1  13        100.21        103.19         2.79 o                         
   5  -1  13         34.66         26.94         3.45 o                         
   6  -1  13        161.38        159.65         6.39 o                         
   7  -1  13        123.28        117.47         5.70 o                         
  -5   0  13         79.25         85.04         4.08 o                         
  -4   0  13        900.13        898.35        15.13 o                         
  -3   0  13       1139.34       1179.06        20.70 o                         
  -2   0  13        278.75        292.70         5.09 o                         
  -1   0  13         58.16         61.61         2.31 o                         
   0   0  13        154.05        150.55         3.36 o                         
   1   0  13        165.87        168.65         3.16 o                         
   2   0  13         51.14         49.88         2.64 o                         
   3   0  13       1172.39       1151.56        12.83 o                         
   4   0  13        742.45        739.40        10.40 o                         
   5   0  13         15.53         14.53         1.99 o                         
   6   0  13        789.03        816.15        25.20 o                         
   7   0  13        150.59        153.78         5.53 o                         
  -5   1  13        151.44        165.76         4.02 o                         
  -4   1  13        466.57        488.38         7.35 o                         
  -3   1  13       1653.72       1691.46        18.95 o                         
  -2   1  13        447.64        438.85         6.64 o                         
  -1   1  13          0.43          0.94         0.75 o                         
   0   1  13         90.67         93.05         2.69 o                         
   1   1  13         28.12         27.15         2.17 o                         
   2   1  13        297.97        301.02         4.45 o                         
   3   1  13        852.98        843.62         9.17 o                         
   4   1  13        238.78        225.56         4.11 o                         
   5   1  13         14.05          8.42         1.45 o                         
   6   1  13        292.99        308.75         5.86 o                         
   7   1  13        258.60        259.97         7.78 o                         
   8   1  13        110.61        103.13         5.18 o                         
  -5   2  13         17.98         15.06         3.45 o                         
  -4   2  13        100.86        106.81         4.44 o                         
  -3   2  13        729.16        738.08         9.66 o                         
  -2   2  13        676.31        655.38        11.04 o                         
  -1   2  13        199.84        195.12         3.39 o                         
   0   2  13         45.15         44.00         1.79 o                         
   1   2  13        441.72        417.35         6.07 o                         
   2   2  13        498.05        492.98         6.82 o                         
   3   2  13        554.88        552.90         6.62 o                         
   4   2  13          5.00          3.98         0.78 o                         
   5   2  13         57.99         56.48         2.19 o                         
   6   2  13         14.89         10.96         1.53 o                         
   7   2  13        114.11        107.80         5.18 o                         
   8   2  13        189.58        182.65         6.91 o                         
  -5   3  13          0.10         -1.04         1.55 o                         
  -4   3  13        281.53        273.47         8.47 o                         
  -3   3  13        462.53        442.89        11.07 o                         
  -2   3  13        868.36        872.06        20.02 o                         
  -1   3  13        161.24        160.56         4.02 o                         
   0   3  13         63.42         67.10         2.63 o                         
   1   3  13        421.77        427.93         7.02 o                         
   2   3  13        677.17        679.47         9.70 o                         
   3   3  13        288.60        286.10         6.53 o                         
   4   3  13        261.84        254.90         5.04 o                         
   5   3  13         34.00         27.44         2.53 o                         
   6   3  13        487.33        483.63        10.73 o                         
   7   3  13        749.44        722.21        15.76 o                         
   8   3  13        149.29        147.03         6.39 o                         
  -4   4  13        289.14        277.97         8.64 o                         
  -3   4  13       1676.57       1650.66        30.42 o                         
  -2   4  13        864.86        859.70        13.52 o                         
  -1   4  13        301.00        288.71         6.31 o                         
   0   4  13        453.47        440.35         8.23 o                         
   1   4  13          1.62          0.61         1.11 o                         
   2   4  13         20.66         15.43         1.68 o                         
   3   4  13        384.15        378.64         5.75 o                         
   4   4  13       1158.57       1144.00        14.13 o                         
   5   4  13         30.60         26.71         2.59 o                         
   6   4  13        966.81        956.93        14.36 o                         
   7   4  13        820.48        802.63        17.32 o                         
   8   4  13        161.59        152.57         6.57 o                         
  -4   5  13        101.45         95.87         5.35 o                         
  -3   5  13       1400.34       1397.42        20.30 o                         
  -2   5  13        902.28        922.90        14.49 o                         
  -1   5  13          0.27          2.70         1.90 o                         
   0   5  13        342.60        349.33         6.05 o                         
   1   5  13        276.65        285.77         5.29 o                         
   2   5  13         96.06         94.19         2.99 o                         
   3   5  13        361.18        357.60         5.59 o                         
   4   5  13        603.96        600.94         7.91 o                         
   5   5  13          8.89          4.00         1.88 o                         
   6   5  13        561.42        564.30         8.41 o                         
   7   5  13        714.19        719.00        20.78 o                         
   8   5  13        236.98        228.14         7.95 o                         
  -4   6  13         63.67         56.13         4.15 o                         
  -3   6  13        429.25        409.36         9.86 o                         
  -2   6  13        436.39        440.61         8.69 o                         
  -1   6  13        105.99        101.77         3.77 o                         
   0   6  13         13.55          8.58         1.17 o                         
   1   6  13        593.28        586.92         8.57 o                         
   2   6  13        873.33        877.70        11.46 o                         
   3   6  13        245.83        239.76         4.89 o                         
   4   6  13          0.82          0.01         0.83 o                         
   5   6  13         30.18         31.66         1.75 o                         
   6   6  13        138.63        143.92         4.43 o                         
   7   6  13        277.89        298.99         6.69 o                         
   8   6  13        296.86        302.69         9.33 o                         
  -3   7  13        134.08        135.47         6.05 o                         
  -2   7  13        282.75        280.67         6.67 o                         
  -1   7  13        285.39        280.90         6.55 o                         
   0   7  13          5.88          5.78         1.53 o                         
   1   7  13        812.14        784.83        10.63 o                         
   2   7  13        521.25        527.94         7.98 o                         
   3   7  13        130.04        130.95         3.51 o                         
   4   7  13        123.56        116.20         3.46 o                         
   5   7  13          5.47          5.10         0.96 o                         
   6   7  13        178.98        182.57         3.92 o                         
   7   7  13        612.26        606.58        10.44 o                         
   8   7  13        466.63        462.88        12.28 o                         
  -2   8  13        142.12        129.06         5.70 o                         
  -1   8  13         62.96         62.98         2.82 o                         
   0   8  13        158.62        159.33         4.06 o                         
   1   8  13        514.52        522.89         7.99 o                         
   2   8  13         41.16         34.88         2.16 o                         
   3   8  13         71.91         71.43         2.80 o                         
   4   8  13        285.45        287.64         5.55 o                         
   5   8  13         69.31         67.83         4.64 o                         
   6   8  13        217.49        218.04         4.67 o                         
   7   8  13       1551.44       1638.17        30.57 o                         
  -1   9  13         30.72         22.55         4.06 o                         
   0   9  13        279.71        277.79         6.27 o                         
   1   9  13        245.05        256.68        10.11 o                         
   2   9  13        110.08        101.00         3.61 o                         
   3   9  13        179.61        176.94         4.69 o                         
   4   9  13         50.13         47.63         2.82 o                         
   5   9  13          0.55          2.10         3.54 o                         
   6   9  13        210.15        212.55         5.56 o                         
   1  10  13        270.36        279.95         8.21 o                         
   2  10  13        587.59        610.73        10.30 o                         
   3  10  13        178.61        171.40         6.57 o                         
   4  10  13          0.02         -0.99         0.99 o                         
   5  10  13         58.72         52.68         3.80 o                         
  -2  -4  14        170.37        168.12         7.08 o                         
  -1  -4  14        175.67        186.96         7.26 o                         
   0  -4  14        177.93        177.98         6.91 o                         
   1  -4  14         54.14         55.09         4.15 o                         
   2  -4  14          2.57          0.52         1.55 o                         
   3  -4  14        273.12        286.42         9.16 o                         
  -3  -3  14        140.73        128.36         6.05 o                         
  -2  -3  14        223.96        212.92         7.78 o                         
  -1  -3  14        983.16        986.94        22.97 o                         
   0  -3  14        413.70        411.94         8.15 o                         
   1  -3  14          1.15         -1.55         1.55 o                         
   2  -3  14        390.25        383.75        10.38 o                         
   3  -3  14        198.33        200.80         7.26 o                         
   4  -3  14          8.41          5.01         1.73 o                         
   5  -3  14         19.74         13.12         2.24 o                         
  -3  -2  14        217.56        212.78         6.38 o                         
  -2  -2  14         65.71         57.70         3.47 o                         
  -1  -2  14       1742.41       1755.68        23.28 o                         
   0  -2  14       1275.76       1238.34        17.52 o                         
   1  -2  14          1.59         -1.24         1.24 o                         
   2  -2  14       1323.71       1340.04        25.52 o                         
   3  -2  14        544.46        558.78        13.15 o                         
   4  -2  14         56.25         57.34         4.15 o                         
   5  -2  14          5.76          8.29         1.90 o                         
  -4  -1  14        103.14        102.46         4.50 o                         
  -3  -1  14          0.31          1.15         1.64 o                         
  -2  -1  14         99.07         94.99         4.21 o                         
  -1  -1  14        858.20        839.98        11.44 o                         
   0  -1  14        696.25        681.02         9.80 o                         
   1  -1  14         48.01         44.48         2.78 o                         
   2  -1  14        200.89        200.72         5.19 o                         
   3  -1  14        849.56        854.27        17.50 o                         
   4  -1  14        251.62        267.92         8.12 o                         
   5  -1  14         20.63         22.45         3.28 o                         
   6  -1  14         24.27         15.71         2.24 o                         
  -4   0  14         31.99         35.42         3.45 o                         
  -3   0  14        342.27        346.36         7.88 o                         
  -2   0  14        488.18        487.59         8.24 o                         
  -1   0  14        147.90        136.27         3.39 o                         
   0   0  14        296.47        297.05         6.28 o                         
   1   0  14         97.10         97.69         2.52 o                         
   2   0  14         70.58         69.92         2.88 o                         
   3   0  14        477.78        488.08         6.81 o                         
   4   0  14        748.40        766.17        16.97 o                         
   5   0  14        101.76         87.86         3.29 o                         
   6   0  14        132.78        137.99         3.97 o                         
   7   0  14        102.20        104.16         5.18 o                         
  -4   1  14        107.95        107.71         3.28 o                         
  -3   1  14         42.25         48.45         2.50 o                         
  -2   1  14        668.50        680.62         9.19 o                         
  -1   1  14        671.25        663.11         8.89 o                         
   0   1  14        488.74        484.82        10.16 o                         
   1   1  14         28.33         25.10         1.86 o                         
   2   1  14        311.22        305.48         4.60 o                         
   3   1  14        651.39        657.80         8.35 o                         
   4   1  14        599.71        609.75         7.99 o                         
   5   1  14          0.86         -0.85         0.85 o                         
   6   1  14         33.66         32.10         2.38 o                         
   7   1  14          2.17          0.86         1.38 o                         
  -4   2  14          7.11          3.07         1.57 o                         
  -3   2  14          0.33         -0.97         1.26 o                         
  -2   2  14        221.26        211.98         6.02 o                         
  -1   2  14       1430.89       1435.13        27.28 o                         
   0   2  14        935.50        906.68        12.04 o                         
   1   2  14          3.70          0.46         2.71 o                         
   2   2  14       1125.84       1126.08        13.21 o                         
   3   2  14       1478.02       1454.36        14.30 o                         
   4   2  14         97.76         93.65         2.64 o                         
   5   2  14         77.92         78.94         4.32 o                         
   6   2  14         29.48         26.42         3.11 o                         
   7   2  14          7.71          2.42         1.55 o                         
  -4   3  14        112.17        108.37         4.66 o                         
  -3   3  14        115.59        116.18         4.73 o                         
  -2   3  14        848.16        832.57        14.42 o                         
  -1   3  14        525.44        531.49         9.76 o                         
   0   3  14        228.46        231.76         5.60 o                         
   1   3  14        101.06         89.06         3.11 o                         
   2   3  14        229.98        231.39         7.00 o                         
   3   3  14        973.44        974.26        16.24 o                         
   4   3  14        526.02        520.88         8.10 o                         
   5   3  14        104.71         97.88         3.78 o                         
   6   3  14         48.58         46.11         3.97 o                         
   7   3  14        135.53        135.45         5.87 o                         
   8   3  14         94.76         89.82         5.18 o                         
  -4   4  14        251.10        257.35         8.47 o                         
  -3   4  14        721.57        713.41        15.93 o                         
  -2   4  14       1865.31       1849.46        33.58 o                         
  -1   4  14        197.60        187.87         5.23 o                         
   0   4  14          1.32          1.15         1.08 o                         
   1   4  14         15.38         13.12         2.65 o                         
   2   4  14          2.38          2.67         1.57 o                         
   3   4  14        274.05        274.83         6.57 o                         
   4   4  14       1342.12       1345.10        16.35 o                         
   5   4  14        268.96        274.61         7.48 o                         
   6   4  14        122.67        130.43         5.70 o                         
   7   4  14        404.17        404.86        10.90 o                         
   8   4  14        176.64        177.97         7.08 o                         
  -3   5  14        445.05        449.02        11.76 o                         
  -2   5  14        853.81        859.79        13.98 o                         
  -1   5  14        552.46        549.95        10.10 o                         
   0   5  14        147.72        145.64         4.52 o                         
   1   5  14         53.80         58.14         3.06 o                         
   2   5  14        164.54        165.47         4.30 o                         
   3   5  14        369.81        375.99         6.81 o                         
   4   5  14        579.28        583.35         7.92 o                         
   5   5  14         98.58         87.93         3.16 o                         
   6   5  14         15.90         13.30         2.07 o                         
   7   5  14        186.37        176.77         6.91 o                         
  -3   6  14        160.31        167.08         6.74 o                         
  -2   6  14        259.53        250.12         6.40 o                         
  -1   6  14        723.76        710.97        19.31 o                         
   0   6  14        442.85        437.65         9.43 o                         
   1   6  14          9.41          8.05         3.02 o                         
   2   6  14        652.96        636.47         9.36 o                         
   3   6  14       1106.20       1111.83        12.74 o                         
   4   6  14        302.76        307.01         6.10 o                         
   5   6  14         18.02         21.80         1.81 o                         
   6   6  14         60.10         50.26         3.80 o                         
   7   6  14         15.40         10.53         2.07 o                         
  -2   7  14        401.36        406.01         8.64 o                         
  -1   7  14        530.97        524.35         9.97 o                         
   0   7  14        105.80        107.22         4.09 o                         
   1   7  14         73.25         74.10         2.97 o                         
   2   7  14        173.37        167.22         4.18 o                         
   3   7  14        334.24        341.32         6.28 o                         
   4   7  14        396.85        395.39         6.20 o                         
   5   7  14        117.78        112.19         3.71 o                         
   6   7  14          2.14          2.24         1.55 o                         
   7   7  14        332.93        344.74        10.20 o                         
  -1   8  14        591.92        615.40        14.19 o                         
   0   8  14        161.85        170.87         5.18 o                         
   1   8  14        270.65        269.53         5.47 o                         
   2   8  14          3.09          2.24         1.00 o                         
   3   8  14         32.01         20.63         1.87 o                         
   4   8  14        231.34        221.15         5.60 o                         
   5   8  14        611.46        636.91        11.01 o                         
   6   8  14         35.99         25.90         3.97 o                         
   0   9  14         28.70         31.26         3.63 o                         
   1   9  14        274.14        278.25         6.40 o                         
   2   9  14        165.61        170.51         4.81 o                         
   3   9  14         35.93         36.56         2.70 o                         
   4   9  14         95.97         92.13         3.78 o                         
   5   9  14        368.02        379.14         7.81 o                         
  -1  -3  15         45.59         40.07         4.32 o                         
   0  -3  15        885.90        905.75        19.23 o                         
   1  -3  15        462.65        465.83        12.11 o                         
   2  -3  15         25.33         28.32         3.63 o                         
   3  -3  15         99.46        106.41         5.53 o                         
  -2  -2  15        427.52        428.75        11.41 o                         
  -1  -2  15         12.87          4.32         2.07 o                         
   0  -2  15       1814.94       1845.08        33.56 o                         
   1  -2  15        957.95        948.56        19.58 o                         
   2  -2  15         58.09         60.97         4.49 o                         
   3  -2  15        220.36        219.83         7.60 o                         
   4  -2  15         84.52         87.23         5.01 o                         
  -3  -1  15        212.87        227.67         6.54 o                         
  -2  -1  15        101.44         99.25         4.29 o                         
  -1  -1  15         95.58         97.54         4.29 o                         
   0  -1  15        511.66        507.31        12.28 o                         
   1  -1  15        485.34        508.99        12.28 o                         
   2  -1  15        106.99        107.79         5.18 o                         
   3  -1  15          5.19          5.01         1.73 o                         
   4  -1  15        343.07        363.79        10.03 o                         
   5  -1  15        672.52        708.73        15.75 o                         
  -3   0  15        267.45        275.22         7.07 o                         
  -2   0  15          3.73          2.99         1.40 o                         
  -1   0  15        371.38        375.33         8.22 o                         
   0   0  15        275.05        276.59         5.02 o                         
   1   0  15        271.16        260.10         6.17 o                         
   2   0  15        239.98        245.36         5.06 o                         
   3   0  15          7.20          3.36         1.08 o                         
   4   0  15        439.14        470.35        11.33 o                         
   5   0  15        807.33        826.91        17.15 o                         
   6   0  15        123.03        124.90         5.53 o                         
  -3   1  15        459.63        473.49         9.58 o                         
  -2   1  15         58.16         53.44         2.50 o                         
  -1   1  15        303.93        306.46         5.44 o                         
   0   1  15       1084.90       1103.51        13.75 o                         
   1   1  15        599.53        599.44        16.16 o                         
   2   1  15         91.51         87.57         2.83 o                         
   3   1  15        304.87        302.04         7.26 o                         
   4   1  15        540.51        544.24         8.56 o                         
   5   1  15         28.77         30.82         2.26 o                         
   6   1  15         46.47         48.88         3.80 o                         
  -3   2  15        271.71        274.32         7.20 o                         
  -2   2  15        271.71        258.08         7.87 o                         
  -1   2  15         38.09         25.39         3.63 o                         
   0   2  15       2199.29       2159.91        30.60 o                         
   1   2  15       2406.75       2345.88        32.65 o                         
   2   2  15          0.17         -1.20         2.16 o                         
   3   2  15       1642.24       1665.09        24.29 o                         
   4   2  15        636.55        633.62        14.02 o                         
   5   2  15          2.78          2.76         1.38 o                         
   6   2  15         17.93         12.26         1.90 o                         
   7   2  15         66.65         58.72         4.49 o                         
  -3   3  15         88.45         86.47         4.29 o                         
  -2   3  15          0.49          0.75         1.40 o                         
  -1   3  15         44.50         33.94         5.53 o                         
   0   3  15        772.33        752.55        13.30 o                         
   1   3  15       1333.82       1325.09        20.32 o                         
   2   3  15         94.25         95.12         4.66 o                         
   3   3  15        313.80        323.50         7.42 o                         
   4   3  15        880.06        901.49        15.03 o                         
   5   3  15        351.96        343.59         9.51 o                         
   6   3  15          8.22          3.97         1.73 o                         
   7   3  15          1.19          2.24         1.73 o                         
  -3   4  15         21.23         21.57         2.90 o                         
  -2   4  15         10.85          8.46         1.90 o                         
  -1   4  15        256.71        252.28         6.83 o                         
   0   4  15        934.58        950.29        16.69 o                         
   1   4  15        412.13        393.19         7.71 o                         
   2   4  15         81.61         79.36         3.20 o                         
   3   4  15         32.54         33.73         4.14 o                         
   4   4  15        799.50        837.67        18.80 o                         
   5   4  15        870.72        866.47        29.28 o                         
   6   4  15        136.57        126.98         5.70 o                         
   7   4  15         52.13         50.43         4.14 o                         
  -2   5  15          0.06          1.90         1.73 o                         
  -1   5  15        275.00        252.20         6.44 o                         
   0   5  15        737.59        716.70        12.36 o                         
   1   5  15        709.39        716.84        10.82 o                         
   2   5  15        142.61        136.18         4.10 o                         
   3   5  15        566.64        571.94         9.24 o                         
   4   5  15        996.76       1006.97        16.43 o                         
   5   5  15        248.00        240.51         8.90 o                         
   6   5  15          7.83          4.84         1.73 o                         
   7   5  15         23.75         13.99         2.07 o                         
  -2   6  15          5.51          2.94         1.90 o                         
  -1   6  15        238.24        238.17         6.39 o                         
   0   6  15        759.93        716.79        22.51 o                         
   1   6  15       1191.58       1188.72        41.81 o                         
   2   6  15        102.24        100.26         4.38 o                         
   3   6  15        857.25        873.25        12.54 o                         
   4   6  15       1301.14       1293.19        17.00 o                         
   5   6  15        240.15        238.66        10.80 o                         
   6   6  15         20.54         14.16         2.24 o                         
  -1   7  15        392.90        410.44         8.80 o                         
   0   7  15        333.34        329.78         8.47 o                         
   1   7  15        328.69        320.98         7.45 o                         
   2   7  15         46.75         43.35         3.63 o                         
   3   7  15        173.48        169.46         4.67 o                         
   4   7  15        588.57        567.14        10.85 o                         
   5   7  15        599.39        627.78        13.24 o                         
   6   7  15        124.65        119.72         5.87 o                         
   0   8  15        321.44        326.40         9.51 o                         
   1   8  15          2.29          0.69         1.38 o                         
   2   8  15          1.79          0.69         1.38 o                         
   3   8  15          5.19          1.21         1.55 o                         
   4   8  15        193.53        205.06        19.09 o                         
   5   8  15        835.47        869.71        18.53 o                         
   1  -2  16         69.88         71.16         4.84 o                         
   2  -2  16        193.81        188.87         6.91 o                         
  -1  -1  16         32.01         27.00         2.82 o                         
   0  -1  16         28.83         25.04         3.28 o                         
   1  -1  16         14.61         11.40         2.07 o                         
   2  -1  16        166.49        163.45         6.57 o                         
   3  -1  16        656.64        683.92        15.23 o                         
   4  -1  16        108.31        111.59         5.70 o                         
  -1   0  16         33.83         32.64         2.88 o                         
   0   0  16         54.55         57.06         3.40 o                         
   1   0  16         11.91          7.69         1.71 o                         
   2   0  16        155.33        163.62         6.22 o                         
   3   0  16        551.24        558.57        12.98 o                         
   4   0  16         85.36         76.69         4.49 o                         
  -2   1  16        379.95        380.77        16.43 o                         
  -1   1  16        225.07        241.07         4.74 o                         
   0   1  16        120.90        120.72         3.33 o                         
   1   1  16       1024.19       1064.13        13.98 o                         
   2   1  16        509.32        529.83        15.34 o                         
   3   1  16          6.11          6.12         1.10 o                         
   4   1  16         63.99         71.16         4.15 o                         
   5   1  16          0.58          1.55         1.38 o                         
  -2   2  16        572.25        574.07        11.19 o                         
  -1   2  16        548.52        556.87        10.93 o                         
   0   2  16         51.64         45.60         3.37 o                         
   1   2  16       1677.77       1696.55        25.08 o                         
   2   2  16       1150.49       1163.42        18.48 o                         
   3   2  16          9.39          6.48         1.56 o                         
   4   2  16        121.78        138.38         5.53 o                         
   5   2  16         55.46         57.69         3.97 o                         
  -2   3  16        240.01        241.22         6.78 o                         
  -1   3  16         95.07         99.94         4.37 o                         
   0   3  16        104.39         93.85         4.24 o                         
   1   3  16        528.72        534.24        10.68 o                         
   2   3  16        484.83        471.66         9.66 o                         
   3   3  16        238.79        229.66         6.33 o                         
   4   3  16          0.32          0.21         1.37 o                         
   5   3  16        391.60        380.11        10.20 o                         
   6   3  16        605.70        621.82        14.36 o                         
  -1   4  16          1.95          2.43         1.43 o                         
   0   4  16        156.91        157.50         5.39 o                         
   1   4  16        298.42        304.69         6.33 o                         
   2   4  16        417.32        424.60         9.18 o                         
   3   4  16        288.20        267.60         6.87 o                         
   4   4  16         23.17         13.99         2.24 o                         
   5   4  16        229.32        235.08         6.55 o                         
   6   4  16        990.15        989.27        20.45 o                         
  -1   5  16         37.23         35.17         5.53 o                         
   0   5  16         89.76         83.61         7.77 o                         
   1   5  16        851.02        837.36        12.26 o                         
   2   5  16       1021.43       1030.90        14.57 o                         
   3   5  16         36.47         32.08         2.69 o                         
   4   5  16        204.40        197.24         5.88 o                         
   5   5  16        378.73        379.25         8.48 o                         
   6   5  16        159.02        178.13         7.08 o                         
   0   6  16         40.71         39.14         7.51 o                         
   1   6  16       1504.34       1486.52        19.35 o                         
   2   6  16       1167.65       1159.40        15.82 o                         
   3   6  16         25.13         18.59         3.45 o                         
   4   6  16        408.93        422.63         9.18 o                         
   5   6  16        565.25        594.15        11.41 o                         
   1   7  16        643.59        644.41        15.06 o                         
   2   7  16        648.98        626.91        12.10 o                         
   3   7  16        122.60        124.64         4.89 o                         
   4   7  16        127.67        117.75         7.00 o                         
   1   1  17         50.40         55.68         3.33 o                         
   2   1  17        421.01        424.71         8.80 o                         
   3   1  17        121.36        116.95         5.01 o                         
   0   2  17         63.28         67.62         3.71 o                         
   1   2  17         49.26         52.06         3.37 o                         
   2   2  17        179.81        179.67         5.62 o                         
   3   2  17        188.97        178.08         5.44 o                         
   4   2  17        235.66        248.87         7.78 o                         
   0   3  17         15.05         13.26         4.06 o                         
   1   3  17         86.57         83.10         4.02 o                         
   2   3  17          0.85         -1.25         1.25 o                         
   3   3  17        124.68        123.99         4.76 o                         
   4   3  17        746.23        764.97        14.20 o                         
   0   4  17         45.60         44.21         3.80 o                         
   1   4  17         32.32         28.81         2.93 o                         
   2   4  17          5.42         -0.46         1.39 o                         
   3   4  17        147.19        146.41         5.33 o                         
   4   4  17        433.08        432.19        11.16 o                         
   1   5  17        180.70        176.55         5.91 o                         
   2   5  17        463.30        443.53         8.15 o                         
   3   5  17        282.71        279.57         7.32 o                         
   4   5  17         54.35         53.50         3.58 o                         
                                                                                
