# Supplementary material for: Bis(μ-N,N-di­allyl­dithio­carbamato)bis[(N,N-di­allyl­dithio­carbamato)cadmium]
Source: Acta Crystallogr E Crystallogr Commun. 2017 Aug 21;73(Pt 9):1353–6. doi: 10.1107/S2056989017011616 (PMC5588579; doi:10.1107/S2056989017011616)
Supplement: Supplementary file 3 [file e-73-01353-Isup3.mol]

ca169
  --CCDC--071917    3D                              

 82 86  0  0  0  0  0  0  0  0999 V2000
    8.8663    1.6542    7.9591 Cd     0
    7.4344   -0.4183    7.5274 S      0
    7.5858    1.7346    5.4684 S      0
    8.9530    2.0622   10.5302 S      0
    8.7672    4.1775    8.4414 S      0
    6.1244   -0.4989    5.2283 N      0
    9.0063    4.6773   11.0366 N      0
    6.9667    0.1783    5.9875 C      0
    5.5277   -1.7725    5.6824 C      0
    4.6482   -1.8888    5.2429 H      0
    5.3723   -1.7231    6.6589 H      0
    6.3755   -2.9638    5.3886 C      0
    7.2641   -2.9762    5.7232 H      0
    5.9609   -3.9928    4.6946 C      0
    5.0762   -4.0071    4.3479 H      0
    6.5441   -4.7261    4.5375 H      0
    5.6932   -0.0535    3.8913 C      0
    5.9873    0.8815    3.7517 H      0
    4.7045   -0.0699    3.8481 H      0
    6.2400   -0.8999    2.8048 C      0
    7.1761   -1.0601    2.8011 H      0
    5.5342   -1.4398    1.8579 C      0
    4.5951   -1.3021    1.8281 H      0
    5.9582   -1.9714    1.1945 H      0
    8.9180    3.7299   10.1023 C      0
    9.3190    4.3908   12.4477 C      0
   10.1088    4.9227   12.7187 H      0
    9.5524    3.4331   12.5396 H      0
    8.1877    4.7041   13.3563 C      0
    7.3478    4.2922   13.1903 H      0
    8.2901    5.5256   14.3815 C      0
    9.1192    5.9501   14.5689 H      0
    7.5354    5.6929   14.9335 H      0
    8.9122    6.1123   10.7091 C      0
    8.4889    6.5921   11.4646 H      0
    8.3347    6.2279    9.9132 H      0
   10.2502    6.7094   10.4359 C      0
   10.7745    6.3308    9.7400 H      0
   10.7460    7.7240   11.0969 C      0
   10.2452    8.1240   11.7984 H      0
   11.6062    8.0604   10.8757 H      0
    9.9232    1.0370    4.5629 Cd     0
   11.3551    3.1095    4.9945 S      0
   11.2037    0.9566    7.0535 S      0
    9.8365    0.6290    1.9917 S      0
   10.0223   -1.4863    4.0805 S      0
   12.6651    3.1901    7.2936 N      0
    9.7832   -1.9861    1.4853 N      0
   11.8228    2.5129    6.5344 C      0
   13.2618    4.4637    6.8395 C      0
   14.1413    4.5800    7.2790 H      0
   13.4172    4.4143    5.8630 H      0
   12.4140    5.6550    7.1334 C      0
   11.5254    5.6675    6.7988 H      0
   12.8286    6.6840    7.8273 C      0
   13.7133    6.6984    8.1740 H      0
   12.2454    7.4173    7.9844 H      0
   13.0963    2.7447    8.6306 C      0
   12.8022    1.8097    8.7702 H      0
   14.0850    2.7612    8.6738 H      0
   12.5495    3.5911    9.7171 C      0
   11.6134    3.7513    9.7209 H      0
   13.2553    4.1310   10.6640 C      0
   14.1944    3.9933   10.6938 H      0
   12.8313    4.6626   11.3275 H      0
    9.8715   -1.0387    2.4196 C      0
    9.4705   -1.6995    0.0743 C      0
    8.6807   -2.2314   -0.1967 H      0
    9.2371   -0.7418   -0.0177 H      0
   10.6018   -2.0129   -0.8343 C      0
   11.4417   -1.6010   -0.6684 H      0
   10.4994   -2.8344   -1.8596 C      0
    9.6703   -3.2589   -2.0470 H      0
   11.2541   -3.0017   -2.4116 H      0
    9.8773   -3.4211    1.8128 C      0
   10.3006   -3.9009    1.0573 H      0
   10.4548   -3.5367    2.6087 H      0
    8.5393   -4.0182    2.0860 C      0
    8.0150   -3.6396    2.7819 H      0
    8.0435   -5.0328    1.4250 C      0
    8.5443   -5.4328    0.7235 H      0
    7.1833   -5.3692    1.6462 H      0
  1  2  1
  1  3  1
  1  4  1
  1  5  1
  1 44  1
  2  8  1
  3  8  1
  3 42  1
  4 25  1
  5 25  1
  6  8  1
  6  9  1
  6 17  1
  7 25  1
  7 26  1
  7 34  1
  9 10  1
  9 11  1
  9 12  1
 12 13  1
 12 14  1
 14 15  1
 14 16  1
 17 18  1
 17 19  1
 17 20  1
 20 21  1
 20 22  1
 22 23  1
 22 24  1
 26 27  1
 26 28  1
 26 29  1
 29 30  1
 29 31  1
 31 32  1
 31 33  1
 34 35  1
 34 36  1
 34 37  1
 37 38  1
 37 39  1
 39 40  1
 39 41  1
 42 43  1
 42 44  1
 42 45  1
 42 46  1
 43 49  1
 44 49  1
 45 66  1
 46 66  1
 47 49  1
 47 50  1
 47 58  1
 48 66  1
 48 67  1
 48 75  1
 50 51  1
 50 52  1
 50 53  1
 53 54  1
 53 55  1
 55 56  1
 55 57  1
 58 59  1
 58 60  1
 58 61  1
 61 62  1
 61 63  1
 63 64  1
 63 65  1
 67 68  1
 67 69  1
 67 70  1
 70 71  1
 70 72  1
 72 73  1
 72 74  1
 75 76  1
 75 77  1
 75 78  1
 78 79  1
 78 80  1
 80 81  1
 80 82  1
M  END
$$$$
